# Supplementary material for: Synthesis and crystal structure of anti-10-butyl-10,11,22,23-tetra­hydro-9H,21H-5,8:15,12-bis(metheno)[1,5,11]tri­aza­cyclo­hexa­decino[1,16-a:5,6-a′]di­indole
Source: Acta Crystallogr E Crystallogr Commun. 2022 Apr 5;78(Pt 5):477–80. doi: 10.1107/S2056989022003383 (PMC9069522; doi:10.1107/S2056989022003383)
Supplement: Supplementary file 1 [file e-78-00477-sup1.cif]

##############################################################################
#                                                                            #
# This CIF contains the data in a paper accepted for publication in          #
# Acta Crystallographica Section E. It conforms to the requirements of       #
# Notes for Authors for Acta Crystallographica Section E, and has been       #
# peer reviewed under the auspices of the IUCr Commission on Journals.       #
#                                                                            #
# Full details of the Crystallographic Information File format               #
# are given in the paper "The Crystallographic Information File (CIF):       #
# a New Standard Archive File for Crystallography" by S. R. Hall, F. H.      #
# Allen and I. D. Brown [Acta Cryst. (1991), A47, 655-685].                  #
#                                                                            #
# The current version of the core CIF dictionary is obtainable from          #
# ftp://ftp.iucr.org/pub/cif_core.dic.                                       #
#                                                                            #
# Software is freely available for graphical display of the structure(s)     #
# in this CIF. For information consult the CIF software page                 #
# http://www.iucr.org/resources/cif/software.                                #
#                                                                            #
# This file may be used for bona fide research purposes within the           #
# scientific community so long as proper attribution is given to the journal # 
# article from which it was obtained.                                        #
#                                                                            #
##############################################################################
data_global
_audit_creation_method     'by CrystalStructure 4.3'
_journal_date_recd_electronic     2022-03-17
_journal_date_accepted     2022-03-25
_journal_name_full     'Acta Crystallographica, Section E'
_journal_year     2022
_journal_volume     78
_journal_issue      5
_journal_page_first     0
_journal_page_last     0
_journal_paper_category     GO
_journal_paper_doi     10.1107/S2056989022003383
_journal_coeditor_code     YK2167
_publ_contact_author_name     'Keita Tani'
_publ_contact_author_address
;
Division of Natural Sciences
Osaka Kyoiku University
Kashiwara, Osaka 582-8582
Japan
;
_publ_contact_author_email     'ktani@cc.osaka-kyoiku.ac.jp'
_publ_contact_author_fax     '(+81)72-978-3652'
_publ_contact_author_phone     '(+81)72-978-3646'
_publ_section_title
;\
Synthesis and crystal structure of
<i>anti</i>-10-butyl-10,11,22,23-tetrahydro-9<i>H</i>,21<i>H</i>-5,8:15,12-\
bis(metheno)[1,5,11]triazacyclohexadecino[1,16-<i>a</i>:5,6-<i>a</i>']\
diindole
;
_publ_section_title_footnote     .
loop_
    _publ_author_name
    _publ_author_footnote
    _publ_author_address
    'Kubono, Koji' .
;
Osaka Kyoiku University,
4-698-1 Asahigaoka, Kashiwara,
Osaka 582-8582,
Japan
;
    'Tani, Keita' .
;
Osaka Kyoiku University,
4-698-1 Asahigaoka, Kashiwara,
Osaka 582-8582,
Japan
;
    'Kashiwagi, Yukiyasu' .
;
Osaka Research Institute of Industrial Science and Technology,
1-6-50 Morinomiya, Joto-ku, Osaka 536-8553,
Japan
;
    'Tani, Fumito' .
;
Institute for Materials Chemistry and Engineering, Kyushu University,
744 Motooka, Nishi-ku, Fukuoka 819-0395,
Japan
;
    'Matsumoto, Taisuke' .
;
Institute for Materials Chemistry and Engineering, Kyushu University
6-1 Kasuga koen, Kasuga, Fukuoka 816-8580,
Japan
;
_publ_section_synopsis
;
In the title compound, the molecule adopts an <i>anti</i>-configuration, in
which two partially overlapped carbazole fragments form an intramolecular
slipped \p--\p interaction. In the crystal, the molecules are cross-linked
<i>via</i> intermolecular C---H...N hydrogen bonds and C---H...\p interactions
into a three-dimensional network.
;
data_I
_chemical_name_systematic
;\
<i>anti</i>-10-Butyl-10,11,22,23-tetrahydro-9<i>H</i>,21<i>H</i>-5,8:15,12-\
bis(metheno)[1,5,11]triazacyclohexadecino[1,16-<i>a</i>:5,6-<i>a</i>']diindole
;
_chemical_formula_moiety     'C33 H33 N3'
_chemical_formula_sum     'C33 H33 N3'
_chemical_formula_iupac     'C33 H33 N3'
_chemical_formula_weight     471.64
_chemical_melting_point     ?
_space_group_crystal_system     triclinic
_space_group_name_H-M_alt     'P -1'
_space_group_name_Hall     '-P 1'
loop_
    _space_group_symop_id
    _space_group_symop_operation_xyz
    1 '+X,+Y,+Z'
    2 '-X,-Y,-Z'
_cell_length_a     7.9106(3)
_cell_length_b     10.4468(4)
_cell_length_c     15.5735(5)
_cell_angle_alpha     79.988(3)
_cell_angle_beta     77.717(3)
_cell_angle_gamma     77.909(3)
_cell_volume     1218.33(8)
_cell_formula_units_Z     2
_cell_measurement_reflns_used     9429
_cell_measurement_theta_min     2.85
_cell_measurement_theta_max     74.84
_cell_measurement_temperature     100
_exptl_crystal_description     prism
_exptl_crystal_colour     colourless
_exptl_crystal_size_max     0.403
_exptl_crystal_size_mid     0.128
_exptl_crystal_size_min     0.050
_exptl_crystal_density_diffrn     1.286
_exptl_crystal_density_meas     ?
_exptl_crystal_density_method     'not measured'
_exptl_crystal_F_000     504.00
_exptl_absorpt_coefficient_mu     0.576
_exptl_absorpt_correction_type     gaussian
_exptl_absorpt_process_details
;
(CrysAlisPro; Rigaku OD, 2022)
;
_exptl_absorpt_correction_T_min     0.451
_exptl_absorpt_correction_T_max     0.972
_diffrn_ambient_temperature     100
_diffrn_radiation_type     'Cu K\a'
_diffrn_radiation_wavelength     1.54184
_diffrn_measurement_device_type     'Rigaku XtaLAB Synergy'
_diffrn_measurement_method     \w
_diffrn_detector_area_resol_mean     10.000
_diffrn_reflns_number     14067
_diffrn_reflns_av_R_equivalents     0.0275
_diffrn_reflns_av_unetI/netI     0.0297
_diffrn_reflns_theta_min     2.931
_diffrn_reflns_theta_max     75.411
_diffrn_reflns_theta_full     67.684
_diffrn_measured_fraction_theta_max     0.958
_diffrn_measured_fraction_theta_full     0.995
_diffrn_reflns_limit_h_min     -9
_diffrn_reflns_limit_h_max     9
_diffrn_reflns_limit_k_min     -12
_diffrn_reflns_limit_k_max     12
_diffrn_reflns_limit_l_min     -19
_diffrn_reflns_limit_l_max     15
_diffrn_standards_number     0
_diffrn_standards_interval_count     .
_diffrn_standards_decay_%     ?
_refine_special_details
;
    Refinement was performed using all reflections. The weighted
    R-factor (wR) and goodness of fit (S) are based on F^2^.
    R-factor (gt) are based on F. The threshold expression of
    F^2^ > 2.0 sigma(F^2^) is used only for calculating R-factor (gt).
;
_reflns_number_total     4827
_reflns_number_gt     4383
_reflns_threshold_expression     F^2^>2.0\s(F^2^)
_refine_ls_structure_factor_coef     Fsqd
_refine_ls_R_factor_all     0.0479
_refine_ls_R_factor_gt     0.0442
_refine_ls_wR_factor_gt     0.1148
_refine_ls_wR_factor_ref     0.1180
_refine_ls_goodness_of_fit_ref     1.050
_refine_ls_number_reflns     4827
_refine_ls_number_parameters     326
_refine_ls_number_restraints     0
_refine_ls_hydrogen_treatment     constr
_refine_ls_weighting_scheme     calc
_refine_ls_weighting_details
            'w = 1/[\s^2^(Fo^2^)+(0.0570P)^2^+0.6261P] where P=(Fo^2^+2Fc^2^)/3'
_atom_sites_solution_hydrogens     geom
_atom_sites_solution_primary     direct
_atom_sites_solution_secondary     difmap
_refine_ls_shift/su_max     0.000
_refine_diff_density_max     0.48
_refine_diff_density_min     -0.31
_refine_ls_extinction_method     none
_refine_ls_extinction_coef     ?
loop_
    _atom_type_symbol
    _atom_type_description
    _atom_type_scat_dispersion_real
    _atom_type_scat_dispersion_imag
    _atom_type_scat_source
    'C' 'C' 0.0181 0.0091
;
International Tables for Crystallography
(Vol. C, Tables 4.2.6.8 and 6.1.1.4)
;
    'H' 'H' 0.0000 0.0000
;
International Tables for Crystallography
(Vol. C, Table 6.1.1.4)
;
    'N' 'N' 0.0311 0.0180
;
International Tables for Crystallography
(Vol. C, Tables 4.2.6.8 and 6.1.1.4)
;
_computing_data_collection
;
CrysAlisPro (Rigaku OD, 2022)
;
_computing_cell_refinement
;
CrysAlisPro (Rigaku OD, 2022)
;
_computing_data_reduction
;
CrysAlisPro (Rigaku OD, 2022)
;
_computing_structure_solution
;
<i>SHELXT2018/2</i> (Sheldrick, 2015<i>a</i>)
;
_computing_structure_refinement
;
<i>SHELXL2018/3</i> (Sheldrick, 2015<i>b</i>)
;
_computing_molecular_graphics
;
CrystalStructure (Rigaku, 2019)
;
_computing_publication_material
;
CrystalStructure (Rigaku, 2019)
;
loop_
    _atom_site_type_symbol
    _atom_site_label
    _atom_site_fract_x
    _atom_site_fract_y
    _atom_site_fract_z
    _atom_site_U_iso_or_equiv
    _atom_site_adp_type
    _atom_site_calc_flag
    _atom_site_occupancy
    _atom_site_disorder_assembly
    _atom_site_disorder_group
    N N1 0.82658(15) 0.71805(11) 0.11798(7) 0.0171(2) Uani d 1 . .
    N N2 1.15258(15) 0.47838(11) 0.18124(8) 0.0188(2) Uani d 1 . .
    N N3 0.49011(15) 0.28118(11) 0.39375(7) 0.0177(2) Uani d 1 . .
    C C4 0.71367(17) 0.63439(13) 0.16544(8) 0.0158(3) Uani d 1 . .
    C C5 0.59504(17) 0.69870(13) 0.23257(9) 0.0160(3) Uani d 1 . .
    C C6 0.48501(17) 0.62693(13) 0.29675(9) 0.0165(3) Uani d 1 . .
    H H6 0.406279 0.668922 0.342939 0.020 Uiso calc 1 . .
    C C7 0.49126(17) 0.49443(13) 0.29271(9) 0.0171(3) Uani d 1 . .
    C C8 0.60034(18) 0.43601(13) 0.22033(9) 0.0178(3) Uani d 1 . .
    H H8 0.596903 0.347337 0.215192 0.021 Uiso calc 1 . .
    C C9 0.71166(17) 0.50366(13) 0.15691(9) 0.0175(3) Uani d 1 . .
    H H9 0.784875 0.462725 0.108815 0.021 Uiso calc 1 . .
    C C10 0.77834(17) 0.83775(13) 0.15155(9) 0.0173(3) Uani d 1 . .
    C C11 0.63514(17) 0.82992(13) 0.22327(9) 0.0174(3) Uani d 1 . .
    C C12 0.56582(18) 0.93710(13) 0.26950(9) 0.0190(3) Uani d 1 . .
    H H12 0.470434 0.932256 0.317992 0.023 Uiso calc 1 . .
    C C13 0.63778(19) 1.05200(14) 0.24394(10) 0.0222(3) Uani d 1 . .
    H H13 0.592392 1.125523 0.275587 0.027 Uiso calc 1 . .
    C C14 0.77841(18) 1.05906(13) 0.17086(10) 0.0213(3) Uani d 1 . .
    H H14 0.824434 1.138552 0.153186 0.026 Uiso calc 1 . .
    C C15 0.85017(18) 0.95296(14) 0.12471(9) 0.0207(3) Uani d 1 . .
    H H15 0.945449 0.958064 0.076184 0.025 Uiso calc 1 . .
    C C16 1.03369(17) 0.44294(13) 0.25712(9) 0.0174(3) Uani d 1 . .
    C C17 1.02490(17) 0.30775(13) 0.26373(9) 0.0175(3) Uani d 1 . .
    C C18 0.89825(17) 0.25347(13) 0.32861(9) 0.0180(3) Uani d 1 . .
    H H18 0.890067 0.163128 0.332509 0.022 Uiso calc 1 . .
    C C19 0.78436(17) 0.33257(14) 0.38739(9) 0.0184(3) Uani d 1 . .
    C C20 0.80863(18) 0.46273(14) 0.38464(9) 0.0196(3) Uani d 1 . .
    H H20 0.738393 0.513423 0.428779 0.024 Uiso calc 1 . .
    C C21 0.93065(18) 0.52035(14) 0.32029(9) 0.0193(3) Uani d 1 . .
    H H21 0.943592 0.609013 0.319239 0.023 Uiso calc 1 . .
    C C22 1.22754(17) 0.36575(13) 0.14118(9) 0.0182(3) Uani d 1 . .
    C C23 1.15213(17) 0.25666(13) 0.19060(9) 0.0171(3) Uani d 1 . .
    C C24 1.20764(18) 0.13269(14) 0.16252(9) 0.0209(3) Uani d 1 . .
    H H24 1.157845 0.059339 0.194712 0.025 Uiso calc 1 . .
    C C25 1.33597(19) 0.11695(14) 0.08733(10) 0.0238(3) Uani d 1 . .
    H H25 1.374559 0.032439 0.068095 0.029 Uiso calc 1 . .
    C C26 1.40972(18) 0.22603(15) 0.03911(9) 0.0226(3) Uani d 1 . .
    H H26 1.497276 0.213768 -0.012435 0.027 Uiso calc 1 . .
    C C27 1.35725(18) 0.34962(14) 0.06532(9) 0.0211(3) Uani d 1 . .
    H H27 1.407904 0.422325 0.032672 0.025 Uiso calc 1 . .
    C C28 0.97116(17) 0.68287(14) 0.04623(9) 0.0186(3) Uani d 1 . .
    H H28A 0.953335 0.746320 -0.007603 0.022 Uiso calc 1 . .
    H H28B 0.966591 0.594228 0.033405 0.022 Uiso calc 1 . .
    C C29 1.15445(18) 0.68108(14) 0.06399(9) 0.0197(3) Uani d 1 . .
    H H29A 1.170947 0.773751 0.058267 0.024 Uiso calc 1 . .
    H H29B 1.241895 0.639167 0.016749 0.024 Uiso calc 1 . .
    C C30 1.19716(18) 0.61029(13) 0.15383(9) 0.0198(3) Uani d 1 . .
    H H30A 1.324710 0.602970 0.151835 0.024 Uiso calc 1 . .
    H H30B 1.134237 0.666442 0.199967 0.024 Uiso calc 1 . .
    C C31 0.38822(17) 0.41067(13) 0.36585(9) 0.0188(3) Uani d 1 . .
    H H31A 0.345645 0.459203 0.417797 0.023 Uiso calc 1 . .
    H H31B 0.283955 0.397118 0.345283 0.023 Uiso calc 1 . .
    C C32 0.62358(18) 0.28555(14) 0.44600(9) 0.0198(3) Uani d 1 . .
    H H32A 0.659389 0.196276 0.477504 0.024 Uiso calc 1 . .
    H H32B 0.571759 0.345842 0.491046 0.024 Uiso calc 1 . .
    C C33 0.37437(18) 0.18555(13) 0.43519(9) 0.0205(3) Uani d 1 . .
    H H33A 0.449751 0.099609 0.450472 0.025 Uiso calc 1 . .
    H H33B 0.309815 0.173521 0.390086 0.025 Uiso calc 1 . .
    C C34 0.23937(18) 0.21747(14) 0.51833(9) 0.0211(3) Uani d 1 . .
    H H34A 0.301200 0.221478 0.566524 0.025 Uiso calc 1 . .
    H H34B 0.165479 0.305036 0.505587 0.025 Uiso calc 1 . .
    C C35 0.1226(2) 0.11267(15) 0.54839(11) 0.0270(3) Uani d 1 . .
    H H35A 0.066395 0.106049 0.498681 0.032 Uiso calc 1 . .
    H H35B 0.197237 0.026042 0.562874 0.032 Uiso calc 1 . .
    C C36 -0.0194(2) 0.14142(16) 0.62842(12) 0.0321(4) Uani d 1 . .
    H H36A -0.091006 0.228698 0.615574 0.039 Uiso calc 1 . .
    H H36B 0.035182 0.140059 0.679530 0.039 Uiso calc 1 . .
    H H36C -0.094333 0.074069 0.641870 0.039 Uiso calc 1 . .
loop_
    _atom_site_aniso_label
    _atom_site_aniso_U_11
    _atom_site_aniso_U_22
    _atom_site_aniso_U_33
    _atom_site_aniso_U_12
    _atom_site_aniso_U_13
    _atom_site_aniso_U_23
    N1 0.0183(5) 0.0162(5) 0.0162(5) -0.0042(4) -0.0001(4) -0.0030(4)
    N2 0.0177(5) 0.0184(6) 0.0202(6) -0.0048(4) -0.0022(4) -0.0021(4)
    N3 0.0188(6) 0.0163(5) 0.0176(6) -0.0054(4) -0.0021(4) 0.0000(4)
    C4 0.0157(6) 0.0183(6) 0.0136(6) -0.0039(5) -0.0035(5) -0.0006(5)
    C5 0.0163(6) 0.0163(6) 0.0158(6) -0.0020(5) -0.0044(5) -0.0023(5)
    C6 0.0157(6) 0.0184(6) 0.0151(6) -0.0018(5) -0.0029(5) -0.0028(5)
    C7 0.0161(6) 0.0192(6) 0.0165(6) -0.0035(5) -0.0054(5) -0.0001(5)
    C8 0.0228(7) 0.0151(6) 0.0176(6) -0.0052(5) -0.0075(5) -0.0007(5)
    C9 0.0196(6) 0.0177(6) 0.0153(6) -0.0024(5) -0.0032(5) -0.0040(5)
    C10 0.0187(6) 0.0162(6) 0.0170(6) -0.0021(5) -0.0041(5) -0.0026(5)
    C11 0.0181(6) 0.0182(6) 0.0157(6) -0.0037(5) -0.0042(5) -0.0002(5)
    C12 0.0194(6) 0.0185(6) 0.0169(6) -0.0011(5) -0.0012(5) -0.0020(5)
    C13 0.0261(7) 0.0159(6) 0.0242(7) -0.0030(5) -0.0027(6) -0.0053(5)
    C14 0.0236(7) 0.0148(6) 0.0265(7) -0.0059(5) -0.0050(6) -0.0020(5)
    C15 0.0216(7) 0.0195(7) 0.0203(7) -0.0061(5) -0.0016(5) -0.0004(5)
    C16 0.0149(6) 0.0210(7) 0.0168(6) -0.0042(5) -0.0049(5) -0.0005(5)
    C17 0.0166(6) 0.0181(6) 0.0178(6) -0.0011(5) -0.0054(5) -0.0024(5)
    C18 0.0181(6) 0.0175(6) 0.0180(6) -0.0028(5) -0.0048(5) 0.0004(5)
    C19 0.0178(6) 0.0223(7) 0.0152(6) -0.0027(5) -0.0054(5) -0.0005(5)
    C20 0.0185(6) 0.0243(7) 0.0167(6) -0.0019(5) -0.0042(5) -0.0054(5)
    C21 0.0201(6) 0.0194(7) 0.0201(7) -0.0033(5) -0.0061(5) -0.0043(5)
    C22 0.0157(6) 0.0194(6) 0.0198(7) -0.0027(5) -0.0044(5) -0.0026(5)
    C23 0.0146(6) 0.0207(7) 0.0164(6) -0.0037(5) -0.0032(5) -0.0022(5)
    C24 0.0197(7) 0.0181(7) 0.0235(7) -0.0027(5) -0.0034(5) -0.0003(5)
    C25 0.0217(7) 0.0212(7) 0.0262(7) 0.0001(5) -0.0021(6) -0.0050(6)
    C26 0.0153(6) 0.0298(8) 0.0201(7) -0.0015(5) 0.0003(5) -0.0033(6)
    C27 0.0162(6) 0.0260(7) 0.0209(7) -0.0070(5) -0.0021(5) 0.0002(5)
    C28 0.0197(7) 0.0211(7) 0.0149(6) -0.0044(5) -0.0002(5) -0.0047(5)
    C29 0.0188(6) 0.0195(6) 0.0197(7) -0.0048(5) -0.0003(5) -0.0022(5)
    C30 0.0197(6) 0.0189(7) 0.0231(7) -0.0077(5) -0.0052(5) -0.0018(5)
    C31 0.0176(6) 0.0185(6) 0.0196(7) -0.0032(5) -0.0031(5) -0.0009(5)
    C32 0.0200(7) 0.0220(7) 0.0160(6) -0.0027(5) -0.0023(5) -0.0013(5)
    C33 0.0231(7) 0.0166(6) 0.0212(7) -0.0061(5) -0.0005(5) -0.0020(5)
    C34 0.0224(7) 0.0183(7) 0.0213(7) -0.0056(5) 0.0005(5) -0.0018(5)
    C35 0.0272(7) 0.0226(7) 0.0292(8) -0.0096(6) 0.0018(6) -0.0006(6)
    C36 0.0242(8) 0.0263(8) 0.0407(9) -0.0070(6) 0.0067(7) -0.0031(7)
_geom_special_details
;
 All esds (except the esd in the dihedral angle between two l.s. planes)
 are estimated using the full covariance matrix.  The cell esds are taken
 into account individually in the estimation of esds in distances, angles
 and torsion angles; correlations between esds in cell parameters are only
 used when they are defined by crystal symmetry.  An approximate (isotropic)
 treatment of cell esds is used for estimating esds involving l.s. planes.
;
loop_
    _geom_bond_atom_site_label_1
    _geom_bond_atom_site_label_2
    _geom_bond_site_symmetry_2
    _geom_bond_distance
    _geom_bond_publ_flag
    N1 C10 . 1.3875(17) ?
    N1 C4 . 1.3891(17) ?
    N1 C28 . 1.4542(17) ?
    N2 C22 . 1.3895(18) ?
    N2 C16 . 1.3925(17) ?
    N2 C30 . 1.4630(17) ?
    N3 C31 . 1.4684(17) ?
    N3 C33 . 1.4698(17) ?
    N3 C32 . 1.4756(17) ?
    C4 C9 . 1.3986(18) ?
    C4 C5 . 1.4098(18) ?
    C5 C6 . 1.4005(18) ?
    C5 C11 . 1.4472(18) ?
    C6 C7 . 1.3866(19) ?
    C6 H6 . 0.9500 ?
    C7 C8 . 1.4115(19) ?
    C7 C31 . 1.5115(18) ?
    C8 C9 . 1.3778(19) ?
    C8 H8 . 0.9500 ?
    C9 H9 . 0.9500 ?
    C10 C15 . 1.3988(19) ?
    C10 C11 . 1.4164(18) ?
    C11 C12 . 1.3884(19) ?
    C12 C13 . 1.3954(19) ?
    C12 H12 . 0.9500 ?
    C13 C14 . 1.416(2) ?
    C13 H13 . 0.9500 ?
    C14 C15 . 1.381(2) ?
    C14 H14 . 0.9500 ?
    C15 H15 . 0.9500 ?
    C16 C21 . 1.3948(19) ?
    C16 C17 . 1.4133(19) ?
    C17 C18 . 1.3980(19) ?
    C17 C23 . 1.4468(18) ?
    C18 C19 . 1.3902(19) ?
    C18 H18 . 0.9500 ?
    C19 C20 . 1.405(2) ?
    C19 C32 . 1.5179(18) ?
    C20 C21 . 1.3858(19) ?
    C20 H20 . 0.9500 ?
    C21 H21 . 0.9500 ?
    C22 C27 . 1.3993(19) ?
    C22 C23 . 1.4253(19) ?
    C23 C24 . 1.3923(19) ?
    C24 C25 . 1.386(2) ?
    C24 H24 . 0.9500 ?
    C25 C26 . 1.413(2) ?
    C25 H25 . 0.9500 ?
    C26 C27 . 1.376(2) ?
    C26 H26 . 0.9500 ?
    C27 H27 . 0.9500 ?
    C28 C29 . 1.5286(19) ?
    C28 H28A . 0.9900 ?
    C28 H28B . 0.9900 ?
    C29 C30 . 1.5347(19) ?
    C29 H29A . 0.9900 ?
    C29 H29B . 0.9900 ?
    C30 H30A . 0.9900 ?
    C30 H30B . 0.9900 ?
    C31 H31A . 0.9900 ?
    C31 H31B . 0.9900 ?
    C32 H32A . 0.9900 ?
    C32 H32B . 0.9900 ?
    C33 C34 . 1.5299(19) ?
    C33 H33A . 0.9900 ?
    C33 H33B . 0.9900 ?
    C34 C35 . 1.5271(19) ?
    C34 H34A . 0.9900 ?
    C34 H34B . 0.9900 ?
    C35 C36 . 1.516(2) ?
    C35 H35A . 0.9900 ?
    C35 H35B . 0.9900 ?
    C36 H36A . 0.9800 ?
    C36 H36B . 0.9800 ?
    C36 H36C . 0.9800 ?
loop_
    _geom_angle_atom_site_label_1
    _geom_angle_atom_site_label_2
    _geom_angle_atom_site_label_3
    _geom_angle_site_symmetry_1
    _geom_angle_site_symmetry_3
    _geom_angle
    _geom_angle_publ_flag
    C10 N1 C4 . . 108.38(11) ?
    C10 N1 C28 . . 126.84(11) ?
    C4 N1 C28 . . 124.78(11) ?
    C22 N2 C16 . . 108.10(11) ?
    C22 N2 C30 . . 127.04(11) ?
    C16 N2 C30 . . 124.72(11) ?
    C31 N3 C33 . . 111.29(10) ?
    C31 N3 C32 . . 114.56(11) ?
    C33 N3 C32 . . 113.55(11) ?
    N1 C4 C9 . . 129.49(12) ?
    N1 C4 C5 . . 109.42(11) ?
    C9 C4 C5 . . 121.02(12) ?
    C6 C5 C4 . . 119.43(12) ?
    C6 C5 C11 . . 133.58(12) ?
    C4 C5 C11 . . 106.48(11) ?
    C7 C6 C5 . . 119.85(12) ?
    C7 C6 H6 . . 120.1 ?
    C5 C6 H6 . . 120.1 ?
    C6 C7 C8 . . 119.25(12) ?
    C6 C7 C31 . . 121.17(12) ?
    C8 C7 C31 . . 119.55(12) ?
    C9 C8 C7 . . 122.01(12) ?
    C9 C8 H8 . . 119.0 ?
    C7 C8 H8 . . 119.0 ?
    C8 C9 C4 . . 118.03(12) ?
    C8 C9 H9 . . 121.0 ?
    C4 C9 H9 . . 121.0 ?
    N1 C10 C15 . . 129.63(12) ?
    N1 C10 C11 . . 109.09(12) ?
    C15 C10 C11 . . 121.29(12) ?
    C12 C11 C10 . . 119.92(12) ?
    C12 C11 C5 . . 133.47(13) ?
    C10 C11 C5 . . 106.59(12) ?
    C11 C12 C13 . . 119.27(13) ?
    C11 C12 H12 . . 120.4 ?
    C13 C12 H12 . . 120.4 ?
    C12 C13 C14 . . 120.02(13) ?
    C12 C13 H13 . . 120.0 ?
    C14 C13 H13 . . 120.0 ?
    C15 C14 C13 . . 121.47(13) ?
    C15 C14 H14 . . 119.3 ?
    C13 C14 H14 . . 119.3 ?
    C14 C15 C10 . . 118.00(13) ?
    C14 C15 H15 . . 121.0 ?
    C10 C15 H15 . . 121.0 ?
    N2 C16 C21 . . 129.47(13) ?
    N2 C16 C17 . . 109.55(12) ?
    C21 C16 C17 . . 120.97(12) ?
    C18 C17 C16 . . 119.87(12) ?
    C18 C17 C23 . . 133.27(13) ?
    C16 C17 C23 . . 106.64(12) ?
    C19 C18 C17 . . 119.56(13) ?
    C19 C18 H18 . . 120.2 ?
    C17 C18 H18 . . 120.2 ?
    C18 C19 C20 . . 118.91(13) ?
    C18 C19 C32 . . 120.73(12) ?
    C20 C19 C32 . . 119.96(12) ?
    C21 C20 C19 . . 122.81(13) ?
    C21 C20 H20 . . 118.6 ?
    C19 C20 H20 . . 118.6 ?
    C20 C21 C16 . . 117.33(13) ?
    C20 C21 H21 . . 121.3 ?
    C16 C21 H21 . . 121.3 ?
    N2 C22 C27 . . 129.80(13) ?
    N2 C22 C23 . . 109.31(12) ?
    C27 C22 C23 . . 120.88(13) ?
    C24 C23 C22 . . 119.43(12) ?
    C24 C23 C17 . . 134.27(13) ?
    C22 C23 C17 . . 106.30(12) ?
    C25 C24 C23 . . 119.59(13) ?
    C25 C24 H24 . . 120.2 ?
    C23 C24 H24 . . 120.2 ?
    C24 C25 C26 . . 120.31(13) ?
    C24 C25 H25 . . 119.8 ?
    C26 C25 H25 . . 119.8 ?
    C27 C26 C25 . . 121.32(13) ?
    C27 C26 H26 . . 119.3 ?
    C25 C26 H26 . . 119.3 ?
    C26 C27 C22 . . 118.46(13) ?
    C26 C27 H27 . . 120.8 ?
    C22 C27 H27 . . 120.8 ?
    N1 C28 C29 . . 115.26(11) ?
    N1 C28 H28A . . 108.5 ?
    C29 C28 H28A . . 108.5 ?
    N1 C28 H28B . . 108.5 ?
    C29 C28 H28B . . 108.5 ?
    H28A C28 H28B . . 107.5 ?
    C28 C29 C30 . . 117.30(11) ?
    C28 C29 H29A . . 108.0 ?
    C30 C29 H29A . . 108.0 ?
    C28 C29 H29B . . 108.0 ?
    C30 C29 H29B . . 108.0 ?
    H29A C29 H29B . . 107.2 ?
    N2 C30 C29 . . 116.16(11) ?
    N2 C30 H30A . . 108.2 ?
    C29 C30 H30A . . 108.2 ?
    N2 C30 H30B . . 108.2 ?
    C29 C30 H30B . . 108.2 ?
    H30A C30 H30B . . 107.4 ?
    N3 C31 C7 . . 113.67(11) ?
    N3 C31 H31A . . 108.8 ?
    C7 C31 H31A . . 108.8 ?
    N3 C31 H31B . . 108.8 ?
    C7 C31 H31B . . 108.8 ?
    H31A C31 H31B . . 107.7 ?
    N3 C32 C19 . . 111.50(11) ?
    N3 C32 H32A . . 109.3 ?
    C19 C32 H32A . . 109.3 ?
    N3 C32 H32B . . 109.3 ?
    C19 C32 H32B . . 109.3 ?
    H32A C32 H32B . . 108.0 ?
    N3 C33 C34 . . 117.93(11) ?
    N3 C33 H33A . . 107.8 ?
    C34 C33 H33A . . 107.8 ?
    N3 C33 H33B . . 107.8 ?
    C34 C33 H33B . . 107.8 ?
    H33A C33 H33B . . 107.2 ?
    C35 C34 C33 . . 110.75(12) ?
    C35 C34 H34A . . 109.5 ?
    C33 C34 H34A . . 109.5 ?
    C35 C34 H34B . . 109.5 ?
    C33 C34 H34B . . 109.5 ?
    H34A C34 H34B . . 108.1 ?
    C36 C35 C34 . . 113.48(13) ?
    C36 C35 H35A . . 108.9 ?
    C34 C35 H35A . . 108.9 ?
    C36 C35 H35B . . 108.9 ?
    C34 C35 H35B . . 108.9 ?
    H35A C35 H35B . . 107.7 ?
    C35 C36 H36A . . 109.5 ?
    C35 C36 H36B . . 109.5 ?
    H36A C36 H36B . . 109.5 ?
    C35 C36 H36C . . 109.5 ?
    H36A C36 H36C . . 109.5 ?
    H36B C36 H36C . . 109.5 ?
loop_
    _geom_torsion_atom_site_label_1
    _geom_torsion_atom_site_label_2
    _geom_torsion_atom_site_label_3
    _geom_torsion_atom_site_label_4
    _geom_torsion_site_symmetry_1
    _geom_torsion_site_symmetry_2
    _geom_torsion_site_symmetry_3
    _geom_torsion_site_symmetry_4
    _geom_torsion
    _geom_torsion_publ_flag
    C10 N1 C4 C9 . . . . -178.96(13) ?
    C28 N1 C4 C9 . . . . 0.4(2) ?
    C10 N1 C4 C5 . . . . -2.13(14) ?
    C28 N1 C4 C5 . . . . 177.18(12) ?
    N1 C4 C5 C6 . . . . -171.01(11) ?
    C9 C4 C5 C6 . . . . 6.13(19) ?
    N1 C4 C5 C11 . . . . 1.85(14) ?
    C9 C4 C5 C11 . . . . 178.99(12) ?
    C4 C5 C6 C7 . . . . -1.25(19) ?
    C11 C5 C6 C7 . . . . -171.78(13) ?
    C5 C6 C7 C8 . . . . -4.24(19) ?
    C5 C6 C7 C31 . . . . 173.68(11) ?
    C6 C7 C8 C9 . . . . 5.2(2) ?
    C31 C7 C8 C9 . . . . -172.75(12) ?
    C7 C8 C9 C4 . . . . -0.45(19) ?
    N1 C4 C9 C8 . . . . 171.28(12) ?
    C5 C4 C9 C8 . . . . -5.22(19) ?
    C4 N1 C10 C15 . . . . -178.79(13) ?
    C28 N1 C10 C15 . . . . 1.9(2) ?
    C4 N1 C10 C11 . . . . 1.55(14) ?
    C28 N1 C10 C11 . . . . -177.74(12) ?
    N1 C10 C11 C12 . . . . 178.38(12) ?
    C15 C10 C11 C12 . . . . -1.3(2) ?
    N1 C10 C11 C5 . . . . -0.40(14) ?
    C15 C10 C11 C5 . . . . 179.91(12) ?
    C6 C5 C11 C12 . . . . -8.0(3) ?
    C4 C5 C11 C12 . . . . -179.42(14) ?
    C6 C5 C11 C10 . . . . 170.53(14) ?
    C4 C5 C11 C10 . . . . -0.87(14) ?
    C10 C11 C12 C13 . . . . 0.5(2) ?
    C5 C11 C12 C13 . . . . 178.94(14) ?
    C11 C12 C13 C14 . . . . 0.8(2) ?
    C12 C13 C14 C15 . . . . -1.5(2) ?
    C13 C14 C15 C10 . . . . 0.8(2) ?
    N1 C10 C15 C14 . . . . -178.98(13) ?
    C11 C10 C15 C14 . . . . 0.6(2) ?
    C22 N2 C16 C21 . . . . 177.94(13) ?
    C30 N2 C16 C21 . . . . 1.9(2) ?
    C22 N2 C16 C17 . . . . -3.04(14) ?
    C30 N2 C16 C17 . . . . -179.04(11) ?
    N2 C16 C17 C18 . . . . -172.11(11) ?
    C21 C16 C17 C18 . . . . 7.01(19) ?
    N2 C16 C17 C23 . . . . 3.17(14) ?
    C21 C16 C17 C23 . . . . -177.71(12) ?
    C16 C17 C18 C19 . . . . -1.39(19) ?
    C23 C17 C18 C19 . . . . -175.18(13) ?
    C17 C18 C19 C20 . . . . -5.06(19) ?
    C17 C18 C19 C32 . . . . 167.69(12) ?
    C18 C19 C20 C21 . . . . 6.4(2) ?
    C32 C19 C20 C21 . . . . -166.42(12) ?
    C19 C20 C21 C16 . . . . -0.9(2) ?
    N2 C16 C21 C20 . . . . 173.16(13) ?
    C17 C16 C21 C20 . . . . -5.76(19) ?
    C16 N2 C22 C27 . . . . -177.87(13) ?
    C30 N2 C22 C27 . . . . -2.0(2) ?
    C16 N2 C22 C23 . . . . 1.67(14) ?
    C30 N2 C22 C23 . . . . 177.56(12) ?
    N2 C22 C23 C24 . . . . 179.96(12) ?
    C27 C22 C23 C24 . . . . -0.45(19) ?
    N2 C22 C23 C17 . . . . 0.28(14) ?
    C27 C22 C23 C17 . . . . 179.87(12) ?
    C18 C17 C23 C24 . . . . -7.3(3) ?
    C16 C17 C23 C24 . . . . 178.31(14) ?
    C18 C17 C23 C22 . . . . 172.30(14) ?
    C16 C17 C23 C22 . . . . -2.08(14) ?
    C22 C23 C24 C25 . . . . 0.4(2) ?
    C17 C23 C24 C25 . . . . 179.95(14) ?
    C23 C24 C25 C26 . . . . -0.3(2) ?
    C24 C25 C26 C27 . . . . 0.2(2) ?
    C25 C26 C27 C22 . . . . -0.3(2) ?
    N2 C22 C27 C26 . . . . 179.90(13) ?
    C23 C22 C27 C26 . . . . 0.4(2) ?
    C10 N1 C28 C29 . . . . 63.32(17) ?
    C4 N1 C28 C29 . . . . -115.87(14) ?
    N1 C28 C29 C30 . . . . 46.67(17) ?
    C22 N2 C30 C29 . . . . 66.13(17) ?
    C16 N2 C30 C29 . . . . -118.63(14) ?
    C28 C29 C30 N2 . . . . 48.00(17) ?
    C33 N3 C31 C7 . . . . -156.62(11) ?
    C32 N3 C31 C7 . . . . 72.88(14) ?
    C6 C7 C31 N3 . . . . -134.49(13) ?
    C8 C7 C31 N3 . . . . 43.42(17) ?
    C31 N3 C32 C19 . . . . -76.51(14) ?
    C33 N3 C32 C19 . . . . 154.11(11) ?
    C18 C19 C32 N3 . . . . -69.92(16) ?
    C20 C19 C32 N3 . . . . 102.75(14) ?
    C31 N3 C33 C34 . . . . -59.87(16) ?
    C32 N3 C33 C34 . . . . 71.15(15) ?
    N3 C33 C34 C35 . . . . 176.03(12) ?
    C33 C34 C35 C36 . . . . -177.56(13) ?
loop_
    _geom_hbond_atom_site_label_D
    _geom_hbond_atom_site_label_H
    _geom_hbond_atom_site_label_A
    _geom_hbond_site_symmetry_D
    _geom_hbond_site_symmetry_H
    _geom_hbond_site_symmetry_A
    _geom_hbond_distance_DH
    _geom_hbond_distance_HA
    _geom_hbond_distance_DA
    _geom_hbond_angle_DHA
    _geom_hbond_publ_flag
    C13 H13 N3 . . 1_565 0.95 2.56 3.4858(18) 166 yes
    C28 H28A Cg1 . . 2_765 0.99 2.72 3.4144(15) 128 yes
    C30 H30A Cg2 . . 1_655 0.99 2.62 3.5224(16) 152 yes
    C31 H31B Cg3 . . 1_456 0.99 2.83 3.7245(15) 150 yes
    C36 H36B Cg4 . . 2_666 0.98 2.99 3.9151(18) 159 yes
_shelx_hkl_file
;
   0   0  -1  124.16    4.19
   0   0  -2 1441.88   47.52
   0   0  -2 1511.36   47.64
   0   0  -2 1479.71   47.76
   0   0  -3  828.57   26.95
   0   0  -3  830.18   27.29
   0   0  -3  827.84   27.10
   0   0  -4  472.81   15.69
   0   0  -4  461.43   14.92
   0   0  -4  469.89   15.38
   0   0  -4  419.01   15.07
   0   0  -5  129.75    5.26
   0   0  -5  123.83    4.38
   0   0  -5  125.85    4.93
   0   0  -5  117.29    4.57
   0   0  -6   15.00    1.41
   0   0  -6   18.40    1.70
   0   0  -6   16.45    1.14
   0   0  -7   61.12    3.47
   0   0  -7   57.26    3.07
   0   0  -7   51.51    2.54
   0   0  -8    4.65    0.99
   0   0  -8    5.29    1.23
   0   0  -9  558.21   20.71
   0   0 -10  317.51   11.56
   0   0 -10  320.53   11.85
   0   0 -11    9.11    1.44
   0   0 -11   10.23    1.19
   0   0 -11    9.23    1.00
   0   0 -11   12.09    1.69
   0   0 -11    9.43    1.31
   0   0 -11    8.89    1.20
   0   0 -11   10.61    1.23
   0   0 -11   10.93    1.46
   0   0 -12    3.84    1.07
   0   0 -12    4.27    0.91
   0   0 -12    5.04    1.12
   0   0 -12    1.71    0.76
   0   0 -12    4.53    1.35
   0   0 -12    3.11    0.84
   0   0 -12    2.73    1.04
   0   0 -13  159.56    7.35
   0   0 -13  161.40    6.48
   0   0 -13  141.97    6.73
   0   0 -13  149.59    6.92
   0   0 -14   25.73    2.56
   0   0 -14   20.30    1.74
   0   0 -14   24.54    2.16
   0   0 -14   21.08    2.17
   0   0 -15   23.36    2.32
   0   0 -15   20.62    1.93
   0   0 -15   22.71    1.74
   0   0 -16   15.81    1.88
   0   0 -16   15.93    1.29
   0   0 -16   15.33    1.56
   0   0 -17   17.53    1.69
   0   0 -17   15.60    1.26
   0   0 -17   19.37    1.51
   0   0 -18  107.19    4.55
   0   0 -18  109.61    4.65
   0   0 -18  111.57    4.30
   0   1 -18   17.68    1.36
   0   1 -18   16.56    1.17
   0   1 -17    1.94    0.83
   0   1 -17    2.15    0.58
   0   1 -17    1.76    0.93
   0   1 -17    1.32    0.67
   0   1 -16  126.53    5.90
   0   1 -16  128.18    5.32
   0   1 -16  121.22    6.02
   0   1 -16  139.97    5.76
   0   1 -16  125.80    5.18
   0   1 -15   36.68    2.93
   0   1 -15   35.52    2.36
   0   1 -15   32.89    2.97
   0   1 -15   39.06    2.38
   0   1 -15   38.90    2.76
   0   1 -14    3.96    1.36
   0   1 -14    2.51    0.85
   0   1 -14    2.08    0.82
   0   1 -13    0.68    0.98
   0   1 -13    0.29    0.77
   0   1 -13    1.47    0.81
   0   1 -13    0.36    0.79
   0   1 -12  167.48    7.46
   0   1 -12  149.31    6.86
   0   1 -12  153.29    6.59
   0   1 -11    2.46    1.12
   0   1 -11    4.25    0.90
   0   1 -11    1.32    0.82
   0   1 -11    2.59    0.86
   0   1 -11    3.83    0.80
   0   1 -10   77.98    4.22
   0   1 -10   83.63    4.01
   0   1 -10   98.72    4.81
   0   1 -10  102.05    5.81
   0   1  -9   25.65    2.69
   0   1  -8  124.46    4.88
   0   1  -8  130.97    6.38
   0   1  -7    7.08    0.74
   0   1  -7    7.15    1.45
   0   1  -6    4.11    0.60
   0   1  -5   37.41    1.65
   0   1  -5   33.76    1.55
   0   1  -4    0.34    0.28
   0   1  -4    0.18    0.31
   0   1  -4    0.11    0.77
   0   1  -4    0.49    0.12
   0   1  -3   44.67    1.71
   0   1  -3   52.30    2.49
   0   1  -2   18.07    0.72
   0   1  -2   21.90    1.34
   0   1  -1   64.11    2.22
   0   1  -1   62.51    2.49
   0  -1   1   62.06    2.16
   0   1   0 1414.33   47.94
   0  -1   0 1352.39   47.83
   0  -1   0 1491.96   47.83
   0  -1  -1  200.54    6.47
   0  -1  -1  187.84    6.33
   0  -1  -2 2290.73   74.33
   0  -1  -2 2338.26   74.62
   0  -1  -2 2304.95   74.49
   0  -1  -3  890.34   28.91
   0  -1  -3  909.70   28.95
   0  -1  -3  850.89   29.23
   0  -1  -4  380.87   12.34
   0  -1  -4  350.63   11.96
   0  -1  -4  364.28   12.46
   0   1   5  112.49    3.82
   0  -1  -5  127.98    4.15
   0  -1  -5  119.80    4.54
   0  -1  -5  136.66    4.91
   0  -1  -6  761.43   24.10
   0  -1  -6  666.50   23.54
   0  -1  -7    7.12    1.17
   0  -1  -7    5.98    0.89
   0  -1  -8    1.35    0.87
   0  -1  -9  657.27   23.57
   0  -1 -10    3.05    0.68
   0  -1 -11   99.17    4.51
   0  -1 -11  100.37    4.82
   0  -1 -11   95.01    4.23
   0  -1 -11   93.16    4.52
   0  -1 -11   89.49    4.01
   0  -1 -11   94.85    4.24
   0  -1 -11   95.83    4.82
   0  -1 -11  108.97    5.13
   0  -1 -11   89.03    3.68
   0  -1 -11   92.44    4.15
   0  -1 -12   29.36    2.47
   0  -1 -12   30.86    2.25
   0  -1 -12   27.03    2.54
   0  -1 -12   29.79    1.84
   0  -1 -12   29.02    2.00
   0  -1 -12   30.37    2.28
   0  -1 -13  150.81    7.06
   0  -1 -13  146.50    6.09
   0  -1 -13  156.70    6.57
   0  -1 -13  144.98    6.73
   0  -1 -13  138.08    6.29
   0  -1 -14   -0.37    0.67
   0  -1 -14    1.08    1.14
   0  -1 -14    2.40    0.91
   0  -1 -14    2.09    0.75
   0  -1 -14    1.42    0.78
   0  -1 -15   60.11    3.76
   0  -1 -15   55.12    2.88
   0  -1 -15   56.72    3.29
   0  -1 -15   61.21    3.98
   0  -1 -16  227.16    8.77
   0  -1 -16  196.14    7.58
   0  -1 -16  208.19    8.10
   0  -1 -16  213.04    8.81
   0  -1 -17    1.20    0.86
   0  -1 -17    1.45    0.98
   0  -1 -17    1.02    0.60
   0  -1 -18    0.86    0.61
   0  -1 -18    1.76    0.46
   0   2 -18    5.13    0.66
   0   2 -17    3.71    0.78
   0   2 -17    2.58    0.87
   0   2 -17    1.13    0.52
   0   2 -16  178.41    7.36
   0   2 -16  180.10    6.92
   0   2 -16  184.55    7.60
   0   2 -16  174.39    6.81
   0   2 -15    6.07    1.29
   0   2 -15    7.68    1.13
   0   2 -15    5.03    1.34
   0   2 -15    6.13    1.03
   0   2 -14   45.07    3.26
   0   2 -14   45.31    2.80
   0   2 -14   43.11    3.42
   0   2 -14   39.76    2.66
   0   2 -14   43.24    3.10
   0   2 -13  162.57    6.84
   0   2 -13  152.18    7.12
   0   2 -13  157.44    7.41
   0   2 -12   25.09    2.50
   0   2 -12   31.20    2.18
   0   2 -12   29.32    2.27
   0   2 -11    1.10    0.78
   0   2 -11    0.39    0.63
   0   2 -11    1.45    1.14
   0   2 -10   25.72    2.30
   0   2 -10   23.67    2.08
   0   2 -10   23.94    1.98
   0   2 -10   20.75    1.72
   0   2  -9  358.40   12.12
   0   2  -9  316.83   12.07
   0   2  -8  100.65    4.24
   0   2  -7 1184.20   39.28
   0   2  -7 1118.55   37.55
   0   2  -6    0.36    0.99
   0   2  -6    0.93    0.44
   0   2  -6    0.75    0.15
   0   2  -5   75.42    3.92
   0   2  -5   71.66    2.96
   0   2  -5   71.63    2.56
   0   2  -4   16.35    1.63
   0   2  -3   51.30    2.77
   0   2  -2   30.87    1.36
   0   2  -2   28.57    1.81
   0   2  -1   43.20    1.71
   0   2  -1   44.27    2.08
   0   2   0  289.14    9.70
   0  -2   0  286.88    9.49
   0  -2  -1  255.17    8.32
   0  -2  -1  242.03    8.45
   0  -2  -2 6223.15  199.98
   0  -2  -2 6302.33  200.17
   0  -2  -2 5934.67  200.40
   0  -2  -3    0.44    0.50
   0  -2  -3    0.32    0.16
   0  -2  -3    0.37    0.48
   0  -2  -4  246.33    8.33
   0  -2  -4  241.41    8.16
   0  -2  -4  235.81    8.70
   0  -2  -4  234.05    8.72
   0  -2  -5   16.81    1.42
   0  -2  -5   18.77    1.03
   0  -2  -5   20.82    1.30
   0   2   6  293.23   10.06
   0  -2  -6  323.21   10.42
   0  -2  -6  287.42   10.87
   0  -2  -6  299.16   11.07
   0  -2  -7  136.38    5.04
   0  -2  -7  146.96    5.76
   0  -2  -7  134.35    5.60
   0  -2  -7  134.85    5.82
   0  -2  -8   49.74    3.10
   0  -2  -8   62.28    3.25
   0  -2  -9   85.31    4.51
   0  -2 -10    1.99    0.96
   0  -2 -10    2.23    0.64
   0  -2 -11  363.93   13.79
   0  -2 -11  365.64   12.96
   0  -2 -11  373.11   13.33
   0  -2 -11  368.30   12.93
   0  -2 -11  384.65   13.13
   0  -2 -11  373.50   13.87
   0  -2 -11  361.96   12.75
   0  -2 -11  364.75   13.14
   0  -2 -11  343.13   13.24
   0  -2 -11  358.46   12.59
   0  -2 -11  367.97   13.46
   0  -2 -11  363.61   13.63
   0  -2 -11  372.13   14.38
   0  -2 -12   28.46    2.12
   0  -2 -12   30.02    1.92
   0  -2 -12   25.48    1.64
   0  -2 -12   26.84    1.78
   0  -2 -12   28.81    2.00
   0  -2 -12   28.06    1.98
   0  -2 -12   29.50    2.46
   0  -2 -12   27.65    1.57
   0  -2 -12   26.52    2.16
   0  -2 -12   25.26    2.24
   0  -2 -12   25.20    1.72
   0  -2 -12   30.54    2.52
   0  -2 -13   22.21    1.56
   0  -2 -13   23.62    2.31
   0  -2 -13   20.98    1.51
   0  -2 -13   24.03    2.27
   0  -2 -13   19.18    1.56
   0  -2 -13   18.03    1.78
   0  -2 -13   22.87    2.03
   0  -2 -13   20.00    2.03
   0  -2 -14   23.00    2.29
   0  -2 -14   18.82    1.40
   0  -2 -14   25.87    2.47
   0  -2 -14   21.47    2.19
   0  -2 -14   22.38    1.63
   0  -2 -14   20.24    1.83
   0  -2 -14   22.00    2.00
   0  -2 -15   34.83    2.65
   0  -2 -15   31.63    2.69
   0  -2 -15   27.06    2.37
   0  -2 -15   31.07    2.17
   0  -2 -15   25.89    1.74
   0  -2 -16  165.76    6.87
   0  -2 -16  156.74    6.86
   0  -2 -16  149.66    5.80
   0  -2 -16  158.21    6.27
   0  -2 -17   17.07    1.29
   0  -2 -17   17.48    1.61
   0  -2 -17   19.07    1.69
   0  -2 -18   37.89    2.06
   0   3 -17   94.03    3.75
   0   3 -17  100.13    4.01
   0   3 -17   98.09    4.05
   0   3 -16    9.08    1.11
   0   3 -16    6.59    0.91
   0   3 -16    6.35    0.86
   0   3 -16    7.20    1.13
   0   3 -15  151.20    6.45
   0   3 -15  141.66    6.06
   0   3 -15  150.09    6.47
   0   3 -15  148.64    6.11
   0   3 -15  148.83    6.64
   0   3 -14   -0.72    0.87
   0   3 -14   -0.28    0.78
   0   3 -14   -0.44    0.80
   0   3 -14    1.45    1.04
   0   3 -14   -0.41    1.18
   0   3 -13    4.41    1.25
   0   3 -13    1.96    0.95
   0   3 -13    1.38    1.14
   0   3 -12   68.81    4.16
   0   3 -12   63.84    3.75
   0   3 -11   24.25    1.92
   0   3 -11   26.21    2.41
   0   3 -10   63.14    3.95
   0   3 -10   69.44    3.49
   0   3  -9    1.28    1.13
   0   3  -9    1.01    0.58
   0   3  -9    1.19    0.59
   0   3  -9    0.17    0.76
   0   3  -8   26.49    2.86
   0   3  -8   25.75    1.76
   0   3  -7  441.21   16.10
   0   3  -7  395.27   14.22
   0   3  -6   14.05    0.79
   0   3  -6   15.69    1.92
   0   3  -6   17.47    1.26
   0   3  -5   10.33    0.66
   0   3  -5    9.77    1.56
   0   3  -4    7.74    1.24
   0   3  -4    8.48    0.82
   0   3  -3   13.56    1.47
   0   3  -3   12.27    0.91
   0   3  -2  924.52   29.83
   0   3  -2  869.48   29.13
   0  -3   2  887.19   28.88
   0   3  -1  626.53   21.21
   0   3  -1  629.49   20.79
   0  -3   1  632.64   20.64
   0   3   0    7.00    0.71
   0  -3   0    6.83    0.51
   0  -3  -1  412.34   13.68
   0  -3  -2  329.33   11.05
   0  -3  -3  137.80    4.68
   0  -3  -3  145.93    5.32
   0  -3  -4   30.48    1.21
   0  -3  -4   32.40    1.83
   0  -3  -4   32.52    1.86
   0  -3  -5  158.44    5.62
   0  -3  -5  152.66    5.26
   0  -3  -5  163.84    6.17
   0  -3  -5  154.87    6.11
   0  -3  -6 1115.38   36.62
   0  -3  -6 1112.30   37.30
   0   3   7  177.33    6.23
   0  -3  -7  189.83    7.46
   0  -3  -7  185.77    6.63
   0  -3  -8  466.76   16.27
   0  -3  -8  506.51   17.38
   0  -3  -9  165.51    7.29
   0  -3 -10    0.63    0.69
   0  -3 -10    0.13    0.64
   0  -3 -10    0.60    0.41
   0  -3 -10   -0.47    0.73
   0  -3 -10    0.46    0.49
   0  -3 -10    0.45    0.43
   0  -3 -10   -0.36    0.69
   0  -3 -10   -0.21    0.99
   0  -3 -11   15.30    1.58
   0  -3 -11   15.09    1.19
   0  -3 -11   16.89    1.25
   0  -3 -11   16.06    1.73
   0  -3 -11   15.78    1.35
   0  -3 -11   13.13    1.24
   0  -3 -11   17.56    1.86
   0  -3 -11   17.73    1.31
   0  -3 -11   18.17    1.51
   0  -3 -11   15.75    1.26
   0  -3 -11   19.71    1.66
   0  -3 -11   15.35    2.02
   0  -3 -11   13.52    1.58
   0  -3 -11   14.50    1.65
   0  -3 -12    2.56    1.00
   0  -3 -12    4.19    1.25
   0  -3 -12    3.41    0.95
   0  -3 -12    4.76    1.10
   0  -3 -12    3.07    0.65
   0  -3 -12    2.44    0.66
   0  -3 -12    3.48    0.77
   0  -3 -12    3.63    0.90
   0  -3 -12    3.77    0.60
   0  -3 -12    3.06    0.66
   0  -3 -12    1.85    0.73
   0  -3 -12    3.83    1.02
   0  -3 -12    3.59    1.10
   0  -3 -13   36.93    2.73
   0  -3 -13   37.28    2.00
   0  -3 -13   39.41    2.29
   0  -3 -13   36.45    2.09
   0  -3 -13   36.64    2.44
   0  -3 -13   40.05    2.94
   0  -3 -13   33.64    2.77
   0  -3 -13   35.37    1.90
   0  -3 -13   36.12    2.36
   0  -3 -13   36.41    2.08
   0  -3 -13   30.56    2.52
   0  -3 -13   35.40    2.64
   0  -3 -14   19.37    1.39
   0  -3 -14   15.83    1.82
   0  -3 -14   18.32    1.28
   0  -3 -14   19.99    1.43
   0  -3 -14   18.12    1.62
   0  -3 -14   19.64    2.08
   0  -3 -14   20.19    2.07
   0  -3 -14   18.65    1.94
   0  -3 -15   25.93    2.22
   0  -3 -15   29.46    1.64
   0  -3 -15   24.72    1.82
   0  -3 -15   26.09    2.31
   0  -3 -15   24.80    2.23
   0  -3 -15   23.65    2.09
   0  -3 -16  242.84    9.33
   0  -3 -16  245.28    8.82
   0  -3 -16  237.30    9.46
   0  -3 -16  235.36    9.33
   0  -3 -17    1.18    0.58
   0  -3 -17    0.36    0.37
   0   4 -17    0.05    0.34
   0   4 -16  120.20    4.74
   0   4 -16  116.98    4.50
   0   4 -16  113.50    4.46
   0   4 -16  120.29    4.65
   0   4 -16  104.16    4.37
   0   4 -15   77.24    3.91
   0   4 -15   84.35    3.82
   0   4 -15   80.72    3.71
   0   4 -15   84.23    4.01
   0   4 -15   79.69    3.74
   0   4 -14   47.63    3.01
   0   4 -14   41.73    2.69
   0   4 -14   43.83    2.90
   0   4 -14   38.51    2.61
   0   4 -13   10.06    1.63
   0   4 -13   11.55    1.59
   0   4 -13   10.42    1.65
   0   4 -13   11.29    1.55
   0   4 -12   73.16    4.16
   0   4 -11   31.91    2.58
   0   4 -10   20.33    1.67
   0   4 -10   18.45    1.72
   0   4 -10   23.43    2.13
   0   4  -9   13.95    1.37
   0   4  -9   15.00    1.71
   0   4  -9   19.26    1.64
   0   4  -9   19.46    2.70
   0   4  -8    1.01    0.55
   0   4  -8    0.51    0.52
   0   4  -8    0.31    1.10
   0  -4   8   -0.25    0.46
   0   4  -7    4.67    1.42
   0   4  -7    4.88    0.89
   0   4  -6    7.10    0.63
   0   4  -6    9.11    1.61
   0   4  -5   43.24    1.97
   0   4  -5   45.33    2.36
   0   4  -4    2.97    1.01
   0   4  -4    2.33    0.62
   0  -4   4    2.86    0.35
   0   4  -3    7.14    0.80
   0   4  -3    7.87    1.24
   0  -4   3    6.00    0.49
   0   4  -2   74.64    3.04
   0   4  -2   75.50    3.66
   0  -4   2   72.20    2.78
   0   4  -1  216.92    7.65
   0   4  -1  231.77    8.17
   0  -4   1  213.66    7.48
   0   4   0    2.20    0.46
   0   4   0    3.00    0.59
   0  -4   0    2.59    0.42
   0  -4  -1    4.61    0.53
   0  -4  -2   20.93    1.16
   0  -4  -3  117.27    4.04
   0  -4  -4  573.00   18.82
   0  -4  -4  595.86   19.70
   0  -4  -5  133.25    4.55
   0  -4  -5  156.26    5.72
   0  -4  -6    6.87    1.10
   0  -4  -6    7.20    0.79
   0   4   7   16.16    0.99
   0  -4  -7   15.56    1.60
   0  -4  -7   14.58    1.16
   0  -4  -8   42.72    2.80
   0  -4  -8   36.22    2.06
   0  -4  -9  109.67    5.57
   0  -4  -9  113.48    4.67
   0  -4 -10  343.98   13.01
   0  -4 -10  330.03   12.35
   0  -4 -10  341.96   12.06
   0  -4 -10  326.42   11.31
   0  -4 -10  314.18   11.55
   0  -4 -10  312.54   11.48
   0  -4 -10  312.38   11.48
   0  -4 -10  310.41   11.31
   0  -4 -10  334.26   11.50
   0  -4 -10  339.89   12.15
   0  -4 -10  321.89   12.08
   0  -4 -10  343.08   12.19
   0  -4 -11    1.57    0.90
   0  -4 -11    2.83    1.12
   0  -4 -11    2.82    1.00
   0  -4 -11    0.29    0.66
   0  -4 -11    3.03    0.59
   0  -4 -11    1.83    0.61
   0  -4 -11    1.94    0.51
   0  -4 -11    1.27    0.56
   0  -4 -11    2.29    0.57
   0  -4 -11    2.07    0.86
   0  -4 -11    1.64    0.88
   0  -4 -11    2.47    0.94
   0  -4 -12   53.78    3.49
   0  -4 -12   50.85    3.18
   0  -4 -12   58.38    3.28
   0  -4 -12   52.72    2.54
   0  -4 -12   58.73    2.80
   0  -4 -12   54.87    2.63
   0  -4 -12   54.99    2.83
   0  -4 -12   55.48    2.70
   0  -4 -12   51.26    3.83
   0  -4 -12   57.62    3.28
   0  -4 -12   48.89    3.14
   0  -4 -12   55.73    3.23
   0  -4 -13  472.99   16.76
   0  -4 -13  489.17   17.20
   0  -4 -13  455.29   16.66
   0  -4 -13  465.39   16.10
   0  -4 -13  452.29   15.71
   0  -4 -13  450.11   15.90
   0  -4 -13  449.56   15.78
   0  -4 -13  465.48   15.85
   0  -4 -13  465.75   16.68
   0  -4 -13  474.07   16.63
   0  -4 -14  367.35   13.43
   0  -4 -14  346.18   12.78
   0  -4 -14  361.76   12.43
   0  -4 -14  351.20   12.57
   0  -4 -14  385.18   13.35
   0  -4 -14  363.09   12.53
   0  -4 -14  362.29   12.51
   0  -4 -14  361.76   13.39
   0  -4 -14  378.58   13.88
   0  -4 -15    0.41    0.44
   0  -4 -15    0.59    0.81
   0  -4 -15    0.33    0.80
   0  -4 -15    1.14    0.67
   0  -4 -15    0.52    0.66
   0  -4 -16    0.80    0.72
   0   5 -16   56.01    2.31
   0   5 -16   53.02    2.15
   0   5 -15   62.02    2.86
   0   5 -15   64.36    2.98
   0   5 -15   65.70    3.08
   0   5 -14  292.15   10.70
   0   5 -14  296.96   10.63
   0   5 -14  267.27   10.36
   0   5 -13    1.23    0.96
   0   5 -13    1.10    0.86
   0   5 -13    2.55    0.91
   0   5 -12    0.50    0.85
   0   5 -11   49.15    3.25
   0  -5  10   18.21    1.23
   0   5  -9   13.84    1.55
   0   5  -9   19.19    1.51
   0  -5   9   16.13    1.36
   0  -5   9   15.60    1.15
   0   5  -8   39.05    2.23
   0   5  -8   39.05    2.02
   0   5  -8   37.92    2.52
   0  -5   8   41.53    2.28
   0   5  -7   73.61    4.90
   0  -5   7   68.16    3.24
   0   5  -6  898.26   29.94
   0   5  -6  904.22   30.64
   0  -5   6  872.18   30.22
   0   5  -5   17.56    1.17
   0   5  -5   15.80    1.40
   0   5  -5   19.11    2.19
   0   5  -4   96.79    4.80
   0   5  -4   73.74    3.59
   0   5  -3  207.20    7.80
   0  -5   3  207.96    7.35
   0   5  -2    4.67    0.70
   0   5  -2    5.38    0.99
   0  -5   2    4.79    0.55
   0   5  -1  625.00   21.27
   0  -5   1  641.95   21.09
   0   5   0  710.70   23.78
   0  -5   0  719.07   23.72
   0   5   1  684.33   22.55
   0  -5  -1  673.54   22.60
   0   5   2  106.70    4.00
   0  -5  -3  162.95    5.58
   0  -5  -4  311.58   11.29
   0  -5  -5    2.06    0.76
   0  -5  -6  175.11    7.20
   0   5   7  155.28    5.81
   0  -5  -7  154.80    6.73
   0  -5  -7  157.46    6.15
   0  -5  -8   11.69    1.57
   0  -5  -8   10.42    1.12
   0  -5  -8   10.49    1.32
   0  -5  -8   10.37    0.98
   0  -5  -9   24.15    1.96
   0  -5  -9   27.46    1.71
   0  -5  -9   29.54    2.51
   0  -5  -9   24.73    1.96
   0  -5  -9   24.57    1.77
   0  -5  -9   22.84    1.97
   0  -5  -9   24.73    1.44
   0  -5 -10    0.40    0.41
   0  -5 -10    1.62    0.96
   0  -5 -10    1.11    0.83
   0  -5 -10    0.59    0.55
   0  -5 -10    0.10    0.41
   0  -5 -10    0.31    0.80
   0  -5 -10    0.15    0.71
   0  -5 -10    0.15    0.83
   0  -5 -11   17.98    1.90
   0  -5 -11   20.91    1.98
   0  -5 -11   17.45    1.85
   0  -5 -11   21.91    1.55
   0  -5 -11   18.44    1.27
   0  -5 -11   20.32    1.94
   0  -5 -11   18.58    2.18
   0  -5 -11   22.06    2.02
   0  -5 -12   -0.71    0.89
   0  -5 -12    0.64    0.92
   0  -5 -12    0.19    0.45
   0  -5 -12    0.07    0.37
   0  -5 -12    0.67    0.87
   0  -5 -12   -0.49    0.90
   0  -5 -12   -0.16    0.93
   0  -5 -12    0.81    0.84
   0  -5 -13   17.55    1.90
   0  -5 -13   15.97    1.28
   0  -5 -13   15.48    1.79
   0  -5 -13   17.42    1.80
   0  -5 -13   18.25    1.85
   0  -5 -14    1.79    0.85
   0  -5 -14    2.59    0.53
   0  -5 -14    1.88    0.96
   0  -5 -14    2.66    1.00
   0  -5 -15   -0.55    0.86
   0  -5 -15    0.55    0.71
   0  -5 -15    0.35    0.71
   0   6 -15   38.38    1.77
   0   6 -15   41.76    1.84
   0   6 -14   23.64    1.61
   0   6 -14   21.92    1.57
   0   6 -14   20.20    1.42
   0   6 -13    3.02    0.86
   0   6 -13    1.50    0.84
   0   6 -12    3.10    0.95
   0  -6  11   98.95    3.95
   0  -6  10   94.83    4.13
   0  -6  10   94.74    3.89
   0   6  -9   19.64    1.36
   0   6  -9   21.19    1.94
   0  -6   9   20.45    1.60
   0  -6   9   24.29    1.49
   0   6  -8  190.89    7.10
   0  -6   8  184.37    7.35
   0  -6   8  193.02    7.07
   0   6  -7   30.90    1.83
   0   6  -7   30.35    2.26
   0  -6   7   31.16    1.76
   0  -6   7   32.26    1.80
   0  -6   7   30.33    2.02
   0   6  -6   21.89    1.85
   0  -6   6   24.47    1.52
   0  -6   6   25.53    1.52
   0  -6   6   25.76    1.79
   0   6  -5   16.72    1.57
   0   6  -5   20.66    1.40
   0  -6   5   19.40    1.28
   0  -6   5   19.74    1.29
   0  -6   5   17.79    1.46
   0   6  -4    9.56    0.96
   0   6  -4   13.28    1.28
   0  -6   4    9.73    0.89
   0  -6   4   10.11    0.91
   0  -6   4    9.65    1.06
   0   6  -3   13.39    1.24
   0  -6   3   14.55    1.24
   0   6  -2    5.28    0.82
   0   6  -1   65.89    3.05
   0   6   0   94.67    3.93
   0   6   1  376.72   12.98
   0   6   2   12.41    0.95
   0   6   3   60.59    2.57
   0  -6  -4  165.29    6.67
   0  -6  -4  166.51    6.41
   0  -6  -5   13.34    1.37
   0  -6  -5    9.56    1.04
   0   6   6   67.40    3.08
   0  -6  -6   63.85    3.56
   0   6   7    0.26    0.34
   0  -6  -7    0.82    0.57
   0  -6  -7   -0.84    0.74
   0  -6  -7    0.43    0.77
   0  -6  -7    1.01    0.78
   0  -6  -8    6.03    1.20
   0  -6  -8    9.47    1.23
   0  -6  -8    8.08    1.28
   0  -6  -8    7.00    1.00
   0  -6  -8    7.23    1.05
   0  -6  -8    8.21    1.36
   0  -6  -9  248.32    9.64
   0  -6  -9  235.14    9.76
   0  -6  -9  254.19    9.24
   0  -6  -9  243.51    9.85
   0  -6  -9  243.43    9.48
   0  -6  -9  261.66   10.34
   0  -6 -10  267.89   10.62
   0  -6 -10  288.88   10.92
   0  -6 -10  275.80   11.31
   0  -6 -10  276.49   10.63
   0  -6 -10  275.35   10.46
   0  -6 -10  273.92   10.16
   0  -6 -11    1.10    0.73
   0  -6 -11    0.63    0.85
   0  -6 -11   -0.68    0.85
   0  -6 -11    0.35    0.95
   0  -6 -11    1.72    0.92
   0  -6 -11    0.54    0.56
   0  -6 -12    6.08    1.12
   0  -6 -12    9.07    1.02
   0  -6 -12    9.02    1.39
   0  -6 -12    7.27    1.35
   0  -6 -12    4.65    1.12
   0  -6 -12    8.40    1.48
   0  -6 -13  256.09   10.30
   0  -6 -13  267.46    9.78
   0  -6 -13  293.16   10.61
   0  -6 -13  281.28   10.59
   0  -6 -13  260.41   10.45
   0  -6 -14   48.07    2.76
   0  -6 -14   45.40    2.84
   0  -6 -14   44.71    2.25
   0  -6 -14   47.84    2.89
   0  -6 -14   51.50    2.96
   0  -6 -15    2.11    0.84
   0  -6 -15    3.40    0.86
   0   7 -14   11.76    0.89
   0  -7  14   10.67    0.69
   0   7 -13    8.67    0.92
   0   7 -13    7.73    0.98
   0   7 -12    2.80    0.79
   0   7 -11    3.49    0.92
   0  -7  11    4.00    0.58
   0  -7  10   86.15    3.72
   0  -7  10   79.41    3.44
   0   7  -9  119.70    4.83
   0  -7   9  129.27    5.23
   0  -7   9  123.22    4.89
   0   7  -8  255.69    9.06
   0  -7   8  253.74    9.40
   0  -7   8  236.54    8.91
   0  -7   8  250.66    9.02
   0   7  -7  151.32    5.94
   0   7  -7  145.62    6.59
   0  -7   7  153.69    5.88
   0  -7   7  157.02    6.25
   0  -7   7  145.64    5.81
   0   7  -6  291.30   11.21
   0  -7   6  293.31   10.43
   0  -7   6  288.34   10.42
   0  -7   6  293.87   10.81
   0   7  -5  154.00    6.31
   0   7  -5  137.89    5.70
   0  -7   5  141.44    5.57
   0  -7   5  146.41    5.96
   0  -7   5  139.29    5.55
   0   7  -4  265.22    9.81
   0   7  -4  258.32   10.14
   0  -7   4  266.74    9.94
   0  -7   4  273.91    9.58
   0  -7   4  264.65    9.59
   0   7  -3    1.48    0.55
   0   7  -3    0.76    0.51
   0  -7   3    1.23    0.52
   0   7  -2   73.86    3.65
   0   7  -2   76.74    3.61
   0  -7   2   79.41    3.33
   0  -7   2   71.90    3.54
   0  -7   2   82.54    3.43
   0   7  -1   31.22    1.89
   0  -7   1   28.80    1.60
   0  -7   1   26.36    1.61
   0   7   0   13.34    1.16
   0  -7   0   11.68    1.12
   0  -7   0   11.95    0.98
   0   7   1   29.68    1.80
   0  -7  -1   33.52    1.88
   0  -7  -1   31.90    1.80
   0  -7  -2   96.09    3.99
   0  -7  -2   95.20    3.94
   0  -7  -3   28.76    1.67
   0  -7  -3   27.53    1.84
   0  -7  -4   66.53    3.29
   0   7   5   26.39    1.81
   0  -7  -5   27.04    1.92
   0   7   6   47.34    2.50
   0  -7  -6   42.55    2.57
   0  -7  -6   38.76    2.72
   0   7   7    8.59    1.00
   0  -7  -7    9.12    1.39
   0  -7  -7    9.70    1.20
   0  -7  -7    7.72    1.34
   0  -7  -8    5.80    1.03
   0  -7  -8    5.80    1.27
   0  -7  -8    6.43    1.10
   0  -7  -8    7.41    1.36
   0  -7  -9  128.65    5.50
   0  -7  -9  128.48    5.35
   0  -7  -9  123.30    5.58
   0  -7  -9  114.06    5.75
   0  -7  -9  120.37    5.52
   0  -7  -9  125.60    5.94
   0  -7 -10   67.98    3.50
   0  -7 -10   59.92    3.14
   0  -7 -10   59.43    3.38
   0  -7 -10   62.83    3.44
   0  -7 -10   52.20    3.48
   0  -7 -10   64.19    3.79
   0  -7 -11    0.68    0.57
   0  -7 -11    0.28    0.74
   0  -7 -11    1.44    1.10
   0  -7 -11    1.03    0.88
   0  -7 -12   59.43    3.45
   0  -7 -12   68.81    3.21
   0  -7 -12   68.82    3.54
   0  -7 -12   61.06    3.72
   0  -7 -13    4.35    1.06
   0  -7 -13    3.87    0.70
   0  -7 -13    5.07    0.99
   0  -7 -13    3.64    1.11
   0  -7 -14   39.41    2.50
   0  -7 -14   35.29    1.87
   0  -7 -14   37.92    2.44
   0  -7 -14   38.47    2.30
   0  -7 -15   20.44    1.57
   0   8 -13   69.39    2.70
   0  -8  13   61.47    2.42
   0  -8  11    0.60    0.34
   0  -8  10    7.10    0.75
   0  -8   9   31.07    1.95
   0  -8   9   32.11    1.78
   0   8  -8  203.38    7.57
   0  -8   8  206.39    7.91
   0  -8   8  206.50    7.59
   0   8  -7  207.34    7.75
   0  -8   7  214.33    8.11
   0  -8   7  199.30    7.64
   0  -8   7  209.77    7.74
   0   8  -6  300.51   10.94
   0  -8   6  307.15   11.23
   0  -8   6  290.16   10.83
   0  -8   6  317.96   10.90
   0   8  -5    3.15    0.79
   0  -8   5    3.72    0.86
   0  -8   5    4.08    0.78
   0  -8   5    4.72    0.80
   0   8  -4  207.55    8.84
   0   8  -4  221.22    8.57
   0  -8   4  226.43    8.70
   0  -8   4  226.83    8.37
   0  -8   4  234.98    8.36
   0   8  -3   12.92    1.40
   0   8  -3   13.75    1.35
   0  -8   3   15.03    1.31
   0   8  -2  146.81    6.39
   0   8  -2  154.23    6.39
   0  -8   2  160.28    6.35
   0  -8   2  154.57    5.98
   0  -8   2  155.58    6.08
   0   8  -1    9.81    1.15
   0   8  -1   12.75    1.33
   0  -8   1   10.96    1.11
   0  -8   1   12.70    1.07
   0  -8   1   10.16    1.17
   0  -8   1   11.19    1.07
   0   8   0    1.40    0.66
   0   8   0    2.36    0.62
   0  -8   0    2.65    0.62
   0  -8   0    1.69    0.61
   0  -8   0    2.10    0.55
   0  -8   0    1.46    0.50
   0  -8  -1   50.95    2.66
   0  -8  -1   51.76    2.55
   0  -8  -1   52.79    2.50
   0  -8  -1   50.43    2.60
   0  -8  -1   47.73    2.67
   0   8   2  261.78    9.61
   0  -8  -2  253.03    9.13
   0  -8  -2  247.14    9.42
   0  -8  -2  241.99    8.98
   0  -8  -2  254.67    9.20
   0   8   3    1.28    0.61
   0  -8  -3    0.30    0.38
   0  -8  -3    0.25    0.47
   0  -8  -3    1.24    0.55
   0  -8  -3    0.61    0.45
   0   8   4  187.75    7.35
   0  -8  -4  190.78    7.34
   0  -8  -4  171.59    6.65
   0   8   5  125.13    5.55
   0  -8  -5  126.39    5.90
   0  -8  -5  139.96    5.77
   0   8   6  560.80   20.13
   0  -8  -6  590.26   20.70
   0  -8  -6  589.07   20.40
   0   8   7    0.61    0.53
   0  -8  -7    0.87    0.94
   0  -8  -7    0.36    0.88
   0  -8  -7    0.76    0.61
   0  -8  -8   54.64    3.50
   0  -8  -8   59.14    3.64
   0  -8  -9    0.89    0.89
   0  -8  -9    2.22    0.77
   0  -8  -9    1.51    1.04
   0  -8  -9    2.22    0.86
   0  -8 -10   73.59    3.67
   0  -8 -10   80.64    4.35
   0  -8 -10   75.57    3.78
   0  -8 -10   77.52    4.22
   0  -8 -10   72.92    3.62
   0  -8 -11   57.05    2.98
   0  -8 -11   61.75    3.64
   0  -8 -11   55.91    3.07
   0  -8 -11   60.94    3.54
   0  -8 -11   56.93    3.01
   0  -8 -12    0.67    0.48
   0  -8 -12    1.25    0.98
   0  -8 -12    0.45    0.93
   0  -8 -12    0.31    0.57
   0  -8 -13    9.32    1.30
   0  -8 -13    7.36    0.83
   0  -8 -13    6.59    0.89
   0  -8 -14    1.69    0.82
   0  -8 -14    1.46    0.75
   0  -8 -15    7.92    0.90
   0  -9  11   -0.16    0.31
   0  -9  10   -0.04    0.33
   0  -9  10   -0.05    0.40
   0  -9   9    8.04    0.76
   0   9  -8    4.74    0.66
   0  -9   8    4.64    0.67
   0   9  -7  122.85    4.88
   0  -9   7  119.05    4.85
   0  -9   7  127.93    5.17
   0   9  -6    0.91    0.53
   0  -9   6    1.11    0.56
   0  -9   6    2.72    0.87
   0   9  -5    2.65    0.70
   0  -9   5    2.32    0.73
   0  -9   5    3.22    0.85
   0   9  -4  106.55    4.51
   0  -9   4  100.18    4.42
   0  -9   3   63.37    3.03
   0  -9   3   60.65    3.06
   0  -9   2  739.19   24.70
   0  -9   2  716.36   24.31
   0  -9   2  709.36   24.44
   0  -9   2  714.41   24.35
   0   9  -1    3.49    0.83
   0  -9   1    2.84    0.80
   0  -9   1    3.51    0.79
   0  -9   1    2.55    0.69
   0  -9   1    4.13    0.76
   0   9   0  138.82    6.19
   0  -9   0  145.38    5.73
   0  -9   0  143.24    5.79
   0  -9   0  155.63    6.06
   0  -9  -1   16.00    1.35
   0  -9  -1   18.30    1.36
   0  -9  -1   16.07    1.43
   0   9   2   11.63    1.36
   0  -9  -2   14.27    1.26
   0  -9  -2   13.16    1.23
   0  -9  -2   12.49    1.09
   0  -9  -2    9.96    1.21
   0   9   3   61.54    3.40
   0  -9  -3   58.27    2.86
   0  -9  -3   67.21    3.43
   0  -9  -3   65.11    3.03
   0   9   4   46.84    2.78
   0  -9  -4   42.75    2.23
   0  -9  -4   42.08    2.68
   0  -9  -4   45.68    2.96
   0  -9  -4   44.51    2.59
   0   9   5    6.70    1.05
   0  -9  -5    6.38    1.03
   0  -9  -5    3.34    1.06
   0  -9  -6  195.89    8.24
   0  -9  -7  326.55   12.54
   0  -9  -8    1.28    1.04
   0  -9  -8    0.71    0.65
   0  -9  -8    0.85    0.88
   0  -9  -9   -0.35    0.86
   0  -9  -9   -0.80    0.67
   0  -9  -9   -0.16    0.94
   0  -9 -10    3.44    1.22
   0  -9 -10    3.17    0.74
   0  -9 -10    3.73    1.15
   0  -9 -11    2.06    0.97
   0  -9 -11    2.42    0.66
   0  -9 -11    3.53    1.03
   0  -9 -12   16.50    1.24
   0  -9 -12   17.02    1.60
   0  -9 -13   16.23    1.41
   0  -9 -13   16.35    1.07
   0  -9 -13   19.28    1.52
   0 -10   9   13.68    0.82
   0 -10   8    1.38    0.47
   0 -10   8    1.35    0.41
   0  10  -7    1.61    0.43
   0 -10   7    2.01    0.55
   0 -10   7    1.58    0.49
   0  10  -6   16.76    1.20
   0 -10   6   17.97    1.29
   0 -10   6   18.54    1.27
   0  10  -5   62.24    2.92
   0 -10   5   68.30    2.97
   0 -10   5   59.50    2.83
   0  10  -4   70.20    3.20
   0 -10   4   68.82    3.18
   0 -10   3   55.88    2.86
   0 -10   3   51.11    2.62
   0 -10   3   51.12    2.57
   0  10  -2  168.31    6.74
   0 -10   2  174.22    6.63
   0 -10   2  169.80    6.68
   0 -10   2  189.04    7.00
   0 -10   1    0.96    0.54
   0 -10   1    0.66    0.62
   0 -10   1    1.13    0.58
   0 -10   0   11.11    1.14
   0 -10   0   10.94    1.08
   0 -10   0   10.24    1.15
   0 -10  -1  116.22    4.66
   0 -10  -1  110.47    4.72
   0 -10  -2    5.19    0.74
   0 -10  -2    4.37    1.02
   0 -10  -3   89.29    3.94
   0 -10  -3   95.64    4.60
   0 -10  -4   14.07    1.62
   0 -10  -5    0.15    0.76
   0 -10  -6   -0.76    0.80
   0 -10  -7   57.48    3.30
   0 -10  -8   23.35    1.69
   0 -10  -8   23.96    2.02
   0 -10  -8   22.07    2.05
   0 -10  -9    0.38    0.51
   0 -10  -9   -0.53    0.77
   0 -10  -9    0.29    0.82
   0 -10 -10   18.75    1.35
   0 -10 -10   18.66    1.66
   0 -10 -10   15.75    1.62
   0 -10 -11    2.33    0.52
   0 -10 -11    2.91    0.82
   0 -10 -11    1.64    0.81
   0 -10 -12    1.07    0.36
   0 -10 -12    1.87    0.65
   0 -10 -12    0.86    0.57
   0 -10 -13    3.82    0.65
   0 -10 -13    3.52    0.60
   0 -11   7    0.29    0.26
   0 -11   7    0.41    0.28
   0  11  -6   10.75    0.75
   0 -11   6    8.74    0.76
   0 -11   6   10.17    0.78
   0  11  -5    8.30    0.75
   0 -11   5    8.10    0.79
   0  11  -4    4.14    0.64
   0 -11   4    4.54    0.66
   0 -11   3    1.40    0.52
   0 -11   3    0.96    0.50
   0  11  -2    0.08    0.46
   0 -11   2   -0.14    0.44
   0 -11   2   -0.07    0.53
   0  11  -1   69.17    3.00
   0 -11   1   59.57    2.86
   0 -11   1   66.01    2.90
   0  11   0   25.49    1.56
   0 -11   0   20.85    1.41
   0  11   1    0.24    0.48
   0 -11  -1    0.21    0.41
   0 -11  -1   -0.44    0.53
   0  11   2   -0.08    0.44
   0  11   3   31.78    1.75
   0 -11  -3   30.65    2.02
   0  11   4    5.80    0.68
   0 -11  -4    5.43    0.94
   0 -11  -5    2.76    0.80
   0 -11  -6    5.24    0.81
   0 -11  -6    4.48    0.90
   0 -11  -7   69.27    3.36
   0 -11  -8   65.65    3.24
   0 -11  -8   61.12    2.80
   0 -11  -8   57.60    2.99
   0 -11  -9   76.12    3.55
   0 -11  -9   75.56    3.17
   0 -11  -9   73.19    3.38
   0 -11 -10  124.61    4.79
   0 -11 -10  108.64    4.35
   0 -11 -10  121.16    4.64
   0 -11 -11    2.29    0.57
   0 -11 -11    2.22    0.36
   0 -11 -11    1.82    0.55
   0  12  -4    8.14    0.56
   0  12  -2    7.91    0.68
   0  12  -1   17.86    1.08
   0  12   0   36.28    1.74
   0  12   1   14.42    0.97
   0  12   2    0.24    0.30
   0 -12  -2    0.39    0.61
   0  12   3    1.22    0.35
   0 -12  -3    1.39    0.70
   0 -12  -4    8.72    0.83
   0 -12  -4   10.69    1.16
   0 -12  -5    1.40    0.46
   0 -12  -6   14.10    1.00
   0 -12  -8    7.15    0.62
   0 -12  -8    8.04    0.84
   1 -12  -6   24.76    1.24
   1 -12  -6   24.66    1.39
   1 -12  -5   68.20    2.73
   1 -12  -5   70.32    2.99
   1 -12  -4   95.54    3.60
   1 -12  -4   93.92    3.90
   1 -12  -3    0.14    0.30
   1 -12  -3   -0.31    0.50
   1 -12  -2    0.22    0.28
   1 -12  -2    0.16    0.51
   1 -12  -1    4.02    0.45
  -1  12   1    3.44    0.42
  -1  12   0   12.60    0.79
  -1  12  -1    7.09    0.58
  -1  12  -2   21.52    1.08
   1 -11 -10   18.89    1.05
   1 -11 -10   23.38    1.29
   1 -11  -9   15.47    1.15
   1 -11  -9   16.16    1.22
   1 -11  -8   15.56    1.08
   1 -11  -8   12.86    1.18
   1 -11  -8   15.92    1.29
   1 -11  -7    0.98    0.47
   1 -11  -7    0.80    0.67
   1 -11  -7    1.15    0.68
   1 -11  -6   45.18    2.22
   1 -11  -6   39.93    2.46
   1 -11  -6   41.35    2.40
   1 -11  -5    1.35    0.55
   1 -11  -5    1.31    0.78
   1 -11  -5    1.61    0.75
   1 -11  -4    3.73    0.66
   1 -11  -4    2.36    0.88
   1 -11  -4    4.34    0.89
   1 -11  -3    2.46    0.80
   1 -11  -3    1.70    0.57
  -1  11   3    2.26    0.48
   1 -11  -2   51.78    2.72
  -1  11   2   50.97    2.35
   1 -11  -1    4.69    0.83
  -1  11   1    4.46    0.65
   1 -11   0    2.98    0.51
  -1  11   0    2.48    0.58
   1 -11   1    7.40    0.75
  -1  11  -1    8.16    0.85
   1 -11   2    0.17    0.37
  -1  11  -2   -0.07    0.45
   1 -11   3    4.05    0.57
  -1  11  -3    2.65    0.57
   1 -11   4    8.63    0.75
   1 -11   5   11.34    0.84
  -1  11  -5   13.66    0.89
  -1  11  -6   88.01    3.28
   1 -10 -12    3.57    0.42
   1 -10 -11   15.41    1.29
   1 -10 -11   17.56    1.07
   1 -10 -11   13.90    1.15
   1 -10 -10   47.06    2.58
   1 -10 -10   47.73    2.26
   1 -10 -10   44.10    2.45
   1 -10  -9    2.76    0.91
   1 -10  -9    1.72    0.74
   1 -10  -8    0.27    0.77
   1 -10  -8    0.52    0.78
   1 -10  -7    0.86    0.81
   1 -10  -7    0.89    0.61
   1 -10  -7    0.29    0.83
   1 -10  -6   35.28    2.46
   1 -10  -6   36.90    2.13
   1 -10  -5   34.69    2.16
   1 -10  -5   36.79    2.54
   1 -10  -4  131.66    5.92
   1 -10  -3    0.15    0.82
  -1  10   3    0.08    0.42
   1 -10  -2   97.59    4.02
  -1  10   2  105.44    4.25
   1 -10  -1   70.13    3.12
  -1  10   1   75.79    3.37
   1 -10   0   56.27    2.59
   1 -10   0   49.76    2.51
  -1  10   0   58.56    2.80
   1 -10   1   61.73    2.80
   1 -10   1   58.46    2.77
  -1  10  -1   61.51    2.97
   1 -10   2    9.82    0.97
   1 -10   2    8.07    0.89
  -1  10  -2   10.21    1.06
   1 -10   3    6.17    0.81
   1 -10   3    7.20    0.85
  -1  10  -3    6.91    0.92
   1 -10   4   26.48    1.57
   1 -10   4   24.25    1.56
   1 -10   5   14.27    1.09
   1 -10   5   11.39    1.00
  -1  10  -5   12.45    1.09
   1 -10   6   80.29    3.28
  -1  10  -6   79.16    3.35
   1 -10   7    8.56    0.77
   1 -10   7    7.82    0.73
  -1  10  -7    6.95    0.72
   1 -10   8    0.87    0.37
   1 -10   8    1.05    0.38
   1 -10   9    8.92    0.63
   1 -10   9    9.76    0.66
   1  -9 -14    3.57    0.54
   1  -9 -13   69.39    3.02
   1  -9 -13   63.51    2.63
   1  -9 -12    2.12    0.52
   1  -9 -12    1.91    0.67
   1  -9 -11   23.83    1.57
   1  -9 -11   25.25    1.83
   1  -9 -10    3.00    0.94
   1  -9 -10    1.94    0.67
   1  -9 -10    4.84    1.08
   1  -9 -10    2.22    0.66
   1  -9  -9   33.20    2.15
   1  -9  -9   38.36    2.64
   1  -9  -9   39.35    2.63
   1  -9  -8   40.29    2.81
   1  -9  -8   32.33    1.93
   1  -9  -8   41.20    2.76
   1  -9  -7    1.73    1.09
   1  -9  -7   -0.12    0.66
   1  -9  -7    0.51    0.96
   1  -9  -6   46.22    3.06
   1  -9  -6   40.01    2.90
   1  -9  -5   20.85    2.07
  -1   9   4   81.30    3.52
  -1   9   3  139.38    5.50
   1  -9  -2   38.73    2.05
  -1   9   2   40.58    2.23
   1  -9  -1   62.20    3.08
   1  -9  -1   61.41    2.86
  -1   9   1   64.58    3.08
   1  -9   0  180.82    6.83
   1  -9   0  182.14    7.03
   1  -9   0  176.87    6.83
  -1   9   0  187.85    7.09
   1  -9   1   30.28    1.85
   1  -9   1   31.48    1.98
   1  -9   1   28.28    1.78
  -1   9  -1   33.36    2.02
   1  -9   2  282.01   10.03
   1  -9   2  277.94   10.04
  -1   9  -2  275.97   10.25
   1  -9   3    1.47    0.58
   1  -9   3    1.60    0.68
   1  -9   3    1.49    0.58
  -1   9  -3    1.16    0.72
   1  -9   4   27.91    1.74
   1  -9   4   24.84    1.78
   1  -9   4   28.09    1.74
   1  -9   5    1.57    0.65
  -1   9  -5    1.78    0.64
   1  -9   6   14.68    1.23
   1  -9   6   13.42    1.17
  -1   9  -6   13.94    1.24
   1  -9   7  190.68    7.14
   1  -9   7  200.73    7.19
  -1   9  -7  191.20    7.21
   1  -9   8   33.45    1.80
  -1   9  -8   34.24    1.80
   1  -9   9  189.79    6.80
   1  -9  10   36.50    1.73
   1  -9  10   36.15    1.66
  -1   9 -11  107.47    4.17
   1  -8 -14   12.08    1.10
   1  -8 -14   10.07    0.76
   1  -8 -13    9.45    1.17
   1  -8 -13    9.49    0.89
   1  -8 -13    8.88    1.08
   1  -8 -12    7.87    1.24
   1  -8 -12    7.47    0.93
   1  -8 -12    6.91    1.01
   1  -8 -12    9.44    1.23
   1  -8 -11   16.00    1.56
   1  -8 -11   17.74    1.48
   1  -8 -11   17.71    1.77
   1  -8 -10    3.87    0.84
   1  -8 -10    3.93    1.13
   1  -8 -10    3.02    0.92
   1  -8  -9  322.69   12.27
   1  -8  -9  307.79   11.79
   1  -8  -9  303.14   11.18
   1  -8  -9  325.28   11.68
   1  -8  -9  327.58   12.27
   1  -8  -8  184.56    7.64
   1  -8  -8  172.98    7.17
   1  -8  -8  163.05    6.63
   1  -8  -8  175.60    7.58
   1  -8  -7  326.37   12.42
   1  -8  -7  317.72   12.41
   1  -8  -7  327.96   11.96
   1  -8  -7  304.77   11.95
   1  -8  -6   12.43    1.74
   1  -8  -6   11.61    1.34
  -1   8   6   10.66    1.21
   1  -8  -5    6.50    1.02
   1  -8  -4  398.84   14.49
   1  -8  -3    5.32    0.89
   1  -8  -2    0.75    0.52
   1  -8  -2    1.16    0.50
   1  -8  -2    0.64    0.36
   1  -8  -1   52.31    2.62
   1  -8  -1   47.79    2.64
   1  -8  -1   42.24    2.38
   1  -8  -1   45.66    2.27
   1  -8  -1   44.79    2.30
   1  -8   0    6.89    0.82
   1  -8   0    5.71    0.95
   1  -8   0    5.20    0.83
   1  -8   0    4.83    0.72
   1  -8   1  413.79   13.95
   1  -8   1  391.40   13.92
   1  -8   1  397.15   14.08
   1  -8   1  405.49   14.34
   1  -8   2  166.92    6.49
   1  -8   2  177.01    6.91
   1  -8   3   15.13    1.25
   1  -8   3   16.29    1.35
  -1   8  -3   12.72    1.37
  -1   8  -3   13.69    1.30
  -1   8  -3   13.18    1.33
   1  -8   4   10.82    1.11
   1  -8   4    8.19    0.99
   1  -8   4   10.49    1.25
  -1   8  -4    8.99    1.23
  -1   8  -4   10.12    1.14
   1  -8   5  464.29   15.75
   1  -8   5  461.07   16.15
  -1   8  -5  431.88   15.80
   1  -8   6   18.33    1.45
   1  -8   6   21.50    1.51
   1  -8   6   18.81    1.64
  -1   8  -6   20.91    1.58
   1  -8   7   26.62    1.69
   1  -8   7   25.96    1.68
  -1   8  -7   24.35    1.69
   1  -8   8   32.57    1.81
   1  -8   8   28.51    1.73
  -1   8  -8   28.91    1.79
   1  -8   9   49.71    2.31
   1  -8   9   44.32    2.19
  -1   8  -9   43.12    2.19
   1  -8  10   46.15    2.18
   1  -8  11   74.60    2.94
  -1   8 -11   70.47    3.30
   1  -8  12    6.75    0.53
  -1   8 -12    7.78    0.74
  -1   8 -12    7.95    0.88
   1  -8  13    4.85    0.44
   1  -7 -15    1.69    0.58
   1  -7 -14   10.39    1.19
   1  -7 -14   12.03    0.95
   1  -7 -13    0.40    0.76
   1  -7 -13    0.17    0.47
   1  -7 -13   -0.24    0.68
   1  -7 -12    8.66    1.38
   1  -7 -12    8.53    1.03
   1  -7 -12    7.88    1.27
   1  -7 -11   29.90    2.03
   1  -7 -11   34.73    2.49
   1  -7 -11   28.08    2.27
   1  -7 -11   31.38    2.49
   1  -7 -11   30.71    2.04
   1  -7 -10  138.50    5.68
   1  -7 -10  148.37    6.09
   1  -7 -10  145.72    6.58
   1  -7 -10  150.39    6.68
   1  -7 -10  154.45    6.51
   1  -7 -10  143.41    5.95
   1  -7  -9   63.63    3.15
   1  -7  -9   66.32    3.43
   1  -7  -9   68.04    3.73
   1  -7  -9   68.95    3.90
   1  -7  -8    9.14    1.05
   1  -7  -8   10.99    1.61
   1  -7  -8    8.95    1.38
   1  -7  -7  615.75   21.71
   1  -7  -7  606.62   21.33
   1  -7  -7  620.73   21.45
   1  -7  -7  634.71   21.82
  -1   7   7  582.23   20.86
   1  -7  -6    3.38    0.91
   1  -7  -6    2.92    0.79
   1  -7  -5  384.72   14.40
   1  -7  -5  416.82   14.52
   1  -7  -4  173.31    6.98
   1  -7  -3    7.58    0.97
   1  -7  -3    4.41    0.69
   1  -7  -2   83.60    3.86
   1  -7  -2   79.24    3.38
   1  -7  -2   87.10    3.60
   1  -7  -2   89.82    3.73
   1  -7  -1   45.43    2.44
   1  -7  -1   41.44    2.08
   1  -7  -1   43.76    2.23
   1  -7  -1   48.36    2.41
   1  -7   0   22.02    1.53
   1  -7   0   21.71    1.37
   1  -7   0   22.68    1.46
   1  -7   0   24.36    1.66
   1  -7   1   28.10    1.84
   1  -7   1   29.50    1.62
   1  -7   1   26.25    1.64
  -1   7  -1   24.06    1.72
   1  -7   2   69.94    3.13
   1  -7   2   74.82    3.47
  -1   7  -2   72.50    3.49
   1  -7   3    5.85    0.75
   1  -7   3    6.16    0.83
  -1   7  -3    5.24    0.91
   1  -7   4   29.21    2.00
   1  -7   4   26.55    1.71
  -1   7  -4   27.70    2.03
   1  -7   5   26.19    1.67
   1  -7   5   23.41    1.79
   1  -7   5   26.38    1.66
  -1   7  -5   23.72    1.70
  -1   7  -5   25.01    1.73
  -1   7  -5   24.03    1.97
   1  -7   6   20.56    1.68
   1  -7   6   17.79    1.37
   1  -7   6   20.48    1.46
  -1   7  -6   19.39    1.49
  -1   7  -6   15.63    1.65
   1  -7   7    9.07    1.15
   1  -7   7    9.24    1.02
   1  -7   7    8.63    0.98
  -1   7  -7    8.93    1.01
  -1   7  -7    6.92    1.14
   1  -7   8   39.09    2.11
   1  -7   8   40.32    2.37
   1  -7   8   36.15    2.05
  -1   7  -8   35.86    2.10
   1  -7   9    3.64    0.66
   1  -7   9    4.79    0.75
  -1   7  -9    4.34    0.71
   1  -7  10    2.72    0.55
   1  -7  10    3.45    0.63
   1  -7  11    0.51    0.41
   1  -7  12   27.76    1.43
  -1   7 -13  173.99    6.60
  -1   7 -13  174.49    6.62
  -1   7 -14   27.62    1.42
  -1   7 -14   27.24    1.40
   1  -6 -15   -0.26    0.52
   1  -6 -14   47.10    2.32
   1  -6 -14   49.97    2.76
   1  -6 -13    3.25    0.67
   1  -6 -13    3.81    1.04
   1  -6 -13    3.12    0.95
   1  -6 -13    1.71    0.90
   1  -6 -12   14.64    1.74
   1  -6 -12   19.24    1.86
   1  -6 -12   17.29    1.43
   1  -6 -12   15.42    1.69
   1  -6 -12   16.84    1.61
   1  -6 -12   14.61    1.26
   1  -6 -11  133.13    6.28
   1  -6 -11  151.27    6.44
   1  -6 -11  132.07    5.39
   1  -6 -11  138.18    5.76
   1  -6 -11  142.67    6.25
   1  -6 -11  142.05    6.02
   1  -6 -11  138.70    5.68
   1  -6 -10    1.88    0.67
   1  -6 -10    1.95    0.55
   1  -6 -10    3.04    1.05
   1  -6 -10    1.96    0.98
   1  -6 -10    2.27    0.89
   1  -6 -10    1.75    1.05
   1  -6  -9   28.64    1.96
   1  -6  -9   28.00    1.79
   1  -6  -9   25.83    2.19
   1  -6  -9   26.45    1.98
   1  -6  -9   25.96    2.31
   1  -6  -9   27.88    2.31
   1  -6  -8    2.34    0.98
   1  -6  -8    0.38    0.47
   1  -6  -8    0.89    0.61
   1  -6  -8    1.39    0.83
   1  -6  -8   -0.32    0.75
   1  -6  -8    1.05    0.64
   1  -6  -8    0.96    0.55
   1  -6  -7   63.73    3.57
   1  -6  -7   65.62    3.58
   1  -6  -6   29.71    1.99
   1  -6  -6   26.38    2.05
   1  -6  -5  231.13    8.78
   1  -6  -4    3.37    0.72
   1  -6  -3   29.59    1.52
   1  -6  -3   29.56    1.86
   1  -6  -2  520.40   18.24
   1  -6  -2  540.65   17.89
   1  -6  -1  148.06    5.69
  -1   6   1  144.78    5.47
   1  -6   0    6.20    0.73
  -1   6   0    7.04    0.77
   1  -6   1    1.72    0.46
  -1   6  -1    2.23    0.53
   1  -6   2   11.84    1.12
   1  -6   2   13.60    0.98
  -1   6  -2   12.03    1.14
   1  -6   3  364.98   12.70
  -1   6  -3  372.21   13.14
   1  -6   4   26.65    1.81
   1  -6   4   31.08    1.67
  -1   6  -4   25.66    1.90
  -1   6  -4   26.80    2.52
   1  -6   5   65.21    3.21
   1  -6   5   65.23    2.94
  -1   6  -5   65.55    3.42
  -1   6  -5   72.28    4.54
   1  -6   6    5.32    0.90
   1  -6   6    4.84    0.73
  -1   6  -6    5.06    0.69
  -1   6  -6    5.81    1.44
  -1   6  -6    5.29    1.00
  -1   6  -6    8.18    0.94
   1  -6   7   16.66    1.49
   1  -6   7   14.16    1.15
  -1   6  -7   14.42    1.56
  -1   6  -7   16.09    1.28
  -1   6  -7   17.05    2.44
   1  -6   8  100.19    4.10
   1  -6   8  104.33    4.49
  -1   6  -8   91.40    4.75
  -1   6  -8   98.07    4.20
   1  -6   9  100.64    4.18
   1  -6   9   92.36    4.05
  -1   6  -9  101.61    4.20
   1  -6  10   26.65    1.64
  -1   6 -10   26.12    1.59
   1  -6  11   38.16    1.98
   1  -6  12  201.87    7.23
  -1   6 -13   34.48    2.25
  -1   6 -13   33.58    2.34
  -1   6 -14  130.96    5.24
  -1   6 -14  134.60    5.42
  -1   6 -15   59.96    2.53
  -1   6 -15   52.38    2.38
   1  -5 -15   15.17    1.02
   1  -5 -14   51.14    2.49
   1  -5 -14   53.15    2.54
   1  -5 -14   57.07    3.00
   1  -5 -13  160.16    6.17
   1  -5 -13  158.25    6.69
   1  -5 -13  159.20    7.06
   1  -5 -13  178.66    7.06
   1  -5 -13  164.80    6.44
   1  -5 -13  168.86    6.45
   1  -5 -13  177.17    7.06
   1  -5 -12   65.84    3.57
   1  -5 -12   61.30    3.56
   1  -5 -12   62.80    3.70
   1  -5 -12   69.83    3.23
   1  -5 -12   61.88    3.17
   1  -5 -12   61.62    2.89
   1  -5 -12   60.46    3.46
   1  -5 -11   61.33    3.32
   1  -5 -11   57.14    3.00
   1  -5 -11   53.90    3.24
   1  -5 -11   53.78    2.85
   1  -5 -11   52.79    2.64
   1  -5 -11   54.43    3.41
   1  -5 -11   58.38    3.36
   1  -5 -11   51.31    2.60
   1  -5 -10  959.48   32.37
   1  -5 -10  949.77   32.41
   1  -5 -10  973.60   31.74
   1  -5 -10  924.68   31.44
   1  -5 -10  918.98   31.68
   1  -5 -10  964.13   32.24
   1  -5 -10  970.31   32.13
   1  -5 -10  915.08   31.33
   1  -5  -9  101.35    4.84
   1  -5  -9   98.42    4.78
   1  -5  -9   98.40    4.14
   1  -5  -9  101.34    4.32
   1  -5  -9   91.69    4.82
   1  -5  -9  100.87    4.71
   1  -5  -9   98.15    4.57
   1  -5  -9   93.78    3.99
   1  -5  -8  169.41    6.64
   1  -5  -8  163.10    6.88
   1  -5  -8  162.62    6.88
   1  -5  -8  159.76    6.37
   1  -5  -8  176.88    6.33
   1  -5  -8  159.19    6.35
   1  -5  -8  155.27    6.74
   1  -5  -8  160.66    6.96
   1  -5  -8  165.35    6.63
   1  -5  -8  158.98    6.07
   1  -5  -7   20.75    1.77
   1  -5  -7   19.30    1.74
   1  -5  -7   21.27    1.48
   1  -5  -7   19.42    1.28
   1  -5  -7   23.35    1.84
   1  -5  -7   19.20    1.56
   1  -5  -7   23.81    1.55
   1  -5  -6  221.98    8.52
   1  -5  -5  107.42    4.65
   1  -5  -5  114.40    4.70
   1  -5  -5  114.12    5.20
   1  -5  -4    7.26    0.62
   1  -5  -4    4.20    0.66
   1  -5  -4    6.49    0.84
   1  -5  -4    6.32    1.02
   1  -5  -3  122.63    4.98
   1  -5  -3  129.69    5.49
   1  -5  -3  144.76    5.27
   1  -5  -3  137.00    4.89
   1  -5  -2    7.65    0.81
  -1   5   2    6.20    0.56
   1  -5  -1    0.79    0.41
  -1   5   1    0.15    0.28
   1  -5   0  438.43   14.74
  -1   5   0  429.01   14.69
   1  -5   1  222.34    7.94
  -1   5  -1  220.48    8.07
  -1   5  -1  241.61    8.65
   1  -5   2   95.48    3.67
  -1   5  -2   91.52    3.94
  -1   5  -2  103.51    4.67
  -1   5  -3   13.17    1.14
  -1   5  -3   10.61    1.49
  -1   5  -4   37.00    2.25
  -1   5  -4   47.52    3.22
   1  -5   5    1.31    0.56
  -1   5  -5    0.33    0.51
   1  -5   6    1.85    0.61
   1  -5   6    1.24    0.43
  -1   5  -6    1.64    0.96
  -1   5  -6    0.74    0.54
  -1   5  -6    1.98    0.53
   1  -5   7   98.19    4.11
   1  -5   7   86.77    3.73
  -1   5  -7  103.75    5.98
  -1   5  -7   95.11    4.44
  -1   5  -7   89.33    3.84
   1  -5   8   10.64    1.12
   1  -5   8    8.15    0.83
  -1   5  -8   11.67    2.16
  -1   5  -8   11.15    1.32
  -1   5  -8    8.45    0.91
   1  -5   9   62.83    2.88
   1  -5   9   68.11    3.23
  -1   5  -9   72.46    5.34
  -1   5  -9   66.78    3.01
  -1   5 -10    3.53    1.47
   1  -5  11    9.49    0.90
   1  -5  12    1.60    0.47
  -1   5 -13    1.21    0.83
  -1   5 -14  128.54    5.39
  -1   5 -14  127.16    5.61
  -1   5 -14  123.30    5.32
  -1   5 -15   58.25    3.00
  -1   5 -15   58.93    2.72
  -1   5 -16    7.09    0.79
  -1   5 -16    7.46    0.70
   1  -4 -15   10.60    0.86
   1  -4 -14   24.10    1.49
   1  -4 -14   22.90    1.57
   1  -4 -14   23.37    1.48
   1  -4 -14   24.44    1.81
   1  -4 -14   24.78    1.52
   1  -4 -13   25.54    1.97
   1  -4 -13   24.19    1.89
   1  -4 -13   24.03    2.04
   1  -4 -13   22.19    1.55
   1  -4 -13   23.56    1.70
   1  -4 -13   23.21    1.53
   1  -4 -13   22.47    1.64
   1  -4 -13   25.49    2.13
   1  -4 -13   21.88    1.53
   1  -4 -12    2.31    0.98
   1  -4 -12    2.95    0.74
   1  -4 -12    2.97    0.66
   1  -4 -12    4.29    0.99
   1  -4 -12    2.76    0.87
   1  -4 -12    1.78    0.67
   1  -4 -12    3.06    0.67
   1  -4 -12    1.76    0.70
   1  -4 -12    3.23    0.92
   1  -4 -12    2.74    0.67
   1  -4 -12    4.36    1.15
   1  -4 -12    1.81    0.84
   1  -4 -11   11.61    1.45
   1  -4 -11   12.89    1.12
   1  -4 -11   14.83    1.27
   1  -4 -11   10.84    1.44
   1  -4 -11   14.13    1.32
   1  -4 -11   16.23    1.26
   1  -4 -11   12.82    1.36
   1  -4 -11   11.36    1.17
   1  -4 -11   13.76    1.19
   1  -4 -11   11.16    1.35
   1  -4 -11   15.54    1.66
   1  -4 -11   13.68    1.69
   1  -4 -11   12.07    1.46
   1  -4 -10   77.30    3.48
   1  -4 -10   87.77    4.15
   1  -4 -10   85.93    4.26
   1  -4 -10   75.35    3.66
   1  -4 -10   76.14    3.99
   1  -4 -10   81.76    3.50
   1  -4 -10   76.17    3.57
   1  -4 -10   78.40    3.49
   1  -4 -10   79.87    3.90
   1  -4 -10   71.19    3.51
   1  -4 -10   81.44    4.03
   1  -4 -10   86.39    4.06
   1  -4  -9    4.11    0.70
   1  -4  -9    2.59    0.60
   1  -4  -9    3.68    0.93
   1  -4  -9    4.27    0.80
   1  -4  -9    4.17    0.71
   1  -4  -9    4.57    0.68
   1  -4  -9    3.34    0.86
   1  -4  -9    2.92    0.93
   1  -4  -9    3.53    0.98
   1  -4  -9    4.00    0.89
   1  -4  -9    4.63    0.70
   1  -4  -8   14.40    1.70
   1  -4  -8   15.04    1.62
   1  -4  -8   15.30    1.22
   1  -4  -7    1.12    0.51
   1  -4  -7    2.17    0.76
   1  -4  -7    1.62    0.91
   1  -4  -6  206.01    7.43
   1  -4  -6  226.72    8.27
   1  -4  -6  219.33    8.56
   1  -4  -5   48.29    2.11
   1  -4  -5   49.94    2.58
   1  -4  -5   53.13    2.92
   1  -4  -4  197.89    7.33
   1  -4  -4  204.87    7.31
   1  -4  -4  200.30    6.97
   1  -4  -4  192.76    7.76
   1  -4  -3   -0.12    0.38
   1  -4  -3    0.19    0.39
   1  -4  -3    0.40    0.62
   1  -4  -3    0.17    0.24
   1  -4  -2   43.59    2.23
   1  -4  -2   44.55    1.97
   1  -4  -2   37.72    1.80
  -1   4   2   39.77    1.63
   1  -4  -1    0.55    0.26
   1  -4  -1    0.43    0.48
   1  -4  -1    0.46    0.37
  -1   4   1    0.68    0.28
  -1   4   1   -0.05    0.33
   1  -4   0   72.19    3.00
   1  -4   0   72.48    2.90
  -1   4   0   73.70    2.89
  -1   4   0   77.13    3.26
   1  -4   1 1119.47   37.32
  -1   4  -1 1176.78   38.12
  -1   4  -1 1153.82   37.47
   1  -4   2  359.42   12.35
  -1   4  -2  389.95   13.53
  -1   4  -2  375.72   12.65
   1  -4   3    6.36    0.51
  -1   4  -3    7.55    0.80
  -1   4  -4   11.53    1.61
  -1   4  -4   13.49    1.12
  -1   4  -5  964.82   32.98
  -1   4  -5  930.39   31.44
  -1   4  -6  221.25    9.45
  -1   4  -6  202.77    7.91
  -1   4  -7   69.88    4.55
  -1   4  -7   55.95    3.05
   1  -4   8    1.96    0.58
  -1   4  -8    0.14    0.40
  -1   4  -8    1.27    1.31
  -1   4  -9  362.74   15.55
  -1   4 -10  158.06    7.32
  -1   4 -10  179.26    9.27
  -1   4 -11   37.64    2.97
  -1   4 -11   44.33    4.18
  -1   4 -12   14.40    1.82
  -1   4 -13   56.54    3.48
  -1   4 -13   51.38    3.17
  -1   4 -14   15.73    1.86
  -1   4 -14   14.77    1.64
  -1   4 -14   14.50    1.76
  -1   4 -14   13.76    1.51
  -1   4 -15  307.60   11.20
  -1   4 -15  297.56   10.95
  -1   4 -15  290.93   11.13
  -1   4 -15  288.82   10.68
  -1   4 -16   16.68    1.36
  -1   4 -16   18.97    1.30
  -1   4 -16   16.14    1.43
  -1   4 -17   13.81    1.01
   1  -3 -16    7.09    0.86
   1  -3 -16    7.27    0.72
   1  -3 -15  200.40    7.99
   1  -3 -15  203.43    7.37
   1  -3 -15  195.88    7.23
   1  -3 -15  199.69    7.57
   1  -3 -14  101.34    4.25
   1  -3 -14  107.18    4.99
   1  -3 -14  103.20    4.57
   1  -3 -14  101.73    4.40
   1  -3 -14  102.76    4.98
   1  -3 -14  111.72    5.07
   1  -3 -14  101.85    4.36
   1  -3 -14   99.18    4.12
   1  -3 -13  141.70    5.60
   1  -3 -13  135.77    6.24
   1  -3 -13  139.63    5.79
   1  -3 -13  135.31    6.18
   1  -3 -13  143.37    5.93
   1  -3 -13  147.26    6.44
   1  -3 -13  131.95    6.25
   1  -3 -13  143.77    5.94
   1  -3 -13  151.75    5.76
   1  -3 -13  134.19    5.64
   1  -3 -13  138.67    5.50
   1  -3 -12  301.03   11.26
   1  -3 -12  287.46   10.46
   1  -3 -12  288.42   10.68
   1  -3 -12  285.53   11.11
   1  -3 -12  278.17   10.76
   1  -3 -12  294.22   11.29
   1  -3 -12  280.46   11.18
   1  -3 -12  286.26   10.37
   1  -3 -12  277.12   10.53
   1  -3 -12  301.78   10.56
   1  -3 -12  292.15   10.75
   1  -3 -11   12.26    1.28
   1  -3 -11   14.99    1.30
   1  -3 -11   15.63    1.45
   1  -3 -11   14.11    1.62
   1  -3 -11   10.55    1.51
   1  -3 -11   13.06    1.25
   1  -3 -11   12.89    1.52
   1  -3 -11   15.45    1.70
   1  -3 -11   16.27    1.56
   1  -3 -11   13.64    1.30
   1  -3 -11   13.81    1.22
   1  -3 -11   15.26    1.50
   1  -3 -11   15.49    1.65
   1  -3 -10    4.39    0.85
   1  -3 -10    4.88    0.82
   1  -3 -10    3.75    0.88
   1  -3 -10    4.81    0.79
   1  -3 -10    4.37    0.98
   1  -3 -10    4.30    0.80
   1  -3 -10    6.02    1.05
   1  -3 -10    4.77    1.02
   1  -3 -10    6.21    1.11
   1  -3 -10    5.13    0.94
   1  -3 -10    5.39    0.74
   1  -3 -10    5.35    0.81
   1  -3 -10    5.09    0.71
   1  -3 -10    5.84    0.78
   1  -3  -9   56.88    2.76
   1  -3  -9   60.19    3.55
   1  -3  -9   58.76    3.16
   1  -3  -9   60.17    2.80
   1  -3  -9   62.76    3.68
   1  -3  -8  833.62   28.56
   1  -3  -8  822.08   28.64
   1  -3  -7  239.07    8.59
   1  -3  -7  262.80    9.55
   1  -3  -6    3.13    0.64
   1  -3  -6    4.65    0.54
   1  -3  -6    4.74    0.90
   1  -3  -6    4.43    1.01
   1  -3  -5  504.37   17.28
   1  -3  -5  535.58   17.85
   1  -3  -5  536.15   18.15
   1  -3  -4   33.01    1.64
   1  -3  -4   29.85    1.44
   1  -3  -4   31.29    1.75
   1  -3  -4   32.92    2.03
   1  -3  -3    4.36    0.57
   1  -3  -3    5.67    0.51
   1  -3  -3    4.28    0.81
   1  -3  -3    5.12    0.65
   1  -3  -2  398.17   13.85
   1  -3  -2  416.59   13.34
   1  -3  -2  408.35   13.50
   1  -3  -2  392.90   13.41
  -1   3   2  395.40   13.15
   1  -3  -1  510.18   17.06
   1  -3  -1  524.87   16.77
   1  -3  -1  490.55   16.58
  -1   3   1  505.27   16.59
   1  -3   0   22.15    1.11
   1  -3   0   21.86    1.26
  -1   3   0   23.61    1.10
   1  -3   1  100.21    3.77
   1  -3   1  103.48    3.71
  -1   3  -1  108.20    3.84
   1  -3   2  113.19    4.05
  -1   3  -2  121.36    4.33
   1  -3   3  111.20    3.94
  -1   3  -3  123.64    4.39
  -1   3  -4  152.98    6.32
  -1   3  -4  132.78    5.23
  -1   3  -5   48.19    3.32
  -1   3  -5   46.38    2.31
  -1   3  -6  112.43    4.31
  -1   3  -6  115.69    4.73
  -1   3  -7    1.51    1.20
  -1   3  -8  120.31    6.51
  -1   3  -8  109.06    4.80
  -1   3  -9    6.88    1.09
  -1   3  -9    7.14    1.73
  -1   3 -10  173.29    8.92
  -1   3 -10  157.62    7.32
  -1   3 -10  164.10    7.05
  -1   3 -11   47.98    3.48
  -1   3 -11   55.25    4.70
  -1   3 -12  139.66    6.83
  -1   3 -13    4.94    1.12
  -1   3 -13    7.38    1.60
  -1   3 -14   37.86    2.89
  -1   3 -14   32.33    2.33
  -1   3 -14   36.74    2.84
  -1   3 -15   69.45    4.08
  -1   3 -15   81.57    3.73
  -1   3 -15   79.43    4.22
  -1   3 -15   80.51    4.43
  -1   3 -16   72.10    3.63
  -1   3 -16   71.05    3.76
  -1   3 -17   37.02    2.04
  -1   3 -17   38.81    2.19
   1  -2 -17   20.81    1.32
   1  -2 -16   20.75    1.36
   1  -2 -16   21.20    1.54
   1  -2 -16   21.30    1.83
   1  -2 -15    7.27    1.09
   1  -2 -15    6.18    0.86
   1  -2 -15    5.46    1.22
   1  -2 -15    4.50    0.77
   1  -2 -15    6.74    1.22
   1  -2 -14    1.34    0.86
   1  -2 -14    1.17    0.65
   1  -2 -14    0.92    0.54
   1  -2 -14    1.24    0.65
   1  -2 -14    0.53    0.90
   1  -2 -14    1.89    1.10
   1  -2 -13  228.53    8.74
   1  -2 -13  239.42    9.66
   1  -2 -13  237.27    8.86
   1  -2 -13  228.28    8.81
   1  -2 -13  244.13    8.93
   1  -2 -13  245.64    9.21
   1  -2 -13  223.00    8.65
   1  -2 -13  221.26    9.42
   1  -2 -13  249.83    9.88
   1  -2 -13  224.63    9.21
   1  -2 -13  235.25    8.45
   1  -2 -12   11.78    1.52
   1  -2 -12   13.16    1.70
   1  -2 -12   12.60    1.26
   1  -2 -12   13.02    1.35
   1  -2 -12   12.67    1.31
   1  -2 -12   14.31    1.67
   1  -2 -12   12.80    1.77
   1  -2 -12   14.80    1.42
   1  -2 -12   16.24    1.59
   1  -2 -12   12.16    1.20
   1  -2 -12   16.23    1.44
   1  -2 -12   12.58    1.26
   1  -2 -12   13.15    1.54
   1  -2 -12   13.67    1.11
   1  -2 -11    0.33    0.52
   1  -2 -11    0.53    0.62
   1  -2 -11    0.23    0.59
   1  -2 -11    0.75    0.51
   1  -2 -11    0.95    0.57
   1  -2 -11    1.11    1.05
   1  -2 -11    1.16    0.85
   1  -2 -11    0.34    0.59
   1  -2 -11    0.42    0.54
   1  -2 -11    0.50    0.41
   1  -2 -11   -0.17    0.79
   1  -2 -11    0.28    0.78
   1  -2 -11    0.42    0.75
   1  -2 -10    0.41    0.49
   1  -2 -10    0.47    0.83
   1  -2 -10    0.87    0.45
   1  -2 -10    0.53    0.66
   1  -2 -10    0.88    0.57
   1  -2 -10    0.12    0.58
   1  -2 -10    0.82    0.60
   1  -2 -10    0.34    0.76
   1  -2 -10    0.60    0.80
   1  -2 -10    0.40    0.51
   1  -2 -10    0.11    0.54
   1  -2 -10    0.77    0.54
   1  -2 -10    0.30    0.49
   1  -2  -9  125.38    5.64
   1  -2  -9  116.23    4.80
   1  -2  -8  165.09    7.04
   1  -2  -8  170.02    7.06
   1  -2  -7   16.43    1.65
   1  -2  -7   19.30    1.67
   1  -2  -6 1093.26   35.18
   1  -2  -6 1095.03   35.86
  -1   2   6 1049.34   34.92
   1  -2  -5  276.33    9.54
   1  -2  -5  269.48    9.11
   1  -2  -5  258.47    9.01
  -1   2   5  255.87    8.90
   1  -2  -4  195.58    6.64
   1  -2  -4  182.97    6.95
   1  -2  -4  191.72    7.20
   1  -2  -3  492.27   16.27
   1  -2  -3  507.01   16.38
   1  -2  -3  474.80   16.48
   1  -2  -2   50.61    1.91
   1  -2  -2   49.09    2.00
   1  -2  -2   46.89    1.97
   1  -2  -1  293.66    9.62
   1  -2  -1  277.01    9.47
  -1   2   1  291.69    9.43
   1  -2   0  480.69   15.57
  -1   2   0  467.00   15.52
   1  -2   1  272.13    8.83
  -1   2  -1  257.64    8.92
   1  -2   2 2327.90   75.53
  -1   2  -2 2359.95   75.79
   1  -2   3  166.78    5.61
  -1   2  -3  183.75    6.06
  -1   2  -4    0.63    0.42
  -1   2  -5  281.44    9.90
  -1   2  -5  317.86   10.27
  -1   2  -6  148.34    5.21
  -1   2  -6  155.56    7.00
  -1   2  -7   93.94    4.02
  -1   2  -7  100.33    5.37
  -1   2  -8   39.34    3.28
  -1   2  -9    0.75    0.53
  -1   2 -10    6.59    1.10
  -1   2 -10    4.07    1.06
  -1   2 -11   61.65    4.03
  -1   2 -11   65.02    3.69
  -1   2 -11   66.92    3.89
  -1   2 -12   51.53    3.67
  -1   2 -12   57.60    4.78
  -1   2 -12   50.26    3.33
  -1   2 -12   47.00    3.08
  -1   2 -13   27.44    2.67
  -1   2 -13   22.98    1.94
  -1   2 -14   41.40    3.20
  -1   2 -14   37.69    2.49
  -1   2 -15    1.39    1.13
  -1   2 -15    1.59    0.86
  -1   2 -15    2.05    0.73
  -1   2 -16   -0.16    0.82
  -1   2 -16    0.11    0.66
  -1   2 -16    1.25    1.06
  -1   2 -16    0.44    0.86
  -1   2 -17  154.40    6.26
  -1   2 -17  145.84    5.82
  -1   2 -17  159.63    6.20
  -1   2 -17  153.98    6.42
  -1   2 -18   12.88    1.05
  -1   2 -18   13.59    1.02
  -1   2 -18   11.36    1.05
   1  -1 -17    3.18    0.53
   1  -1 -17    3.10    0.65
   1  -1 -17    4.43    0.87
   1  -1 -16   21.66    1.90
   1  -1 -16   27.02    2.16
   1  -1 -16   21.86    1.50
   1  -1 -16   27.11    1.84
   1  -1 -15  183.64    7.07
   1  -1 -15  188.69    7.96
   1  -1 -15  184.09    7.24
   1  -1 -15  199.75    8.23
   1  -1 -15  198.64    7.65
   1  -1 -15  186.77    7.27
   1  -1 -14  346.74   11.98
   1  -1 -14  326.99   12.86
   1  -1 -14  328.38   12.03
   1  -1 -14  314.48   11.80
   1  -1 -14  352.29   13.21
   1  -1 -14  329.47   12.09
   1  -1 -14  329.70   12.41
   1  -1 -13    4.21    0.92
   1  -1 -13    7.00    1.05
   1  -1 -13    4.63    0.86
   1  -1 -13    4.35    0.94
   1  -1 -13    4.37    1.08
   1  -1 -13    6.58    1.37
   1  -1 -13    5.45    1.42
   1  -1 -13    3.73    1.17
   1  -1 -13    5.21    0.79
   1  -1 -12  210.09    8.80
   1  -1 -12  235.31    8.80
   1  -1 -12  231.82    9.08
   1  -1 -12  224.48    8.60
   1  -1 -12  230.60    8.69
   1  -1 -12  234.97    8.79
   1  -1 -12  234.07    9.55
   1  -1 -12  239.24    9.75
   1  -1 -12  224.34    9.25
   1  -1 -12  210.49    8.39
   1  -1 -11   20.65    1.82
   1  -1 -11   25.49    2.28
   1  -1 -11   23.72    1.74
   1  -1 -11   23.09    1.72
   1  -1 -11   23.43    1.72
   1  -1 -11   28.92    2.13
   1  -1 -11   23.36    1.82
   1  -1 -11   22.94    1.79
   1  -1 -11   22.03    2.03
   1  -1 -11   23.31    2.28
   1  -1 -11   21.88    1.44
   1  -1 -11   23.91    1.87
   1  -1 -11   24.59    1.72
   1  -1 -10   11.49    1.24
   1  -1 -10    8.58    1.31
   1  -1 -10   11.58    1.39
   1  -1 -10    9.07    1.12
   1  -1 -10   11.45    1.31
   1  -1 -10    8.84    1.35
   1  -1 -10    9.78    1.10
   1  -1 -10   10.12    1.09
   1  -1 -10   10.69    1.15
   1  -1 -10   10.55    1.13
   1  -1 -10    8.86    0.86
   1  -1 -10    8.62    1.15
   1  -1  -9    1.89    0.84
   1  -1  -8    1.18    0.78
   1  -1  -7    1.12    0.77
   1  -1  -7    0.94    0.70
   1  -1  -6  944.54   31.90
   1  -1  -6  922.71   31.32
   1  -1  -6 1011.52   31.97
   1  -1  -5   35.81    1.99
   1  -1  -5   36.09    1.65
   1  -1  -5   30.03    1.98
  -1   1   5   32.68    1.34
   1  -1  -4   79.28    2.98
   1  -1  -4   73.99    3.27
  -1   1   4   77.87    2.80
   1  -1  -3  974.52   31.32
   1  -1  -3  987.19   31.54
   1  -1  -3  937.85   31.22
  -1   1   3  953.79   31.21
   1  -1  -2   86.21    3.16
   1  -1  -2   82.85    3.22
   1  -1  -2   91.84    3.17
   1  -1  -2   89.11    3.16
   1  -1  -1   85.39    3.03
   1  -1   0 1854.79   59.40
   1  -1   0 1808.75   59.50
   1  -1   1  512.16   16.14
   1  -1   1  496.72   16.31
  -1   1  -1  505.67   16.24
  -1   1  -1  479.78   16.09
   1  -1   2  765.71   26.38
  -1   1  -2  822.51   26.39
  -1   1  -2  842.22   26.42
   1  -1   3 9388.70  309.85
  -1   1  -3 9878.54  309.86
  -1   1  -3 9999.00  310.07
  -1   1  -3 9240.68  309.95
   1  -1   4  431.99   14.57
  -1   1  -4  419.63   14.96
  -1   1  -4  465.25   14.59
  -1   1  -5  120.88    4.74
  -1   1  -5  118.29    4.11
  -1   1  -6   18.06    1.10
  -1   1  -6   16.28    1.34
  -1   1  -7   34.37    2.18
  -1   1  -8    2.96    0.88
  -1   1  -8    4.21    1.37
  -1   1  -9   53.18    3.91
  -1   1 -10   -0.91    1.03
  -1   1 -10    0.80    0.74
  -1   1 -11   90.33    5.78
  -1   1 -11   76.55    4.59
  -1   1 -11   87.00    4.49
  -1   1 -11   80.01    4.30
  -1   1 -12   33.03    2.57
  -1   1 -12   32.85    2.28
  -1   1 -12   40.76    3.96
  -1   1 -12   32.00    2.94
  -1   1 -12   34.80    2.73
  -1   1 -13   68.02    4.02
  -1   1 -13   79.71    4.72
  -1   1 -13   65.97    3.58
  -1   1 -13   83.75    5.80
  -1   1 -13   66.94    4.13
  -1   1 -14   16.66    1.88
  -1   1 -14   20.25    2.12
  -1   1 -14   21.17    1.76
  -1   1 -14   19.47    1.81
  -1   1 -14   19.78    2.36
  -1   1 -15   39.85    2.83
  -1   1 -15   43.90    2.46
  -1   1 -15   40.85    2.59
  -1   1 -15   35.54    3.04
  -1   1 -16   23.96    2.46
  -1   1 -16   25.86    2.10
  -1   1 -16   24.06    1.58
  -1   1 -16   25.66    1.84
  -1   1 -16   23.35    2.30
  -1   1 -17  277.49   10.73
  -1   1 -17  279.79   10.24
  -1   1 -17  275.25    9.93
  -1   1 -17  270.61   10.51
  -1   1 -18   14.22    1.35
  -1   1 -18   11.83    1.08
  -1   1 -18   14.02    1.00
  -1   1 -18   15.99    1.33
   1   0 -18    0.05    0.33
   1   0 -17   22.95    1.37
   1   0 -17   24.09    1.83
   1   0 -16   97.08    4.35
   1   0 -16   98.60    4.10
   1   0 -16   91.83    4.00
   1   0 -16   97.95    4.63
   1   0 -15  230.56    8.88
   1   0 -15  228.87    8.53
   1   0 -15  220.46    8.40
   1   0 -15  223.16    9.20
   1   0 -15  215.77    8.25
   1   0 -14  255.19    9.96
   1   0 -14  266.18    9.89
   1   0 -14  268.77   10.77
   1   0 -13  192.79    8.13
   1   0 -13  209.47    8.22
   1   0 -13  216.39    8.13
   1   0 -13  200.50    7.81
   1   0 -13  211.35    8.95
   1   0 -12  219.01    8.95
   1   0 -12  218.21    8.13
   1   0 -12  203.25    7.85
   1   0 -12  197.43    8.15
   1   0 -12  205.77    8.21
   1   0 -12  188.88    8.44
   1   0 -11   21.49    2.17
   1   0 -11   23.15    1.67
   1   0 -11   23.18    1.74
   1   0 -11   21.98    1.81
   1   0 -11   20.09    1.95
   1   0 -11   22.95    1.88
   1   0 -10  224.65    8.80
   1   0 -10  246.18    9.08
   1   0 -10  240.89    9.07
   1   0 -10  226.10    8.85
   1   0 -10  261.92    8.99
   1   0 -10  237.23    8.79
   1   0 -10  228.71    8.94
   1   0 -10  256.16    9.72
   1   0 -10  233.19    8.38
   1   0 -10  219.10    9.24
   1   0  -9  272.35   10.26
   1   0  -8   47.59    2.71
   1   0  -7   85.49    3.24
   1   0  -7   82.50    3.81
   1   0  -6 1653.17   54.01
   1   0  -6 1684.67   54.70
   1   0  -5   21.35    0.99
   1   0  -5   18.78    1.18
   1   0  -4    0.95    0.21
   1   0  -4    0.74    0.35
   1   0  -4    1.40    0.26
   1   0  -3   24.25    1.01
  -1   0   3   25.90    1.02
   1   0  -2  478.47   15.50
  -1   0   2  471.06   15.52
   1   0  -1  152.83    5.03
   1   0  -1  158.81    5.10
   1   0   0   13.98    0.62
  -1   0   0   12.86    0.64
   1   0   1 1426.55   46.17
   1   0   2  176.84    6.34
  -1   0  -2  211.14    6.40
  -1   0  -3  339.56   10.59
  -1   0  -3  320.77   10.21
  -1   0  -3  303.87   10.05
  -1   0  -4 2200.75   71.76
  -1   0  -4 2382.44   72.50
  -1   0  -4 2247.10   71.89
   1   0   5   78.96    2.78
  -1   0  -5   90.67    3.59
  -1   0  -6   39.59    2.28
  -1   0  -7  135.21    5.65
  -1   0  -7  130.14    6.15
  -1   0  -8   42.17    2.67
  -1   0  -8   43.03    3.17
  -1   0  -9  132.02    5.99
  -1   0  -9  130.10    6.67
  -1   0 -10   22.12    2.12
  -1   0 -10   22.69    2.64
  -1   0 -11  109.02    5.25
  -1   0 -11  100.39    4.60
  -1   0 -11  108.37    4.76
  -1   0 -12   17.58    1.90
  -1   0 -12   16.53    2.48
  -1   0 -12   14.44    1.40
  -1   0 -12   15.02    1.51
  -1   0 -13   13.40    1.76
  -1   0 -13   14.51    1.55
  -1   0 -13   16.48    2.48
  -1   0 -13   15.62    1.46
  -1   0 -13   12.97    1.71
  -1   0 -13   13.32    1.44
  -1   0 -14   38.84    3.01
  -1   0 -14   47.00    2.80
  -1   0 -14   44.68    3.06
  -1   0 -14   46.25    2.58
  -1   0 -14   41.85    2.59
  -1   0 -15   59.76    3.55
  -1   0 -15   59.21    2.99
  -1   0 -15   61.23    3.28
  -1   0 -15   60.23    3.63
  -1   0 -16   70.77    3.65
  -1   0 -16   62.13    3.28
  -1   0 -17  207.83    7.98
  -1   0 -17  207.95    7.77
  -1   0 -18    6.49    0.80
  -1   0 -18    5.25    0.67
  -1   0 -19  246.31    8.72
   1   1 -17   -0.21    0.63
   1   1 -17    0.06    0.38
   1   1 -16    0.54    0.59
   1   1 -16    0.82    0.52
   1   1 -16    1.19    0.89
   1   1 -16    1.46    0.84
   1   1 -15    7.41    1.06
   1   1 -15    6.67    0.98
   1   1 -15    6.62    1.39
   1   1 -15    6.74    1.36
   1   1 -14  133.33    6.23
   1   1 -14  136.53    5.98
   1   1 -14  143.78    5.89
   1   1 -14  135.89    6.74
   1   1 -14  141.29    6.56
   1   1 -13  413.47   15.45
   1   1 -13  435.09   15.90
   1   1 -13  426.80   15.32
   1   1 -13  438.92   16.53
   1   1 -13  423.39   16.12
   1   1 -12  111.94    5.31
   1   1 -12  101.24    4.97
   1   1 -12  105.56    4.82
   1   1 -12  100.65    5.65
   1   1 -12  107.01    5.53
   1   1 -11   12.97    1.72
   1   1 -11   11.36    1.31
   1   1 -11   14.12    1.63
   1   1 -11   10.90    1.39
   1   1 -10   90.23    4.75
   1   1 -10   91.67    4.48
   1   1 -10   87.64    4.27
   1   1  -9   74.31    3.53
   1   1  -9   78.48    3.45
   1   1  -8   53.02    2.43
   1   1  -8   51.58    2.66
   1   1  -7  142.60    5.30
   1   1  -7  143.21    5.62
   1   1  -6    9.07    0.74
   1   1  -6    8.41    0.95
   1   1  -5   35.30    1.54
  -1  -1   5   31.28    1.15
   1   1  -4  165.74    5.59
   1   1  -4  173.13    5.83
  -1  -1   4  166.85    5.57
   1   1  -3  373.58   12.66
   1   1  -3  379.39   12.38
   1   1  -2   69.13    2.55
   1   1  -2   65.72    2.36
   1   1  -1 1602.21   49.19
   1   1  -1 1459.30   49.09
   1   1   0 1859.82   60.15
   1   1   1  407.04   12.74
   1   1   1  367.83   12.81
   1   1   2  457.95   14.97
   1   1   3 6544.54  209.90
  -1  -1  -3 6474.89  209.87
   1   1   4  332.73   11.15
  -1  -1  -4  347.89   11.17
  -1  -1  -4  336.67   11.75
   1   1   5  440.21   14.40
  -1  -1  -5  423.49   15.19
  -1  -1  -5  444.44   14.39
   1   1   6   90.45    3.07
  -1  -1  -6   88.16    3.05
  -1  -1  -6   96.70    3.25
  -1  -1  -6   94.06    4.08
  -1  -1  -7   13.47    0.73
  -1  -1  -7   15.21    1.66
  -1  -1  -7   12.59    1.44
  -1  -1  -8    1.83    0.97
  -1  -1  -8    1.45    0.91
  -1  -1  -9  195.30    8.36
  -1  -1  -9  180.64    7.85
  -1  -1 -10   62.62    4.04
  -1  -1 -10   49.68    3.44
  -1  -1 -11    2.73    0.75
  -1  -1 -11    4.00    1.09
  -1  -1 -11    4.36    1.13
  -1  -1 -11    2.34    1.07
  -1  -1 -11    4.14    1.25
  -1  -1 -11    4.91    0.93
  -1  -1 -11    4.95    1.52
  -1  -1 -12  102.62    5.30
  -1  -1 -12  118.64    4.90
  -1  -1 -12   97.14    5.21
  -1  -1 -12  109.55    4.92
  -1  -1 -12  101.88    5.46
  -1  -1 -12  126.75    6.58
  -1  -1 -12   97.02    5.63
  -1  -1 -12  106.85    5.00
  -1  -1 -12   94.27    4.42
  -1  -1 -13    0.61    0.89
  -1  -1 -13    1.33    0.79
  -1  -1 -13    1.17    0.63
  -1  -1 -13    2.60    0.93
  -1  -1 -13    0.69    1.07
  -1  -1 -13    1.01    1.04
  -1  -1 -13    1.31    0.79
  -1  -1 -14    3.88    1.19
  -1  -1 -14    2.55    0.85
  -1  -1 -14    3.91    1.07
  -1  -1 -14    3.07    0.73
  -1  -1 -14    7.47    1.54
  -1  -1 -14    4.08    1.26
  -1  -1 -14    5.03    1.08
  -1  -1 -15   67.23    3.45
  -1  -1 -15   67.19    4.04
  -1  -1 -15   64.93    3.47
  -1  -1 -15   68.24    4.03
  -1  -1 -15   65.17    3.09
  -1  -1 -15   63.26    3.61
  -1  -1 -15   74.02    4.35
  -1  -1 -16   20.93    1.64
  -1  -1 -16   19.10    2.29
  -1  -1 -16   17.07    1.87
  -1  -1 -16   16.15    1.57
  -1  -1 -16   21.99    2.26
  -1  -1 -17   78.60    3.62
  -1  -1 -17   88.48    4.53
  -1  -1 -17   79.62    3.75
  -1  -1 -17   91.06    4.40
  -1  -1 -18   59.61    3.11
  -1  -1 -18   53.64    2.49
  -1  -1 -18   53.88    2.93
  -1  -1 -19   73.51    3.14
   1   2 -17   -0.22    0.51
   1   2 -17    0.16    0.35
   1   2 -16   14.84    1.17
   1   2 -16   16.66    1.62
   1   2 -16   14.45    1.24
   1   2 -16   14.33    1.42
   1   2 -16   14.41    1.41
   1   2 -15    2.47    0.72
   1   2 -15    2.23    1.08
   1   2 -15    2.61    0.89
   1   2 -15    2.13    0.97
   1   2 -15    2.40    0.94
   1   2 -14  153.40    6.41
   1   2 -14  158.18    7.26
   1   2 -14  157.96    6.67
   1   2 -14  153.30    6.84
   1   2 -14  160.82    7.07
   1   2 -13    7.27    1.17
   1   2 -13    6.95    1.17
   1   2 -13    5.60    1.56
   1   2 -13    7.13    1.31
   1   2 -13    7.24    1.48
   1   2 -13    6.52    1.39
   1   2 -12    1.62    0.84
   1   2 -12    1.83    1.16
   1   2 -12    1.62    1.03
   1   2 -12    0.65    0.77
   1   2 -12    0.55    0.94
   1   2 -11    0.59    0.87
   1   2 -11    2.61    0.86
   1   2 -11    2.52    0.94
   1   2 -11    1.76    0.88
   1   2 -10    4.74    1.14
   1   2 -10    3.36    0.95
   1   2 -10    4.05    1.11
   1   2 -10    5.04    1.01
   1   2  -9    3.28    0.97
   1   2  -9    4.00    0.67
   1   2  -9    3.23    0.80
   1   2  -9    3.39    0.67
   1   2  -9    2.99    0.71
   1   2  -8  122.96    4.92
   1   2  -7   26.72    1.54
   1   2  -7   23.20    1.44
   1   2  -6  111.11    4.22
   1   2  -6  105.17    4.20
   1   2  -5   62.63    2.58
   1   2  -5   58.73    2.18
  -1  -2   5   59.35    2.17
   1   2  -4    5.75    0.62
   1   2  -4    5.32    0.43
  -1  -2   4    5.88    0.42
   1   2  -3   16.41    0.82
  -1  -2   3   16.76    0.80
   1   2  -2   47.97    1.90
  -1  -2   2   51.72    1.90
   1   2  -1  327.93   10.55
  -1  -2   1  308.33   10.53
  -1  -2   0  557.84   18.28
   1   2   1  259.26    8.41
  -1  -2  -1  243.86    8.39
   1   2   2    2.60    0.34
   1   2   3    3.43    0.38
  -1  -2  -3    3.11    0.37
  -1  -2  -3    3.49    0.37
   1   2   4   55.95    2.15
  -1  -2  -4   61.20    2.20
  -1  -2  -4   55.91    2.12
   1   2   5  228.96    7.74
  -1  -2  -5  232.31    7.72
   1   2   6    6.95    0.46
  -1  -2  -6    6.43    0.44
  -1  -2  -7  102.48    4.84
  -1  -2  -7  109.87    4.01
  -1  -2  -7  113.76    4.98
  -1  -2  -8  200.39    7.11
  -1  -2  -8  217.07    8.36
  -1  -2  -8  201.79    8.25
  -1  -2  -9    4.63    1.11
  -1  -2  -9    5.67    1.19
  -1  -2 -10   75.86    4.40
  -1  -2 -10   70.30    4.25
  -1  -2 -10   77.24    3.48
  -1  -2 -11   65.81    3.39
  -1  -2 -11   68.72    3.27
  -1  -2 -11   58.38    2.83
  -1  -2 -11   76.53    4.45
  -1  -2 -11   61.20    3.77
  -1  -2 -11   71.32    3.88
  -1  -2 -11   64.07    4.15
  -1  -2 -11   69.16    3.35
  -1  -2 -12   85.14    4.26
  -1  -2 -12   89.15    4.17
  -1  -2 -12   93.41    5.31
  -1  -2 -12   82.21    5.08
  -1  -2 -12   94.17    4.51
  -1  -2 -12   93.83    4.84
  -1  -2 -12   91.43    4.23
  -1  -2 -12   84.93    4.81
  -1  -2 -13    3.86    0.87
  -1  -2 -13    3.19    1.09
  -1  -2 -13    3.75    1.00
  -1  -2 -13    2.65    1.24
  -1  -2 -13    4.28    1.04
  -1  -2 -13    5.36    1.39
  -1  -2 -14   12.64    1.38
  -1  -2 -14   12.25    1.75
  -1  -2 -14   13.67    1.91
  -1  -2 -14   12.82    1.51
  -1  -2 -14   12.02    1.55
  -1  -2 -15   39.02    2.38
  -1  -2 -15   36.01    2.43
  -1  -2 -15   35.40    2.81
  -1  -2 -15   37.68    2.59
  -1  -2 -16  110.06    4.70
  -1  -2 -16  112.84    4.80
  -1  -2 -16  112.32    5.63
  -1  -2 -16   99.72    4.82
  -1  -2 -16  117.59    5.52
  -1  -2 -17  105.70    5.05
  -1  -2 -17  100.57    4.31
  -1  -2 -17  110.78    4.98
  -1  -2 -18   12.50    1.29
  -1  -2 -18    9.45    1.10
   1   3 -17    1.27    0.36
   1   3 -17    1.74    0.45
   1   3 -16    1.41    0.67
   1   3 -16    0.51    0.40
   1   3 -16    0.82    0.62
   1   3 -16    0.88    0.58
   1   3 -15    8.01    1.29
   1   3 -15    7.44    1.08
   1   3 -15    8.54    1.21
   1   3 -15    8.49    1.17
   1   3 -15    9.25    1.03
   1   3 -14    9.32    1.52
   1   3 -14    6.15    1.16
   1   3 -14    7.56    1.40
   1   3 -14    7.41    1.24
   1   3 -14    7.21    1.08
   1   3 -13  165.38    6.81
   1   3 -13  159.31    6.77
   1   3 -13  157.91    7.19
   1   3 -13  171.44    7.30
   1   3 -13  172.18    7.14
   1   3 -13  157.57    7.42
   1   3 -12  282.56   10.61
   1   3 -12  276.51   11.07
   1   3 -12  270.80   10.83
   1   3 -12  276.36   11.05
   1   3 -12  273.94   11.32
   1   3 -11   70.72    3.80
   1   3 -11   72.41    4.42
   1   3 -11   80.87    4.33
   1   3 -11   69.22    3.95
   1   3 -11   75.67    4.19
   1   3 -10   -0.12    0.53
   1   3 -10    0.70    0.71
   1   3 -10    0.18    0.74
   1   3  -9    8.53    1.03
   1   3  -9    6.22    1.06
   1   3  -9    4.94    1.15
   1   3  -8  389.93   13.98
   1   3  -8  400.90   14.15
   1   3  -7    6.22    0.84
   1   3  -6  133.67    4.71
   1   3  -6  138.50    5.30
   1   3  -5   79.99    3.24
   1   3  -5   87.62    3.64
   1   3  -4  697.34   22.65
   1   3  -4  696.76   22.96
  -1  -3   4  676.39   22.61
   1   3  -3   48.04    1.96
  -1  -3   3   47.39    1.93
   1   3  -2   61.52    2.41
  -1  -3   2   61.78    2.39
   1   3  -1  231.01    7.86
  -1  -3   1  230.02    7.84
  -1  -3   0   12.45    0.78
   1   3   1  959.90   32.44
  -1  -3  -1 1027.29   32.44
   1   3   2    3.46    0.46
   1   3   3  486.83   15.91
  -1  -3  -3  473.38   15.87
   1   3   4   97.48    3.53
  -1  -3  -4   96.95    3.57
  -1  -3  -4   93.05    3.48
   1   3   5    6.49    0.59
  -1  -3  -5    5.59    0.55
   1   3   6    3.58    0.43
  -1  -3  -6    4.40    0.96
  -1  -3  -6    3.30    0.65
  -1  -3  -6    4.20    0.43
   1   3   7   16.05    0.88
  -1  -3  -7   14.23    0.97
  -1  -3  -7   17.29    1.36
  -1  -3  -7   15.29    1.60
  -1  -3  -8  146.52    5.50
  -1  -3  -8  140.11    6.45
  -1  -3  -9   31.48    2.19
  -1  -3  -9   29.55    1.62
  -1  -3 -10  164.71    6.97
  -1  -3 -10  157.95    6.20
  -1  -3 -11   95.50    4.79
  -1  -3 -11   89.42    4.07
  -1  -3 -11   94.85    4.06
  -1  -3 -11   87.44    4.33
  -1  -3 -11   90.25    4.64
  -1  -3 -11   87.79    4.61
  -1  -3 -11   87.83    4.46
  -1  -3 -11   85.59    4.20
  -1  -3 -12   14.43    1.79
  -1  -3 -12   11.80    1.70
  -1  -3 -12   15.39    1.41
  -1  -3 -12   14.18    1.08
  -1  -3 -12   11.93    1.28
  -1  -3 -12   16.51    1.68
  -1  -3 -12   15.68    2.20
  -1  -3 -12   15.86    1.56
  -1  -3 -12   14.29    1.75
  -1  -3 -13   12.22    1.76
  -1  -3 -13   11.52    1.43
  -1  -3 -13   12.73    1.27
  -1  -3 -13   11.04    1.56
  -1  -3 -13   11.31    1.62
  -1  -3 -13   11.92    1.28
  -1  -3 -13   13.42    2.04
  -1  -3 -13    9.64    1.52
  -1  -3 -14   47.31    2.69
  -1  -3 -14   48.79    2.77
  -1  -3 -14   47.56    3.43
  -1  -3 -14   45.96    3.23
  -1  -3 -14   46.70    3.10
  -1  -3 -14   50.67    3.35
  -1  -3 -15   92.54    4.24
  -1  -3 -15   97.14    5.09
  -1  -3 -15   98.56    5.14
  -1  -3 -15   94.94    4.74
  -1  -3 -15   93.63    4.91
  -1  -3 -15   99.48    4.99
  -1  -3 -16   95.51    4.01
  -1  -3 -16   94.62    4.76
  -1  -3 -16   89.88    4.76
  -1  -3 -16   91.37    4.44
  -1  -3 -16   90.42    4.59
  -1  -3 -17   40.00    2.46
  -1  -3 -17   38.70    2.47
  -1  -3 -17   38.32    2.56
  -1  -3 -18   33.74    1.92
   1   4 -16    8.87    0.90
   1   4 -16   10.31    0.89
   1   4 -15    1.52    0.54
   1   4 -15    0.82    0.63
   1   4 -15   -0.21    0.64
   1   4 -15    1.03    0.70
   1   4 -14    0.35    0.63
   1   4 -14    0.42    0.63
   1   4 -14    1.13    0.79
   1   4 -14   -0.14    0.85
   1   4 -14   -0.14    0.78
   1   4 -13    0.17    0.87
   1   4 -13   -0.16    0.96
   1   4 -13   -0.32    0.89
   1   4 -13    0.58    0.77
   1   4 -12  421.44   15.20
   1   4 -12  419.19   15.85
   1   4 -12  418.49   15.69
   1   4 -12  431.18   15.60
   1   4 -11   48.99    2.91
   1   4 -11   49.24    3.17
   1   4 -11   48.74    3.26
   1   4 -11   47.56    3.32
   1   4 -10    1.56    1.00
   1   4 -10    0.51    0.76
   1   4 -10    1.10    0.75
   1   4 -10    0.28    0.52
   1   4  -9   29.68    2.32
   1   4  -9   31.68    2.19
   1   4  -9   28.24    2.09
   1   4  -8   93.69    4.32
   1   4  -8   92.07    4.30
   1   4  -7    0.90    0.59
   1   4  -7    1.20    0.61
   1   4  -6  431.54   14.57
   1   4  -6  440.17   15.21
   1   4  -5   39.16    1.77
   1   4  -5   35.41    2.10
   1   4  -4   30.58    1.52
   1   4  -3  993.80   32.94
   1   4  -3 1022.87   33.18
  -1  -4   3  998.20   32.91
   1   4  -2  843.88   27.43
  -1  -4   2  820.80   27.39
   1   4  -1  142.04    5.25
  -1  -4   1  148.12    5.25
  -1  -4   0  275.69    9.47
  -1  -4  -1   29.98    1.45
  -1  -4  -1   31.58    1.42
   1   4   2   68.76    2.77
  -1  -4  -2   68.19    2.72
   1   4   3 1323.00   42.07
  -1  -4  -3 1246.26   42.02
  -1  -4  -3 1291.86   42.05
   1   4   4  164.32    5.90
  -1  -4  -4  165.29    5.88
   1   4   5    6.87    0.66
  -1  -4  -5    5.80    0.62
  -1  -4  -5    6.17    0.67
   1   4   6   -0.05    0.30
  -1  -4  -6    0.40    0.75
   1   4   7  283.28    9.65
  -1  -4  -7  267.93   10.77
  -1  -4  -7  281.91    9.87
  -1  -4  -8  341.10   13.04
  -1  -4  -8  341.83   11.93
  -1  -4  -9   60.09    2.80
  -1  -4  -9   57.96    3.69
  -1  -4 -10   15.07    1.74
  -1  -4 -10   13.53    1.19
  -1  -4 -10   12.97    1.36
  -1  -4 -10   12.24    1.80
  -1  -4 -10   16.51    1.25
  -1  -4 -11    1.50    0.81
  -1  -4 -11    1.06    0.69
  -1  -4 -11    2.10    0.86
  -1  -4 -11    1.69    0.82
  -1  -4 -11    2.65    1.04
  -1  -4 -11    1.77    0.63
  -1  -4 -11    2.00    1.08
  -1  -4 -12    0.65    0.76
  -1  -4 -12    1.73    0.91
  -1  -4 -12    1.32    0.91
  -1  -4 -12    0.82    0.90
  -1  -4 -12    1.60    0.93
  -1  -4 -12    1.35    1.09
  -1  -4 -13    2.01    0.89
  -1  -4 -13    1.44    0.93
  -1  -4 -13    1.69    1.02
  -1  -4 -13    0.71    1.02
  -1  -4 -13    1.64    0.93
  -1  -4 -13    1.48    0.82
  -1  -4 -13    0.21    0.97
  -1  -4 -14    3.68    1.17
  -1  -4 -14    5.40    1.16
  -1  -4 -14    7.25    1.30
  -1  -4 -14    6.12    1.19
  -1  -4 -14    5.90    1.18
  -1  -4 -14    7.36    1.49
  -1  -4 -15   17.18    1.83
  -1  -4 -15   16.04    1.67
  -1  -4 -15   11.13    1.48
  -1  -4 -15   17.07    1.94
  -1  -4 -15   13.94    1.59
  -1  -4 -16   49.55    3.24
  -1  -4 -16   51.06    2.91
  -1  -4 -16   57.41    3.18
  -1  -4 -17    5.33    1.04
   1   5 -16    9.40    0.70
   1   5 -15  105.46    4.30
   1   5 -15  105.16    4.21
   1   5 -14   18.68    1.61
   1   5 -14   19.66    1.58
   1   5 -14   17.86    1.34
   1   5 -14   18.68    1.43
   1   5 -13  125.95    5.67
   1   5 -13  134.30    5.61
   1   5 -12  282.92   11.19
   1   5 -12  299.57   11.18
   1   5 -11  100.83    4.61
   1   5 -11  103.54    5.10
   1   5 -11  103.60    5.05
   1   5 -10   68.78    3.46
   1   5 -10   68.13    3.86
   1   5 -10   64.35    3.62
   1   5  -9   26.97    2.15
   1   5  -9   26.82    1.99
  -1  -5   9   30.77    1.88
   1   5  -8   44.22    2.79
   1   5  -8   45.21    2.64
  -1  -5   8   46.47    2.18
  -1  -5   8   46.01    2.47
   1   5  -7   50.42    2.81
   1   5  -7   42.73    2.55
  -1  -5   7   45.40    2.18
  -1  -5   7   48.94    2.44
  -1  -5   7   47.34    2.51
   1   5  -6   41.09    2.52
  -1  -5   6   44.52    2.28
   1   5  -5    0.20    0.33
   1   5  -4   22.70    1.59
   1   5  -4   21.45    1.34
   1   5  -3    1.31    0.53
   1   5  -3   -0.33    0.36
   1   5  -2  352.31   11.99
   1   5  -2  333.51   11.80
   1   5  -1   75.82    3.15
  -1  -5   1   73.80    2.99
  -1  -5   0   25.76    1.47
  -1  -5   0   27.45    1.42
  -1  -5  -1   96.29    3.93
  -1  -5  -1  104.25    3.91
   1   5   2   14.21    1.08
  -1  -5  -2   15.49    1.05
   1   5   3  653.09   21.65
  -1  -5  -3  620.99   21.59
  -1  -5  -3  668.97   21.64
   1   5   4   16.82    1.16
  -1  -5  -4   17.46    1.19
   1   5   5   49.46    2.31
   1   5   6    1.01    0.40
  -1  -5  -6    0.31    0.84
   1   5   7   45.98    2.21
  -1  -5  -7   46.79    3.07
  -1  -5  -7   48.65    2.42
   1   5   8   27.30    1.53
  -1  -5  -8   26.29    2.38
  -1  -5  -8   29.44    1.79
  -1  -5  -9   74.01    3.77
  -1  -5  -9   80.91    4.00
  -1  -5  -9   82.10    4.06
  -1  -5  -9   84.08    4.68
  -1  -5  -9   82.69    3.70
  -1  -5  -9   79.59    3.44
  -1  -5 -10   12.42    1.34
  -1  -5 -10   10.94    1.03
  -1  -5 -10   13.79    1.56
  -1  -5 -10   13.07    1.90
  -1  -5 -10   13.31    1.53
  -1  -5 -10   12.42    1.23
  -1  -5 -10   11.11    1.54
  -1  -5 -11   36.28    2.00
  -1  -5 -11   34.99    2.40
  -1  -5 -11   37.78    2.67
  -1  -5 -11   39.32    3.28
  -1  -5 -11   33.02    2.13
  -1  -5 -11   39.05    2.86
  -1  -5 -12   22.06    2.11
  -1  -5 -12   22.31    2.26
  -1  -5 -12   21.34    1.46
  -1  -5 -12   25.27    2.08
  -1  -5 -12   23.89    2.65
  -1  -5 -13  506.65   20.18
  -1  -5 -13  541.43   19.10
  -1  -5 -13  517.20   18.92
  -1  -5 -13  555.12   19.61
  -1  -5 -13  525.97   18.94
  -1  -5 -14   28.61    2.23
  -1  -5 -14   32.58    2.35
  -1  -5 -15    5.83    1.26
  -1  -5 -16  322.65   11.96
  -1  -5 -16  319.58   12.10
  -1  -5 -17    9.09    1.13
   1   6 -15   28.23    1.44
   1   6 -14   94.97    3.83
   1   6 -13   30.40    1.92
   1   6 -13   28.82    1.78
   1   6 -12   29.24    2.08
   1   6 -11   66.50    3.63
   1   6 -10    3.80    1.04
  -1  -6  10    3.57    0.73
   1   6  -9  242.85    9.52
   1   6  -9  226.20    8.85
  -1  -6   9  238.18    8.53
  -1  -6   9  243.59    8.90
   1   6  -8    5.59    1.04
  -1  -6   8    5.48    0.88
  -1  -6   8    6.28    0.76
   1   6  -7    9.75    1.31
  -1  -6   7    9.24    1.11
  -1  -6   7    9.78    0.92
  -1  -6   6   77.86    3.24
  -1  -6   6   69.40    3.50
  -1  -6   6   75.15    3.49
   1   6  -5  129.75    5.50
   1   6  -5  126.35    5.00
  -1  -6   5  124.13    4.83
  -1  -6   5  124.72    4.86
  -1  -6   5  117.25    5.16
  -1  -6   5  131.76    5.19
   1   6  -4   27.98    1.96
   1   6  -4   25.86    1.68
  -1  -6   4   31.53    1.86
  -1  -6   4   29.28    1.60
   1   6  -3  110.24    4.65
   1   6  -3  106.70    4.38
  -1  -6   3  107.01    4.43
  -1  -6   3  104.33    4.16
   1   6  -2  258.89    9.47
   1   6  -2  240.10    9.26
  -1  -6   2  268.69    9.09
   1   6  -1   40.65    2.17
   1   6  -1   39.34    2.11
  -1  -6   1   39.09    1.96
   1   6   0   28.80    1.75
  -1  -6   0   30.36    1.65
  -1  -6  -1  165.24    6.17
   1   6   2    1.24    0.55
  -1  -6  -2    1.28    0.49
   1   6   3  115.61    4.69
  -1  -6  -3  117.25    4.66
   1   6   4  148.48    5.72
  -1  -6  -4  145.69    5.73
   1   6   5    3.92    0.67
   1   6   6  158.19    6.20
  -1  -6  -6  169.66    7.17
   1   6   7   62.28    2.85
  -1  -6  -7   62.31    3.79
  -1  -6  -7   55.13    3.24
  -1  -6  -7   53.61    3.15
  -1  -6  -7   64.11    3.07
   1   6   8   54.04    2.62
  -1  -6  -8   51.60    3.62
  -1  -6  -8   52.52    3.05
  -1  -6  -8   57.43    2.92
  -1  -6  -8   54.74    3.14
  -1  -6  -8   51.45    2.84
  -1  -6  -8   54.95    3.23
  -1  -6  -9   46.32    3.43
  -1  -6  -9   45.56    2.87
  -1  -6  -9   43.18    2.60
  -1  -6  -9   39.90    2.88
  -1  -6  -9   45.90    2.62
  -1  -6  -9   41.30    2.60
  -1  -6  -9   48.12    2.94
  -1  -6  -9   45.64    2.37
  -1  -6 -10    9.26    1.23
  -1  -6 -10    8.04    0.96
  -1  -6 -10   10.16    1.49
  -1  -6 -10    9.96    1.16
  -1  -6 -10    6.59    1.23
  -1  -6 -10    6.86    1.50
  -1  -6 -10   11.00    1.49
  -1  -6 -11    2.35    0.78
  -1  -6 -11    2.36    0.62
  -1  -6 -11    3.37    0.74
  -1  -6 -11    3.65    1.13
  -1  -6 -11    2.48    1.06
  -1  -6 -11    4.02    1.23
  -1  -6 -11    1.53    0.90
  -1  -6 -12   11.20    1.06
  -1  -6 -12   13.65    1.74
  -1  -6 -12    8.56    1.65
  -1  -6 -13   28.80    1.71
  -1  -6 -13   35.95    2.62
  -1  -6 -13   27.47    2.38
  -1  -6 -13   30.64    2.56
  -1  -6 -14   36.02    2.60
  -1  -6 -14   41.20    2.81
  -1  -6 -14   37.44    2.65
  -1  -6 -14   35.76    2.50
  -1  -6 -15    0.30    0.75
  -1  -6 -15    1.57    0.98
  -1  -6 -15   -0.13    0.74
  -1  -6 -16    4.02    0.84
  -1  -6 -16    3.84    0.97
  -1  -7  13   69.08    2.70
   1   7 -12    0.70    0.74
   1   7 -12    0.71    0.48
   1   7 -11   73.63    3.52
   1   7 -10  270.28   10.08
  -1  -7  10  259.74    9.35
  -1  -7  10  275.02    9.68
   1   7  -9   28.19    2.14
  -1  -7   9   33.25    2.01
  -1  -7   9   28.37    1.68
   1   7  -8   34.33    1.87
  -1  -7   8   32.65    2.15
  -1  -7   8   34.86    1.93
  -1  -7   7   36.02    1.99
  -1  -7   7   34.59    2.26
   1   7  -6    1.91    0.76
  -1  -7   6    0.12    0.64
  -1  -7   6    0.82    0.48
  -1  -7   6    1.26    0.50
   1   7  -5  116.72    5.39
   1   7  -5  112.27    4.87
  -1  -7   5  118.49    4.77
  -1  -7   5  123.26    4.79
  -1  -7   5  121.04    5.16
   1   7  -4   28.35    1.83
   1   7  -4   30.17    2.15
  -1  -7   4   27.81    1.93
  -1  -7   4   26.63    1.88
  -1  -7   4   27.12    1.67
  -1  -7   4   26.92    1.65
   1   7  -3    7.81    1.08
   1   7  -3    7.16    0.90
  -1  -7   3    7.05    0.97
  -1  -7   3    7.61    1.00
  -1  -7   3    6.57    0.79
  -1  -7   3    7.74    0.85
   1   7  -2   11.06    1.18
   1   7  -2   10.67    1.11
  -1  -7   2   10.73    1.00
  -1  -7   2   10.05    0.95
  -1  -7   2    7.77    0.88
  -1  -7   2   11.63    1.16
   1   7  -1   28.80    1.92
   1   7  -1   32.93    1.99
  -1  -7   1   28.98    1.74
  -1  -7   1   33.11    1.83
  -1  -7   1   28.78    1.88
   1   7   0  117.19    4.86
   1   7   0  108.22    4.77
  -1  -7   0  117.57    4.50
  -1  -7   0  112.19    4.55
  -1  -7   0  113.42    4.69
  -1  -7   0  108.99    4.65
  -1  -7   0  112.97    4.51
  -1  -7   0  119.21    4.69
   1   7   1    0.66    0.43
  -1  -7  -1    0.91    0.45
  -1  -7  -1    0.35    0.46
  -1  -7  -1    0.78    0.46
   1   7   2   43.13    2.43
   1   7   2   42.70    2.28
  -1  -7  -2   43.48    2.37
  -1  -7  -2   47.68    2.35
   1   7   3  272.28   10.01
   1   7   4  226.94    8.54
   1   7   5    8.45    0.98
  -1  -7  -5    7.31    1.00
  -1  -7  -5    8.57    1.18
   1   7   6   76.78    3.43
  -1  -7  -6   71.80    3.52
  -1  -7  -6   70.69    4.08
   1   7   7   56.30    2.80
  -1  -7  -7   48.45    3.17
  -1  -7  -7   52.87    2.93
  -1  -7  -7   53.38    2.97
  -1  -7  -7   53.53    3.53
  -1  -7  -7   50.66    2.92
  -1  -7  -7   55.76    3.20
   1   7   8    2.58    0.60
  -1  -7  -8    3.16    1.00
  -1  -7  -8    3.76    1.17
  -1  -7  -8    2.21    0.83
  -1  -7  -8    2.88    0.84
  -1  -7  -8    4.24    0.86
  -1  -7  -8    3.26    1.12
  -1  -7  -9  508.22   19.30
  -1  -7  -9  514.87   18.40
  -1  -7  -9  505.07   18.17
  -1  -7  -9  514.48   18.56
  -1  -7  -9  507.03   18.71
  -1  -7  -9  540.07   18.37
  -1  -7  -9  526.64   18.11
  -1  -7  -9  501.18   18.55
  -1  -7 -10  345.44   12.59
  -1  -7 -10  333.38   12.10
  -1  -7 -10  321.70   12.30
  -1  -7 -10  325.18   12.78
  -1  -7 -10  345.77   12.74
  -1  -7 -10  342.67   13.69
  -1  -7 -10  349.70   12.89
  -1  -7 -11  162.08    6.98
  -1  -7 -11  168.53    7.35
  -1  -7 -11  176.19    7.41
  -1  -7 -11  171.67    6.64
  -1  -7 -11  164.97    8.02
  -1  -7 -12   60.86    3.58
  -1  -7 -12   59.68    3.54
  -1  -7 -12   62.91    3.64
  -1  -7 -12   61.05    2.96
  -1  -7 -13  252.75    9.93
  -1  -7 -13  253.83   10.07
  -1  -7 -13  257.51    9.96
  -1  -7 -13  241.20    9.04
  -1  -7 -13  273.55   10.06
  -1  -7 -14   74.28    3.76
  -1  -7 -14   72.64    3.82
  -1  -7 -14   66.56    3.61
  -1  -7 -15   12.57    1.37
  -1  -7 -16   14.09    1.25
   1   8 -13    4.46    0.54
   1   8 -12    7.39    0.87
  -1  -8  12    5.60    0.59
   1   8 -11    3.93    0.91
  -1  -8  11    5.66    0.67
  -1  -8  10    6.97    0.80
  -1  -8  10    6.05    0.65
  -1  -8   9   63.67    2.99
  -1  -8   9   60.16    2.73
   1   8  -8  111.30    4.48
  -1  -8   8  113.94    4.88
  -1  -8   8  115.95    4.57
   1   8  -7   -0.26    0.50
  -1  -8   7    0.59    0.72
  -1  -8   7   -0.43    0.52
  -1  -8   6   86.81    3.86
  -1  -8   6   94.32    4.28
   1   8  -5  102.32    5.00
  -1  -8   5  107.33    4.40
  -1  -8   5  101.06    4.69
   1   8  -4   66.03    3.82
   1   8  -4   70.80    3.56
  -1  -8   4   79.52    3.44
  -1  -8   4   78.42    3.74
   1   8  -3  298.64   11.54
   1   8  -3  309.76   11.30
  -1  -8   3  307.34   10.95
   1   8  -2  218.37    8.69
   1   8  -2  225.61    8.58
  -1  -8   2  218.76    8.48
   1   8  -1    3.36    0.76
   1   8  -1    3.51    0.78
  -1  -8   1    2.93    0.78
  -1  -8   1    3.56    0.74
   1   8   0    6.90    1.03
   1   8   0    8.74    1.08
  -1  -8   0    7.37    0.93
  -1  -8   0    9.12    1.07
  -1  -8   0    7.82    0.88
   1   8   1  264.45    9.96
  -1  -8  -1  271.75    9.79
  -1  -8  -1  268.20    9.67
  -1  -8  -1  270.82    9.87
   1   8   2  276.57    9.87
   1   8   2  245.78    9.48
  -1  -8  -2  259.12    9.44
  -1  -8  -2  254.18    9.41
  -1  -8  -2  259.28    9.32
   1   8   3    0.50    0.57
  -1  -8  -3    1.55    0.65
  -1  -8  -3   -0.08    0.40
  -1  -8  -3    0.13    0.59
  -1  -8  -3    0.26    0.44
   1   8   4   56.40    3.00
  -1  -8  -4   51.64    3.06
  -1  -8  -4   52.94    2.59
   1   8   5    1.13    0.60
  -1  -8  -5    1.55    0.64
  -1  -8  -5    1.94    0.54
  -1  -8  -5    2.47    0.80
  -1  -8  -5    1.02    0.75
   1   8   6   18.13    1.56
  -1  -8  -6   16.66    1.55
  -1  -8  -6   17.77    1.63
  -1  -8  -6   18.74    1.84
   1   8   7   43.67    2.54
  -1  -8  -7   43.81    2.67
  -1  -8  -7   40.17    2.95
  -1  -8  -7   41.22    2.83
  -1  -8  -8   53.28    3.18
  -1  -8  -8   56.16    3.18
  -1  -8  -8   62.03    3.22
  -1  -8  -8   52.53    3.49
  -1  -8  -8   59.28    3.48
  -1  -8  -9  161.35    6.61
  -1  -8  -9  159.74    6.36
  -1  -8  -9  150.68    6.49
  -1  -8  -9  158.60    6.71
  -1  -8  -9  148.69    6.83
  -1  -8  -9  157.63    7.09
  -1  -8 -10   88.63    4.10
  -1  -8 -10   92.03    4.66
  -1  -8 -11    0.16    0.87
  -1  -8 -11    0.21    0.52
  -1  -8 -11    0.98    0.76
  -1  -8 -12  201.08    8.31
  -1  -8 -12  210.78    8.14
  -1  -8 -12  201.66    7.63
  -1  -8 -13   -0.14    0.89
  -1  -8 -13    0.91    0.97
  -1  -8 -13    0.24    0.68
  -1  -8 -14   -0.12    0.70
  -1  -8 -14    0.51    0.78
  -1  -8 -14    1.54    0.71
  -1  -8 -15   19.72    1.41
   1   9 -11   15.68    1.12
  -1  -9  11   16.14    0.92
   1   9 -10    6.26    0.91
  -1  -9  10    5.42    0.51
  -1  -9  10    7.58    0.72
  -1  -9   9    2.51    0.59
  -1  -9   9    2.89    0.49
  -1  -9   8  103.91    4.25
  -1  -9   8  110.77    4.40
  -1  -9   8  112.80    4.55
   1   9  -7   50.62    2.43
  -1  -9   7   46.26    2.40
  -1  -9   7   55.60    2.62
  -1  -9   7   53.26    2.73
   1   9  -6  197.10    7.32
  -1  -9   6  181.56    7.23
  -1  -9   6  206.74    7.46
  -1  -9   6  199.93    7.66
  -1  -9   5    8.40    1.16
  -1  -9   5    8.69    0.99
  -1  -9   4   96.52    4.43
  -1  -9   4   93.49    4.09
  -1  -9   3  369.89   13.02
  -1  -9   3  361.03   12.91
   1   9  -2  128.32    5.64
   1   9  -2  124.94    5.72
  -1  -9   2  137.91    5.42
  -1  -9   2  128.09    5.55
   1   9  -1  126.01    5.55
   1   9  -1  121.22    5.51
  -1  -9   1  122.00    5.10
  -1  -9   1  125.55    5.38
  -1  -9   1  133.72    5.30
   1   9   0    2.11    0.70
   1   9   0    2.37    0.67
  -1  -9   0    2.39    0.71
  -1  -9   0    2.83    0.70
  -1  -9   0    1.38    0.68
   1   9   1  760.29   26.49
  -1  -9  -1  774.96   26.13
  -1  -9  -1  758.74   25.93
  -1  -9  -1  781.65   26.10
   1   9   2  233.83    9.23
  -1  -9  -2  236.84    8.87
  -1  -9  -2  231.28    8.70
  -1  -9  -2  241.05    8.82
   1   9   3   67.87    3.63
  -1  -9  -3   66.06    3.52
  -1  -9  -3   73.85    3.28
  -1  -9  -3   63.42    3.30
  -1  -9  -3   71.70    3.26
   1   9   4  119.07    5.16
  -1  -9  -4  106.92    4.54
  -1  -9  -4  107.71    4.98
  -1  -9  -4  106.21    5.06
  -1  -9  -4  114.75    5.05
   1   9   5   14.50    1.47
  -1  -9  -5   15.11    1.52
  -1  -9  -5   18.09    1.72
  -1  -9  -5   15.04    1.54
   1   9   6  208.41    8.28
  -1  -9  -6  219.84    8.32
  -1  -9  -6  198.64    8.31
  -1  -9  -6  206.92    8.49
  -1  -9  -7   33.76    2.54
  -1  -9  -7   34.44    2.32
  -1  -9  -7   32.21    2.64
  -1  -9  -8   42.83    2.84
  -1  -9  -8   34.24    2.75
  -1  -9  -8   36.63    2.38
  -1  -9  -9    7.54    1.34
  -1  -9  -9    6.99    0.98
  -1  -9  -9    5.51    1.35
  -1  -9 -10    8.51    1.42
  -1  -9 -10    8.52    1.04
  -1  -9 -10    7.57    1.51
  -1  -9 -11   74.75    3.78
  -1  -9 -11   71.78    3.24
  -1  -9 -11   63.07    3.24
  -1  -9 -12   52.03    2.99
  -1  -9 -12   52.38    2.50
  -1  -9 -13    5.75    0.99
  -1  -9 -14    8.37    1.09
  -1  -9 -14    9.90    1.07
   1  10  -9   -0.26    0.43
  -1 -10   9   -0.19    0.25
  -1 -10   9    0.13    0.33
  -1 -10   8    1.30    0.40
  -1 -10   8    1.04    0.46
  -1 -10   7   46.22    2.19
  -1 -10   7   47.80    2.30
  -1 -10   7   48.21    2.35
   1  10  -6   47.89    2.29
  -1 -10   6   49.98    2.52
  -1 -10   6   47.15    2.32
   1  10  -5   31.98    1.85
  -1 -10   5   36.46    2.14
  -1 -10   5   31.93    1.87
   1  10  -4    0.62    0.54
  -1 -10   4    0.69    0.54
  -1 -10   4    0.46    0.64
  -1 -10   3    8.94    1.03
  -1 -10   3    9.85    1.20
  -1 -10   3    7.51    1.04
  -1 -10   2  100.44    4.38
  -1 -10   2  100.58    4.48
  -1 -10   1   92.04    4.12
  -1 -10   1   87.14    3.98
  -1 -10   1   97.40    4.26
  -1 -10   0    1.35    0.65
  -1 -10   0    0.99    0.65
  -1 -10   0    1.17    0.66
  -1 -10  -1   41.76    2.51
  -1 -10  -1   44.18    2.41
  -1 -10  -1   48.26    2.53
  -1 -10  -2    0.66    0.54
  -1 -10  -2    1.52    0.72
  -1 -10  -2    0.10    0.52
  -1 -10  -3   18.49    1.65
  -1 -10  -3   17.02    1.37
  -1 -10  -3   18.27    1.37
  -1 -10  -4   45.39    2.81
  -1 -10  -4   52.62    2.92
  -1 -10  -5   63.02    3.38
  -1 -10  -5   60.02    3.26
  -1 -10  -6    1.58    0.97
  -1 -10  -6    1.82    0.78
  -1 -10  -6    0.84    0.69
  -1 -10  -7   68.40    3.88
  -1 -10  -7   66.84    3.53
  -1 -10  -7   61.97    3.24
  -1 -10  -8   32.61    2.32
  -1 -10  -8   32.60    2.61
  -1 -10  -9    1.35    0.64
  -1 -10  -9    2.38    0.96
  -1 -10  -9    1.44    1.03
  -1 -10 -10    6.08    0.84
  -1 -10 -10    7.49    1.14
  -1 -10 -10    7.75    1.30
  -1 -10 -11    1.32    0.79
  -1 -10 -11    1.86    0.52
  -1 -10 -12    0.56    0.63
  -1 -10 -13   78.89    3.39
   1  11  -6    2.98    0.42
   1  11  -6    2.49    0.40
  -1 -11   6    2.42    0.47
   1  11  -5    0.92    0.40
  -1 -11   5    0.06    0.39
  -1 -11   5    0.64    0.48
   1  11  -4    0.85    0.47
  -1 -11   4    1.07    0.48
  -1 -11   4    1.45    0.57
   1  11  -3    9.09    0.90
  -1 -11   3   10.43    1.03
  -1 -11   3    9.25    0.99
  -1 -11   2    0.31    0.50
  -1 -11   2    0.17    0.56
  -1 -11   2    0.18    0.51
  -1 -11   1    0.08    0.53
  -1 -11   1    0.63    0.55
  -1 -11   1   -0.09    0.58
  -1 -11   0   86.13    3.84
  -1 -11   0   97.53    3.99
  -1 -11  -1   23.11    1.56
  -1 -11  -1   24.66    1.59
  -1 -11  -2   64.13    3.22
  -1 -11  -3   44.31    2.54
  -1 -11  -4   41.80    2.40
  -1 -11  -5    5.09    1.18
  -1 -11  -5    5.29    0.87
  -1 -11  -6    0.59    0.87
  -1 -11  -6    0.50    0.62
  -1 -11  -7   46.93    2.81
  -1 -11  -7   37.68    2.28
  -1 -11  -8   17.35    1.30
  -1 -11  -8   16.58    1.64
  -1 -11  -8   17.29    1.41
  -1 -11  -9   20.76    1.32
  -1 -11  -9   18.63    1.65
  -1 -11  -9   17.06    1.38
  -1 -11 -10   15.02    1.02
  -1 -11 -10   12.36    1.13
  -1 -11 -10   14.66    1.37
  -1 -11 -11    3.46    0.61
  -1 -11 -12    4.83    0.57
   1  12  -4  112.59    4.00
   1  12  -4  105.94    3.97
  -1 -12   4  117.94    4.17
   1  12  -3   32.19    1.52
   1  12  -3   30.50    1.50
  -1 -12   3   33.64    1.65
   1  12  -2    9.51    0.78
  -1 -12   2    9.62    0.88
   1  12  -1   20.77    1.25
  -1 -12   1   22.49    1.39
   1  12   0   10.75    0.89
  -1 -12   0   11.43    1.02
   1  12   1    2.36    0.52
  -1 -12  -1    1.07    0.50
   1  12   2    4.67    0.61
  -1 -12  -2    5.29    0.96
   1  12   3   10.62    0.85
  -1 -12  -3   11.18    1.22
   1  12   4    0.71    0.35
   1  12   4    0.97    0.38
  -1 -12  -5    0.84    0.71
  -1 -12  -6    0.60    0.68
  -1 -12  -6    0.13    0.39
  -1 -12  -7   28.86    1.84
  -1 -12  -7   28.01    1.51
  -1 -12  -8    0.66    0.56
  -1 -12  -8    1.06    0.38
  -1 -12  -9    1.04    0.52
  -1 -12  -9    2.16    0.34
  -1 -12 -10    5.03    0.61
   2 -11  -8   82.25    3.15
   2 -11  -8   86.35    3.41
   2 -11  -7   31.45    1.56
   2 -11  -7   35.47    1.86
   2 -11  -6   36.72    1.74
   2 -11  -6   33.13    1.83
   2 -11  -6   36.46    2.02
   2 -11  -5   22.62    1.35
   2 -11  -5   27.99    1.64
   2 -11  -5   25.59    1.69
   2 -11  -4    0.35    0.35
   2 -11  -4    0.74    0.63
   2 -11  -4   -0.09    0.57
   2 -11  -3    6.43    0.68
   2 -11  -3    5.74    0.89
   2 -11  -3    6.03    0.92
  -2  11   3    5.77    0.57
   2 -11  -2    9.09    0.81
   2 -11  -2    9.74    1.09
   2 -11  -1   47.84    2.42
   2 -11  -1   41.92    2.01
  -2  11   1   47.29    2.02
   2 -11   0    4.87    0.81
  -2  11   0    5.04    0.59
   2 -11   1   20.49    1.42
  -2  11  -1   25.37    1.35
  -2  11  -2    0.27    0.36
  -2  11  -3    2.24    0.46
   2 -11   4    5.27    0.49
  -2  11  -4    5.22    0.56
   2 -11   5    0.24    0.21
  -2  11  -5    0.18    0.25
   2 -10 -11   34.51    1.69
   2 -10 -10    0.35    0.33
   2 -10  -9    5.14    0.64
   2 -10  -9    6.60    0.94
   2 -10  -8   34.20    1.81
   2 -10  -8   36.43    2.18
   2 -10  -7   12.78    1.00
   2 -10  -7   15.70    1.23
   2 -10  -7   14.80    1.35
   2 -10  -7   16.07    1.52
   2 -10  -6    1.43    0.50
   2 -10  -6    1.88    0.56
   2 -10  -6    1.38    0.70
   2 -10  -6    2.63    0.93
   2 -10  -5    6.77    0.86
   2 -10  -5    7.38    1.14
   2 -10  -5    4.97    1.09
   2 -10  -4    5.79    0.83
   2 -10  -4    5.13    1.05
   2 -10  -4    6.37    1.18
   2 -10  -3   37.54    2.60
   2 -10  -3   40.09    2.17
   2 -10  -2    0.09    0.49
  -2  10   2   -0.14    0.40
  -2  10   1   18.26    1.30
  -2  10   0    7.51    0.88
   2 -10   1    1.47    0.45
  -2  10  -1    1.25    0.54
   2 -10   2   85.45    3.55
  -2  10  -2   93.07    3.84
   2 -10   3  151.04    5.73
  -2  10  -3  161.17    5.98
   2 -10   4    7.95    0.79
  -2  10  -4    9.76    0.97
   2 -10   5  162.14    5.92
   2 -10   6    8.15    0.76
  -2  10  -6   10.45    0.86
  -2  10  -7   18.43    1.07
  -2  10  -7   20.57    1.14
   2  -9 -12    9.36    0.73
   2  -9 -12   10.38    0.94
   2  -9 -11   21.80    1.57
   2  -9 -10  114.33    4.74
   2  -9 -10  121.90    5.11
   2  -9  -9    2.66    0.72
   2  -9  -9    2.21    0.78
   2  -9  -9    1.99    0.64
   2  -9  -8    1.52    0.73
   2  -9  -8    1.61    0.79
   2  -9  -8    2.37    0.57
   2  -9  -8    1.59    0.67
   2  -9  -7    0.21    0.52
   2  -9  -7    0.09    0.47
   2  -9  -7    0.46    0.69
   2  -9  -7    0.69    0.83
   2  -9  -7    0.16    0.92
   2  -9  -6    6.90    0.99
   2  -9  -6    7.68    1.09
   2  -9  -6    7.12    1.26
   2  -9  -6    8.19    1.40
   2  -9  -5    9.53    1.13
   2  -9  -5    8.16    1.29
   2  -9  -5    9.07    1.49
   2  -9  -4    8.05    1.06
  -2   9   3  174.56    6.55
  -2   9   2   91.62    3.93
   2  -9  -1  184.34    6.90
   2  -9  -1  172.27    6.55
  -2   9   1  188.72    6.94
   2  -9   0   36.35    2.12
   2  -9   0   37.79    1.95
  -2   9   0   37.86    2.18
   2  -9   1   66.66    3.07
   2  -9   1   59.51    2.81
  -2   9  -1   62.27    3.07
   2  -9   2   36.79    2.16
   2  -9   2   37.43    2.01
  -2   9  -2   38.39    2.22
   2  -9   3  224.96    8.21
   2  -9   3  218.69    8.07
  -2   9  -3  235.84    8.50
   2  -9   4   22.43    1.43
   2  -9   4   25.44    1.66
   2  -9   4   23.46    1.53
  -2   9  -4   24.72    1.70
   2  -9   5  252.53    9.22
   2  -9   5  255.21    9.11
   2  -9   5  253.04    9.00
   2  -9   6  108.47    4.21
   2  -9   6  103.24    4.33
   2  -9   6  106.41    4.28
  -2   9  -6  107.26    4.42
   2  -9   7   77.05    3.30
   2  -9   7   80.86    3.22
  -2   9  -7   73.11    3.31
   2  -9   8    0.30    0.46
   2  -9   8    0.33    0.40
   2  -9   8    0.54    0.42
  -2   9  -8    0.19    0.38
  -2   9  -8    0.06    0.35
   2  -9   9   13.01    0.88
   2  -9   9   11.76    0.87
   2  -9  10  110.85    4.01
   2  -9  10  110.67    4.03
   2  -8 -13    0.52    0.32
   2  -8 -13    1.30    0.53
   2  -8 -12    0.43    0.47
   2  -8 -12   -0.09    0.55
   2  -8 -12    0.30    0.67
   2  -8 -11    1.51    0.59
   2  -8 -11    1.70    0.80
   2  -8 -11    2.14    0.86
   2  -8 -10   11.88    1.03
   2  -8 -10   11.62    1.32
   2  -8 -10   12.78    1.56
   2  -8 -10   14.43    1.51
   2  -8  -9    4.94    0.88
   2  -8  -9    2.13    0.65
   2  -8  -9    2.84    0.93
   2  -8  -9    3.44    0.92
   2  -8  -9    1.30    1.08
   2  -8  -8    9.52    1.35
   2  -8  -8   11.42    1.51
   2  -8  -8   11.00    1.13
   2  -8  -8   10.42    1.22
   2  -8  -7  132.57    5.63
   2  -8  -7  131.87    6.03
   2  -8  -7  134.68    5.96
   2  -8  -6   38.02    2.39
   2  -8  -6   34.64    2.63
   2  -8  -6   39.68    2.87
   2  -8  -6   40.53    2.66
   2  -8  -5  184.16    7.55
   2  -8  -5  181.26    7.27
   2  -8  -4  196.82    7.95
  -2   8   4  195.94    8.24
   2  -8  -3   91.01    3.95
  -2   8   3   96.80    4.87
  -2   8   3   97.62    4.01
   2  -8  -2  199.97    7.47
  -2   8   2  199.26    7.48
   2  -8  -1  166.59    6.34
   2  -8  -1  160.45    6.08
  -2   8   1  165.04    6.40
   2  -8   0    2.48    0.67
   2  -8   0    2.94    0.55
  -2   8   0    1.49    0.59
   2  -8   1   66.38    2.96
   2  -8   1   63.05    3.10
  -2   8  -1   60.04    3.69
  -2   8  -1   68.81    3.21
   2  -8   2   24.80    1.71
   2  -8   2   27.15    1.65
   2  -8   2   24.64    1.52
  -2   8  -2   26.91    1.82
  -2   8  -2   23.51    2.12
   2  -8   3   32.23    1.85
  -2   8  -3   30.17    1.98
  -2   8  -3   28.76    2.31
   2  -8   4   11.76    1.19
   2  -8   4   12.84    1.15
  -2   8  -4   11.90    1.25
   2  -8   5    6.45    0.93
   2  -8   5    7.29    0.87
   2  -8   6    7.26    0.93
  -2   8  -6    5.67    0.92
   2  -8   7   91.22    3.76
  -2   8  -7   78.65    3.74
   2  -8   8   70.52    3.17
   2  -8   8   75.11    3.22
  -2   8  -8   70.57    3.25
   2  -8   9    0.61    0.46
   2  -8   9    1.17    0.55
  -2   8  -9    0.72    0.45
   2  -8  10  190.55    7.04
   2  -8  10  210.25    7.17
   2  -8  11    2.37    0.44
   2  -8  12  216.14    7.49
  -2   8 -12  212.30    7.77
   2  -7 -14   26.19    1.38
   2  -7 -13    0.44    0.44
   2  -7 -13    0.21    0.66
   2  -7 -13    0.39    0.60
   2  -7 -12    5.98    0.86
   2  -7 -12    6.32    1.16
   2  -7 -12    6.35    1.11
   2  -7 -11   -0.21    0.58
   2  -7 -11   -0.08    0.39
   2  -7 -11    0.15    0.82
   2  -7 -11    1.05    0.68
   2  -7 -11   -0.47    0.52
   2  -7 -11   -0.15    0.79
   2  -7 -10    3.10    0.68
   2  -7 -10    3.54    1.03
   2  -7 -10    1.10    0.80
   2  -7 -10    3.01    1.07
   2  -7  -9   44.03    2.51
   2  -7  -9   44.98    2.88
   2  -7  -9   45.06    3.00
   2  -7  -9   42.99    3.02
   2  -7  -8   83.01    3.95
   2  -7  -8   80.02    3.81
   2  -7  -8   81.51    4.25
   2  -7  -8   72.14    4.24
   2  -7  -8   83.13    4.34
   2  -7  -7    1.86    0.74
   2  -7  -7    3.18    1.04
   2  -7  -7    1.67    0.91
   2  -7  -7    0.37    0.85
   2  -7  -6  363.58   12.72
   2  -7  -6  345.59   13.15
   2  -7  -6  338.30   13.09
  -2   7   6  342.36   12.98
   2  -7  -5  115.69    4.97
   2  -7  -5  111.99    5.34
  -2   7   5  115.66    5.35
   2  -7  -4   66.71    3.62
   2  -7  -3    2.37    0.87
   2  -7  -3    2.98    0.58
   2  -7  -3    1.75    0.68
   2  -7  -2   74.43    3.83
   2  -7  -2   78.58    3.36
   2  -7  -2   77.99    3.70
  -2   7   2   77.68    3.40
   2  -7  -1    3.91    0.73
   2  -7  -1    3.96    0.66
   2  -7  -1    3.76    0.53
   2  -7  -1    3.43    0.60
  -2   7   1    3.91    0.69
   2  -7   0  111.67    4.58
   2  -7   0  112.06    4.43
  -2   7   0  118.50    4.73
   2  -7   1    0.14    0.35
   2  -7   1    0.17    0.48
  -2   7  -1    0.66    0.55
   2  -7   2   12.08    1.11
   2  -7   2   10.92    0.98
  -2   7  -2   11.19    1.16
   2  -7   3   74.68    3.25
  -2   7  -3   73.01    3.45
  -2   7  -3   70.47    3.89
   2  -7   4   31.45    1.86
  -2   7  -4   27.87    2.21
   2  -7   5    7.97    0.95
  -2   7  -5    7.83    1.10
  -2   7  -5    6.80    1.00
   2  -7   6   14.55    1.29
  -2   7  -6   15.97    1.39
   2  -7   7   78.65    3.64
   2  -7   7   86.63    3.68
  -2   7  -7   82.23    3.79
   2  -7   8  148.54    5.80
   2  -7   8  150.81    5.82
  -2   7  -8  146.73    5.91
   2  -7   9    7.04    0.88
   2  -7   9    6.92    0.85
  -2   7  -9    9.27    0.98
   2  -7  10  113.77    4.50
   2  -7  10  119.79    4.60
  -2   7 -10  112.37    4.53
   2  -7  11    9.89    0.80
   2  -7  11    9.19    0.87
   2  -7  12  218.15    7.63
   2  -7  13    0.20    0.22
  -2   7 -13    0.91    0.60
   2  -6 -14    1.60    0.45
   2  -6 -14    1.45    0.62
   2  -6 -13    2.78    0.62
   2  -6 -13    2.78    0.99
   2  -6 -13    2.13    0.80
   2  -6 -12   -0.10    0.52
   2  -6 -12    0.08    0.36
   2  -6 -12    0.10    0.55
   2  -6 -12    0.15    0.99
   2  -6 -12   -0.10    0.53
   2  -6 -12    0.14    0.72
   2  -6 -11    7.89    1.03
   2  -6 -11    6.94    0.90
   2  -6 -11    7.44    1.37
   2  -6 -11    7.14    1.11
   2  -6 -11    7.46    1.07
   2  -6 -11    9.67    1.47
   2  -6 -10  121.17    5.89
   2  -6 -10  130.30    6.02
   2  -6 -10  127.50    5.41
   2  -6 -10  130.79    5.28
   2  -6 -10  120.76    5.54
   2  -6  -9   31.13    2.52
   2  -6  -9   27.83    2.43
   2  -6  -9   32.59    2.04
   2  -6  -9   28.12    2.19
   2  -6  -8   63.63    3.79
   2  -6  -8   61.05    3.74
   2  -6  -8   68.24    3.30
   2  -6  -8   66.96    3.33
   2  -6  -8   61.58    3.53
   2  -6  -7  223.63    9.60
   2  -6  -7  258.62    9.78
   2  -6  -7  242.67    9.12
   2  -6  -7  236.52    9.43
   2  -6  -6  105.26    4.57
   2  -6  -6  106.10    5.04
   2  -6  -6  101.18    4.87
  -2   6   6  105.78    4.82
   2  -6  -5   96.08    4.60
   2  -6  -5   93.81    4.14
  -2   6   5   90.30    4.39
   2  -6  -4   96.82    4.30
   2  -6  -4   87.42    4.40
   2  -6  -3   15.58    1.53
   2  -6  -3   15.81    1.36
   2  -6  -3   12.45    1.08
   2  -6  -2    1.65    0.58
   2  -6  -2    2.35    0.52
  -2   6   2    1.48    0.45
   2  -6  -1   38.82    2.12
   2  -6  -1   35.83    1.98
  -2   6   1   35.61    1.92
   2  -6   0  255.54    9.56
   2  -6   0  267.39    9.39
  -2   6   0  273.37    9.52
   2  -6   1   50.96    2.41
   2  -6   1   56.75    2.50
   2  -6   1   49.50    2.47
  -2   6  -1   51.07    2.51
   2  -6   2    6.35    0.74
   2  -6   2    5.40    0.84
   2  -6   2    5.16    0.69
  -2   6  -2    5.00    0.77
  -2   6  -2    5.66    0.77
  -2   6  -3  228.19    8.31
  -2   6  -3  221.38    8.51
   2  -6   4    4.74    0.69
   2  -6   4    5.42    0.73
   2  -6   4    5.01    0.94
  -2   6  -4    5.36    0.92
   2  -6   5  105.03    4.29
   2  -6   5  110.60    4.66
  -2   6  -5   99.43    4.39
  -2   6  -5  103.27    4.74
   2  -6   6    0.67    0.51
  -2   6  -6    0.99    0.59
  -2   6  -6    0.62    0.47
   2  -6   7    3.17    0.65
  -2   6  -7    2.95    1.23
  -2   6  -7    3.83    0.79
   2  -6   8   24.59    1.61
  -2   6  -8   25.18    2.95
  -2   6  -8   24.18    1.69
   2  -6   9    5.77    0.77
  -2   6  -9    3.50    0.69
   2  -6  10   48.59    2.38
  -2   6 -10   49.16    2.46
   2  -6  11   20.85    1.33
   2  -6  11   23.66    1.48
   2  -6  12   13.17    1.00
   2  -6  13    0.39    0.31
  -2   6 -13    0.87    0.64
  -2   6 -14   12.84    1.26
  -2   6 -15    1.35    0.46
  -2   6 -15    0.20    0.33
   2  -5 -14    4.69    0.68
   2  -5 -14    4.12    0.62
   2  -5 -13   58.19    2.91
   2  -5 -13   57.61    2.80
   2  -5 -13   55.73    3.00
   2  -5 -12   -0.08    0.44
   2  -5 -12   -0.21    0.55
   2  -5 -12   -0.24    0.60
   2  -5 -12    0.17    0.89
   2  -5 -12    0.27    0.73
   2  -5 -11    7.35    1.33
   2  -5 -11    6.07    0.97
   2  -5 -11    7.46    0.96
   2  -5 -11   10.09    1.25
   2  -5 -11    7.47    1.42
   2  -5 -11    8.38    0.94
   2  -5 -10   32.64    2.67
   2  -5 -10   35.86    2.60
   2  -5 -10   36.08    2.25
   2  -5 -10   36.45    2.18
   2  -5 -10   35.70    2.40
   2  -5 -10   37.33    2.07
   2  -5  -9   19.85    1.61
   2  -5  -9   18.32    1.35
   2  -5  -9   17.25    1.46
   2  -5  -9   18.69    1.59
   2  -5  -9   15.30    1.81
   2  -5  -9   18.49    1.69
   2  -5  -9   17.19    1.83
   2  -5  -8   69.99    3.67
   2  -5  -8   71.35    3.39
   2  -5  -8   68.52    3.87
   2  -5  -8   70.44    3.97
   2  -5  -8   72.89    3.50
   2  -5  -8   79.45    4.51
   2  -5  -8   69.09    3.44
   2  -5  -7   54.42    3.24
   2  -5  -7   55.58    2.90
   2  -5  -7   59.34    3.38
   2  -5  -7   56.40    2.87
   2  -5  -7   56.57    3.66
   2  -5  -7   55.63    3.09
   2  -5  -6  175.75    6.98
   2  -5  -6  183.02    7.01
   2  -5  -6  186.48    7.54
   2  -5  -6  191.02    8.06
   2  -5  -6  178.39    6.70
  -2   5   6  189.05    7.18
   2  -5  -5    2.98    0.97
   2  -5  -5    1.43    0.52
   2  -5  -5    3.34    0.93
   2  -5  -5    2.25    0.50
   2  -5  -5    2.03    0.48
  -2   5   5    2.79    0.71
   2  -5  -4   47.42    2.39
   2  -5  -4   53.26    3.12
   2  -5  -4   50.07    2.63
   2  -5  -3  505.23   16.99
   2  -5  -3  487.01   17.67
   2  -5  -3  496.07   17.19
   2  -5  -2   33.72    1.85
   2  -5  -2   33.24    2.21
   2  -5  -2   34.71    1.94
   2  -5  -1   82.60    3.87
   2  -5  -1   89.07    3.69
   2  -5   0   39.32    2.02
   2  -5   1  576.88   19.38
  -2   5  -1  575.31   19.43
   2  -5   2  183.20    6.79
  -2   5  -2  194.01    7.10
  -2   5  -2  205.30    8.14
  -2   5  -3   68.24    3.22
  -2   5  -3   74.63    4.27
   2  -5   4    0.28    0.49
  -2   5  -4    0.21    0.45
  -2   5  -4   -0.23    0.83
   2  -5   5  245.32    8.77
   2  -5   5  234.61    8.40
   2  -5   5  228.01    8.38
  -2   5  -5  255.31   10.56
  -2   5  -5  226.18    8.88
  -2   5  -5  240.39    8.58
  -2   5  -5  230.07    8.86
   2  -5   6   11.58    0.98
   2  -5   6   12.91    1.22
   2  -5   6   10.64    0.96
  -2   5  -6   10.87    1.89
  -2   5  -6   12.60    1.10
  -2   5  -6   10.81    1.16
   2  -5   7  136.74    5.36
   2  -5   7  133.72    5.34
   2  -5   7  152.51    5.79
  -2   5  -7  139.83    7.62
  -2   5  -7  138.51    5.53
   2  -5   8    1.25    0.45
  -2   5  -8    2.68    0.64
  -2   5  -8    2.83    1.29
   2  -5   9  239.06    8.60
  -2   5  -9  235.28    8.73
  -2   5  -9  242.44   11.59
   2  -5  10   12.77    1.10
  -2   5 -10   13.77    1.17
  -2   5 -10   15.86    2.56
   2  -5  11    7.79    0.80
  -2   5 -11    5.09    1.16
  -2   5 -12    1.48    0.92
   2  -5  13   19.62    1.23
  -2   5 -13   20.87    1.82
  -2   5 -14    0.27    0.55
  -2   5 -15   19.07    1.55
  -2   5 -15   16.98    1.30
  -2   5 -16   17.65    1.24
  -2   5 -16   20.45    1.14
   2  -4 -15    1.46    0.46
   2  -4 -14   13.50    1.06
   2  -4 -14   11.96    1.13
   2  -4 -14   12.22    1.03
   2  -4 -13    1.44    0.57
   2  -4 -13    0.11    0.63
   2  -4 -13    1.15    0.54
   2  -4 -13    1.28    0.56
   2  -4 -13    1.75    0.72
   2  -4 -13    0.78    0.82
   2  -4 -12    2.71    0.66
   2  -4 -12    1.83    0.74
   2  -4 -12    2.44    0.67
   2  -4 -12    1.94    0.84
   2  -4 -12    2.58    0.76
   2  -4 -12    2.26    0.70
   2  -4 -11  160.96    6.16
   2  -4 -11  154.97    6.54
   2  -4 -11  155.39    6.39
   2  -4 -11  154.28    6.55
   2  -4 -11  154.65    6.22
   2  -4 -11  151.48    6.08
   2  -4 -11  151.20    6.31
   2  -4 -11  154.13    6.07
   2  -4 -10  390.97   13.63
   2  -4 -10  382.32   13.65
   2  -4 -10  384.18   13.96
   2  -4 -10  387.72   14.19
   2  -4 -10  399.03   13.83
   2  -4 -10  391.52   13.72
   2  -4 -10  388.34   13.96
   2  -4 -10  373.20   14.04
   2  -4  -9   31.80    1.89
   2  -4  -9   33.69    1.96
   2  -4  -9   32.71    2.17
   2  -4  -9   36.02    2.10
   2  -4  -9   30.45    1.94
   2  -4  -9   33.70    2.23
   2  -4  -9   29.77    2.45
   2  -4  -9   28.14    2.21
   2  -4  -8    9.69    1.16
   2  -4  -8   12.11    1.35
   2  -4  -8   12.31    1.13
   2  -4  -8   10.32    1.01
   2  -4  -8   12.27    1.49
   2  -4  -8    9.65    1.18
   2  -4  -8   13.42    1.78
   2  -4  -8   11.28    1.19
   2  -4  -7  512.59   18.48
   2  -4  -7  569.42   20.09
   2  -4  -7  548.85   18.74
   2  -4  -7  567.78   18.74
   2  -4  -7  552.34   18.64
   2  -4  -7  519.58   19.10
   2  -4  -7  573.91   18.94
   2  -4  -7  551.90   19.34
   2  -4  -6   20.43    1.40
   2  -4  -6   21.91    1.46
   2  -4  -6   21.68    2.05
  -2   4   6   21.88    1.50
   2  -4  -5  368.39   13.44
   2  -4  -5  354.49   12.43
  -2   4   5  354.13   12.57
   2  -4  -4  653.21   22.26
   2  -4  -4  676.51   22.11
   2  -4  -4  630.89   22.95
   2  -4  -3   26.81    1.65
   2  -4  -3   29.27    1.57
   2  -4  -3   26.66    2.02
   2  -4  -2  216.64    8.01
   2  -4  -2  231.15    7.98
   2  -4  -2  218.98    8.48
   2  -4  -1   92.63    3.82
   2  -4  -1  102.13    4.26
   2  -4   0  313.90   10.82
   2  -4   0  313.69   11.12
   2  -4   1   60.81    2.45
  -2   4  -1   60.14    2.51
   2  -4   2   15.76    0.98
  -2   4  -2   19.35    1.22
  -2   4  -3    1.08    0.45
  -2   4  -4    5.62    0.80
  -2   4  -5  136.18    5.41
  -2   4  -5  146.19    6.85
  -2   4  -5  124.19    5.23
  -2   4  -6    6.61    0.81
  -2   4  -6    7.51    1.64
   2  -4   7   40.69    2.01
   2  -4   7   43.07    2.05
   2  -4   7   42.28    2.28
  -2   4  -7   39.71    2.15
  -2   4  -7   40.12    2.13
   2  -4   8   41.62    2.02
   2  -4   8   38.09    1.96
  -2   4  -8   37.63    3.64
  -2   4  -8   40.37    2.12
   2  -4   9   18.27    1.21
   2  -4   9   13.92    1.10
  -2   4  -9   16.21    2.59
  -2   4  -9   18.45    1.30
   2  -4  10   17.34    1.20
  -2   4 -10   14.77    1.20
  -2   4 -10   18.63    2.78
  -2   4 -11    7.90    2.00
  -2   4 -11   11.52    1.71
  -2   4 -12   33.49    2.78
  -2   4 -13   16.90    1.96
  -2   4 -14   25.55    1.80
  -2   4 -14   24.37    2.16
  -2   4 -15   26.73    2.14
  -2   4 -15   30.75    2.25
  -2   4 -15   30.01    2.09
  -2   4 -16    0.45    0.60
  -2   4 -16    0.32    0.46
  -2   4 -16    0.52    0.51
  -2   4 -17   61.62    2.47
   2  -3 -16    1.03    0.34
   2  -3 -15    5.63    0.77
   2  -3 -15    6.25    0.73
   2  -3 -15    6.14    0.74
   2  -3 -14    1.02    0.55
   2  -3 -14    1.37    0.59
   2  -3 -14    0.87    0.63
   2  -3 -14    1.33    0.56
   2  -3 -13   24.34    1.71
   2  -3 -13   25.15    1.83
   2  -3 -13   27.64    1.97
   2  -3 -13   25.81    1.83
   2  -3 -13   26.23    1.78
   2  -3 -13   28.40    1.71
   2  -3 -13   21.08    2.00
   2  -3 -12    5.74    0.97
   2  -3 -12    6.35    1.00
   2  -3 -12    6.09    0.86
   2  -3 -12    7.05    1.05
   2  -3 -12    6.92    0.95
   2  -3 -12    6.27    1.12
   2  -3 -12    7.40    1.04
   2  -3 -12    4.34    1.09
   2  -3 -12    5.24    1.21
   2  -3 -11  213.85    8.02
   2  -3 -11  209.52    7.89
   2  -3 -11  206.35    8.20
   2  -3 -11  201.31    7.86
   2  -3 -11  203.56    8.08
   2  -3 -11  208.97    8.53
   2  -3 -11  197.67    8.01
   2  -3 -11  203.18    7.86
   2  -3 -11  206.14    8.34
   2  -3 -11  205.00    7.74
   2  -3 -11  206.75    7.82
   2  -3 -10   78.51    3.98
   2  -3 -10   83.51    4.83
   2  -3 -10   82.93    4.15
   2  -3 -10   83.17    4.02
   2  -3 -10   86.23    4.36
   2  -3 -10   79.81    3.98
   2  -3 -10   88.03    3.84
   2  -3 -10   81.63    3.82
   2  -3 -10   83.76    3.90
   2  -3 -10   81.90    3.81
   2  -3 -10   85.41    3.79
   2  -3 -10   81.93    3.72
   2  -3 -10   83.83    4.10
   2  -3  -9    4.08    1.22
   2  -3  -9    4.97    0.95
   2  -3  -9    3.60    0.81
   2  -3  -9    6.03    0.96
   2  -3  -9    5.41    0.87
   2  -3  -9    4.77    0.79
   2  -3  -9    4.94    0.80
   2  -3  -9    5.18    1.08
   2  -3  -9    3.98    0.89
   2  -3  -9    3.96    0.78
   2  -3  -9    6.28    1.01
   2  -3  -9    4.22    0.72
   2  -3  -9    4.84    0.73
   2  -3  -8    4.99    0.74
   2  -3  -8    3.73    0.69
   2  -3  -8    3.01    0.67
   2  -3  -8    4.07    0.96
   2  -3  -8    2.84    0.60
   2  -3  -8    3.78    0.82
   2  -3  -8    3.19    0.68
   2  -3  -7    0.52    0.36
   2  -3  -6  181.40    6.83
   2  -3  -6  194.17    7.84
  -2   3   6  182.00    6.73
   2  -3  -5  139.06    5.34
   2  -3  -5  142.69    6.17
  -2   3   5  139.18    5.34
   2  -3  -4  753.84   25.18
   2  -3  -4  769.38   25.99
  -2   3   4  751.01   25.22
   2  -3  -3   65.30    2.83
  -2   3   3   70.33    2.98
   2  -3  -2  671.49   22.52
   2  -3  -2  680.69   22.47
   2  -3  -1  276.59    9.55
   2  -3   0   48.85    2.10
   2  -3   1  291.12    9.89
  -2   3  -2  220.31    7.76
  -2   3  -3  323.47   11.19
  -2   3  -4  229.75    8.31
  -2   3  -4  233.81    8.35
  -2   3  -5   35.14    1.86
  -2   3  -6   44.52    2.17
  -2   3  -7    3.36    1.35
  -2   3  -7    2.39    0.46
  -2   3  -8   43.56    3.84
   2  -3   9   17.40    1.17
  -2   3  -9   17.35    1.67
  -2   3  -9   19.92    2.79
  -2   3  -9   20.58    1.30
  -2   3 -10   19.37    2.79
  -2   3 -10   22.41    2.04
  -2   3 -11  189.46    9.81
  -2   3 -11  173.61    7.65
  -2   3 -12   34.79    3.03
  -2   3 -12   38.60    4.06
  -2   3 -13    1.91    0.80
  -2   3 -13    1.36    1.25
  -2   3 -14   39.67    2.43
  -2   3 -14   42.25    3.14
  -2   3 -15    4.31    1.22
  -2   3 -16  121.04    5.45
  -2   3 -16  116.60    4.91
  -2   3 -16  114.86    5.20
  -2   3 -16  125.56    5.33
  -2   3 -17    2.45    0.70
  -2   3 -17    2.02    0.51
  -2   3 -17    0.85    0.56
  -2   3 -17    1.75    0.65
   2  -2 -16    7.77    0.76
   2  -2 -16    7.22    0.68
   2  -2 -15   20.01    1.41
   2  -2 -15   17.34    1.29
   2  -2 -15   19.76    1.49
   2  -2 -14    3.73    0.74
   2  -2 -14    3.93    1.04
   2  -2 -14    4.28    0.82
   2  -2 -14    3.50    0.80
   2  -2 -14    4.26    0.90
   2  -2 -14    3.15    0.73
   2  -2 -13  311.99   11.44
   2  -2 -13  310.52   11.53
   2  -2 -13  316.88   12.09
   2  -2 -13  315.52   11.47
   2  -2 -13  300.43   11.58
   2  -2 -13  326.62   11.47
   2  -2 -12   67.67    3.81
   2  -2 -12   66.74    3.40
   2  -2 -12   65.33    3.48
   2  -2 -12   68.36    3.36
   2  -2 -12   68.76    3.92
   2  -2 -12   69.38    3.59
   2  -2 -12   66.22    3.41
   2  -2 -12   67.19    3.16
   2  -2 -12   67.10    3.70
   2  -2 -12   67.68    3.45
   2  -2 -11  116.55    4.96
   2  -2 -11  117.87    5.40
   2  -2 -11  110.86    5.06
   2  -2 -11  109.10    4.92
   2  -2 -11  104.96    4.79
   2  -2 -11  103.31    5.64
   2  -2 -11  107.52    5.38
   2  -2 -11  115.30    5.06
   2  -2 -11  116.80    4.94
   2  -2 -11  115.03    4.69
   2  -2 -11  114.06    5.02
   2  -2 -11  108.74    5.21
   2  -2 -10   91.34    4.57
   2  -2 -10  101.20    4.47
   2  -2 -10   93.19    4.28
   2  -2 -10  101.22    4.79
   2  -2 -10   86.10    4.34
   2  -2 -10   93.91    5.09
   2  -2 -10   83.60    4.41
   2  -2 -10   88.36    4.28
   2  -2 -10   83.97    4.22
   2  -2 -10  100.22    4.26
   2  -2 -10   92.19    3.96
   2  -2 -10   91.76    3.99
   2  -2 -10   94.97    4.19
   2  -2  -9    2.44    0.62
   2  -2  -9    2.34    0.56
   2  -2  -9    2.36    0.69
   2  -2  -9    2.04    0.70
   2  -2  -9    1.49    0.80
   2  -2  -9    3.19    1.06
   2  -2  -9    2.90    0.86
   2  -2  -9    1.20    0.72
   2  -2  -9    0.56    0.69
   2  -2  -9    1.64    0.54
   2  -2  -9    2.76    0.66
   2  -2  -9    2.60    0.73
   2  -2  -8  100.63    4.28
   2  -2  -8  106.13    5.16
   2  -2  -8   96.87    4.12
   2  -2  -8  100.82    4.14
   2  -2  -7   20.81    1.97
   2  -2  -7   20.60    1.43
   2  -2  -6   36.10    2.00
  -2   2   6   40.94    1.83
   2  -2  -5  464.15   15.85
  -2   2   5  465.85   15.67
   2  -2  -4   11.39    0.91
  -2   2   4   10.06    0.83
   2  -2  -3  168.40    6.04
   2  -2  -3  165.65    6.00
  -2   2   3  164.49    6.01
   2  -2  -2  224.24    8.07
   2  -2  -2  235.59    8.00
  -2   2   2  228.09    8.06
   2  -2  -1   89.61    3.40
  -2   2   1   89.37    3.52
   2  -2   0    1.62    0.51
  -2   2   0    1.84    0.49
   2  -2   1  417.68   14.15
   2  -2   2  100.70    3.92
  -2   2  -2  101.89    3.94
   2  -2   3   99.27    3.93
  -2   2  -3  104.13    3.94
   2  -2   4   33.55    1.65
  -2   2  -4   31.26    1.61
  -2   2  -5  209.05    7.41
  -2   2  -6   19.52    1.16
  -2   2  -7    0.55    0.27
  -2   2  -8   44.29    3.68
  -2   2  -9   97.13    6.08
  -2   2 -10   18.86    1.86
  -2   2 -10   21.14    1.81
  -2   2 -11  174.27    7.57
  -2   2 -11  171.63    7.21
  -2   2 -12  120.42    7.66
  -2   2 -12  133.37    5.87
  -2   2 -12  127.26    6.18
  -2   2 -13   50.84    3.14
  -2   2 -13   49.20    2.91
  -2   2 -13   50.65    3.42
  -2   2 -13   59.23    3.94
  -2   2 -14   33.42    2.19
  -2   2 -14   39.28    3.18
  -2   2 -15    3.53    0.92
  -2   2 -15    2.13    1.11
  -2   2 -15    1.87    1.13
  -2   2 -16   42.40    2.46
  -2   2 -16   44.08    2.82
  -2   2 -16   49.37    3.14
  -2   2 -17  120.14    5.32
  -2   2 -17  112.79    4.67
  -2   2 -17  120.38    5.02
  -2   2 -17  122.64    5.21
  -2   2 -18    5.85    0.83
  -2   2 -18    3.97    0.51
  -2   2 -18    5.02    0.71
  -2   2 -18    4.78    0.63
   2  -1 -17   -0.08    0.29
   2  -1 -16    0.11    0.41
   2  -1 -16   -0.24    0.53
   2  -1 -16    0.74    0.47
   2  -1 -15    0.14    0.78
   2  -1 -15   -0.25    0.63
   2  -1 -15    0.55    0.55
   2  -1 -15    1.18    0.70
   2  -1 -14    1.53    0.65
   2  -1 -14    2.01    0.70
   2  -1 -14    1.03    0.94
   2  -1 -14    0.32    0.60
   2  -1 -14    0.44    0.50
   2  -1 -13   76.44    3.78
   2  -1 -13   80.64    3.94
   2  -1 -13   83.32    3.98
   2  -1 -13   87.55    4.67
   2  -1 -13   85.88    4.04
   2  -1 -13   89.70    4.10
   2  -1 -12   30.42    2.23
   2  -1 -12   33.16    2.20
   2  -1 -12   32.38    2.23
   2  -1 -12   32.64    2.67
   2  -1 -12   28.55    2.13
   2  -1 -12   30.80    2.17
   2  -1 -12   34.32    2.06
   2  -1 -12   33.98    2.29
   2  -1 -11  190.15    7.83
   2  -1 -11  194.78    7.73
   2  -1 -11  189.03    8.37
   2  -1 -11  188.54    8.32
   2  -1 -11  191.23    8.19
   2  -1 -11  199.14    7.47
   2  -1 -11  193.59    7.74
   2  -1 -11  177.46    7.64
   2  -1 -11  200.92    7.31
   2  -1 -11  200.78    7.77
   2  -1 -11  204.95    7.83
   2  -1 -10    1.94    0.55
   2  -1 -10    1.25    0.70
   2  -1 -10    2.64    0.75
   2  -1 -10    2.11    0.60
   2  -1 -10    1.33    0.74
   2  -1 -10    3.03    1.06
   2  -1 -10    2.53    1.02
   2  -1 -10    1.48    0.79
   2  -1  -9    0.92    0.61
   2  -1  -9    0.64    0.45
   2  -1  -9    0.81    0.42
   2  -1  -9    0.09    0.40
   2  -1  -9    1.05    0.60
   2  -1  -9    0.74    0.60
   2  -1  -9    0.74    0.68
   2  -1  -9    0.90    0.64
   2  -1  -9   -0.16    0.79
   2  -1  -9    0.18    0.73
   2  -1  -8   92.29    4.69
   2  -1  -7   25.17    2.07
   2  -1  -7   24.02    1.58
   2  -1  -6 1047.64   34.76
   2  -1  -5    4.64    0.53
   2  -1  -5    4.91    0.67
  -2   1   5    4.64    0.49
   2  -1  -4  229.46    8.34
   2  -1  -4  241.69    8.19
  -2   1   4  236.19    8.15
   2  -1  -3 1676.05   54.46
   2  -1  -3 1660.53   54.40
  -2   1   3 1672.20   54.35
   2  -1  -2  717.50   23.59
   2  -1  -2  733.31   23.63
  -2   1   2  695.42   23.58
   2  -1  -1   95.09    3.72
  -2   1   1  100.82    3.69
  -2   1   0  453.88   15.17
   2  -1   1   18.31    1.09
   2  -1   2 2166.51   69.93
  -2   1  -2 2123.02   69.65
  -2   1  -2 2188.08   69.89
   2  -1   3  695.39   22.91
  -2   1  -3  677.65   22.81
  -2   1  -3  707.30   22.88
   2  -1   4 2110.02   67.14
  -2   1  -4 2060.71   67.26
  -2   1  -4 2026.92   67.09
   2  -1   5  125.32    4.77
  -2   1  -5  135.40    5.14
  -2   1  -5  136.33    4.79
   2  -1   6   28.00    1.41
  -2   1  -6   32.06    1.92
  -2   1  -6   31.41    1.43
  -2   1  -7  476.41   15.65
  -2   1  -7  429.90   14.64
  -2   1  -8  122.04    5.39
  -2   1  -9   15.14    1.58
  -2   1 -10    7.55    1.29
  -2   1 -10   11.56    2.06
  -2   1 -11    2.59    1.05
  -2   1 -11    3.99    1.47
  -2   1 -11    2.93    0.94
  -2   1 -12    8.34    1.49
  -2   1 -12    9.73    2.19
  -2   1 -12   11.33    1.55
  -2   1 -13    1.27    1.12
  -2   1 -13    0.18    0.85
  -2   1 -13    0.20    0.97
  -2   1 -13    0.41    1.14
  -2   1 -14   40.37    3.33
  -2   1 -14   35.38    2.91
  -2   1 -14   37.46    2.71
  -2   1 -15   97.88    5.02
  -2   1 -15  102.38    4.74
  -2   1 -15  109.17    5.76
  -2   1 -16   21.62    1.92
  -2   1 -16   20.18    1.64
  -2   1 -16   23.57    2.32
  -2   1 -17   52.97    2.80
  -2   1 -17   51.41    3.11
  -2   1 -17   49.09    2.54
  -2   1 -18    0.45    0.69
  -2   1 -18    0.28    0.45
  -2   1 -18    0.51    0.37
  -2   1 -18    1.21    0.70
   2   0 -17    4.17    0.51
   2   0 -16    0.73    0.50
   2   0 -16    0.54    0.41
   2   0 -15   55.51    3.28
   2   0 -15   54.71    2.82
   2   0 -15   55.63    2.75
   2   0 -14    1.94    0.78
   2   0 -14    0.49    0.89
   2   0 -14    0.74    0.56
   2   0 -14    1.57    0.72
   2   0 -13   46.11    2.57
   2   0 -13   44.12    2.51
   2   0 -13   46.88    2.81
   2   0 -13   46.66    3.18
   2   0 -13   56.40    3.18
   2   0 -13   48.88    2.86
   2   0 -12   99.77    4.37
   2   0 -12   97.28    4.42
   2   0 -12   97.87    4.72
   2   0 -12  104.40    5.18
   2   0 -12   93.16    4.77
   2   0 -12   97.24    4.66
   2   0 -11   75.48    3.90
   2   0 -11   72.53    3.43
   2   0 -11   73.54    3.67
   2   0 -11   70.24    3.91
   2   0 -11   64.71    3.43
   2   0 -11   64.84    3.98
   2   0 -11   72.09    3.74
   2   0 -10    0.69    0.67
   2   0 -10    1.98    0.75
   2   0 -10    1.62    0.61
   2   0 -10    1.29    0.71
   2   0 -10    1.67    0.72
   2   0 -10    1.76    0.52
   2   0 -10    2.14    0.87
   2   0 -10    2.19    0.83
   2   0 -10    2.22    0.94
   2   0  -9   41.68    2.56
   2   0  -9   44.55    2.47
   2   0  -9   43.32    2.52
   2   0  -9   40.77    2.26
   2   0  -9   45.03    2.64
   2   0  -9   40.42    2.74
   2   0  -9   44.48    2.90
   2   0  -9   39.47    2.08
   2   0  -8    0.31    0.74
   2   0  -7   65.37    3.52
   2   0  -6  120.76    4.14
   2   0  -6  106.48    4.10
   2   0  -5    4.24    0.68
   2   0  -5    4.19    0.47
   2   0  -5    4.13    0.38
   2   0  -4    7.89    0.50
   2   0  -4    9.67    0.84
  -2   0   4    8.29    0.62
  -2   0   3  104.76    3.81
  -2   0   2  106.36    3.87
   2   0  -1  115.90    4.15
   2   0  -1  111.24    4.08
  -2   0   1  116.03    4.14
   2   0   0  159.91    5.56
  -2   0   0  159.40    5.60
   2   0   1 2002.78   64.24
  -2   0  -1 1956.17   64.29
   2   0   2 1880.53   61.00
  -2   0  -4 7672.28  249.02
  -2   0  -4 7719.55  248.68
  -2   0  -5  958.54   31.55
  -2   0  -5  943.08   30.99
   2   0   6 1569.37   52.88
  -2   0  -6 1795.11   53.76
   2   0   7   14.99    0.84
  -2   0  -7   18.24    1.58
  -2   0  -8    2.67    0.92
  -2   0  -9   32.76    3.05
  -2   0  -9   31.78    2.44
  -2   0 -10  215.22    9.90
  -2   0 -10  201.12    8.68
  -2   0 -11   66.92    4.81
  -2   0 -11   55.50    3.73
  -2   0 -11   60.49    3.71
  -2   0 -11   60.40    3.61
  -2   0 -12   98.11    6.19
  -2   0 -12   85.75    4.78
  -2   0 -12   85.07    4.65
  -2   0 -13  174.25    9.25
  -2   0 -13  162.97    7.50
  -2   0 -13  171.17    7.73
  -2   0 -14   39.63    3.07
  -2   0 -14   38.95    2.94
  -2   0 -14   39.93    2.57
  -2   0 -14   34.17    2.69
  -2   0 -15   18.20    1.93
  -2   0 -15   17.53    1.81
  -2   0 -15   14.30    1.55
  -2   0 -15   14.76    1.95
  -2   0 -16   28.21    2.29
  -2   0 -16   32.53    2.33
  -2   0 -16   35.12    2.19
  -2   0 -17    6.27    0.99
  -2   0 -17    7.89    0.96
  -2   0 -18   39.10    2.00
  -2   0 -18   37.89    1.90
  -2   0 -19    0.44    0.53
   2   1 -17   12.73    0.92
   2   1 -17   12.22    0.85
   2   1 -16    2.09    0.51
   2   1 -16    1.41    0.57
   2   1 -16    1.63    0.64
   2   1 -15    0.44    0.83
   2   1 -15   -0.12    0.70
   2   1 -15   -0.10    0.65
   2   1 -15   -0.09    0.59
   2   1 -15    0.29    0.42
   2   1 -14    2.35    1.17
   2   1 -14    1.41    0.91
   2   1 -14    1.02    0.83
   2   1 -14    0.80    0.83
   2   1 -14    2.64    0.68
   2   1 -14    1.77    0.79
   2   1 -13  190.40    7.31
   2   1 -13  190.36    7.84
   2   1 -13  191.36    8.30
   2   1 -13  181.60    7.60
   2   1 -13  181.06    7.99
   2   1 -12    1.72    0.72
   2   1 -12    1.23    0.78
   2   1 -12    2.33    0.71
   2   1 -12    0.66    0.79
   2   1 -12    2.33    1.23
   2   1 -12    2.54    0.74
   2   1 -12    0.75    0.96
   2   1 -11    2.41    1.04
   2   1 -11    2.95    0.72
   2   1 -11    2.84    0.77
   2   1 -11    2.77    0.92
   2   1 -11    2.09    0.90
   2   1 -11    1.88    1.17
   2   1 -10   50.75    2.71
   2   1 -10   49.30    2.74
   2   1 -10   48.04    2.99
   2   1 -10   57.49    3.38
   2   1 -10   50.97    3.08
   2   1 -10   50.10    3.40
   2   1  -9    0.21    0.48
   2   1  -9   -0.10    0.47
   2   1  -9    0.68    0.71
   2   1  -9   -0.16    0.81
   2   1  -9    0.13    0.64
   2   1  -9    0.41    0.65
   2   1  -9   -0.90    0.91
   2   1  -9    0.58    0.63
   2   1  -8    5.80    0.63
   2   1  -8    4.30    0.92
   2   1  -8    5.54    0.81
   2   1  -8    6.09    0.93
   2   1  -7  818.22   27.07
   2   1  -6   36.42    1.62
   2   1  -6   48.70    1.93
   2   1  -5  529.26   17.59
   2   1  -4   98.54    3.56
   2   1  -3  125.99    4.96
   2   1  -3  139.56    4.74
   2   1  -2  101.56    3.96
   2   1  -2  108.49    3.81
   2   1  -1    0.28    0.35
   2   1  -1    0.35    0.30
   2   1   0   91.01    3.33
   2   1   1  146.66    5.10
   2   1   1  149.67    5.17
   2   1   2 2155.04   68.50
   2   1   2 2066.09   68.59
   2   1   3  844.46   27.61
   2   1   4 1945.00   63.08
   2   1   5  328.79   10.76
  -2  -1  -5  320.96   10.58
  -2  -1  -5  301.17   11.35
   2   1   6   56.49    2.20
  -2  -1  -6   59.44    2.99
  -2  -1  -7   11.21    1.37
  -2  -1  -7   11.00    0.57
  -2  -1  -8    2.96    0.97
  -2  -1  -9  474.64   17.33
  -2  -1 -10   64.44    3.86
  -2  -1 -10   58.83    4.34
  -2  -1 -11   56.57    3.76
  -2  -1 -11   54.68    3.08
  -2  -1 -11   58.20    4.35
  -2  -1 -11   57.28    3.47
  -2  -1 -12   84.14    4.11
  -2  -1 -12   81.59    3.95
  -2  -1 -12   79.59    4.84
  -2  -1 -12   92.35    5.82
  -2  -1 -12   79.77    4.53
  -2  -1 -13    8.52    1.89
  -2  -1 -13    6.72    1.25
  -2  -1 -13    7.19    1.12
  -2  -1 -13    8.72    1.63
  -2  -1 -13    8.00    1.25
  -2  -1 -13    8.94    1.75
  -2  -1 -13    7.18    1.49
  -2  -1 -14  145.44    5.95
  -2  -1 -14  129.57    6.04
  -2  -1 -14  137.34    6.60
  -2  -1 -14  130.37    6.84
  -2  -1 -14  129.73    5.88
  -2  -1 -15    0.12    0.70
  -2  -1 -15    0.30    0.82
  -2  -1 -15   -0.39    0.94
  -2  -1 -15    0.47    1.15
  -2  -1 -15    0.64    0.73
  -2  -1 -16   27.14    2.33
  -2  -1 -16   25.59    1.98
  -2  -1 -16   28.12    2.62
  -2  -1 -16   28.06    1.90
  -2  -1 -17   28.40    2.20
  -2  -1 -17   31.99    1.97
  -2  -1 -17   30.22    1.84
  -2  -1 -17   30.54    2.46
  -2  -1 -18  107.50    4.98
  -2  -1 -18  106.68    4.81
  -2  -1 -19    0.64    0.54
  -2  -1 -19    0.29    0.49
   2   2 -17    9.57    0.73
   2   2 -17    8.96    0.69
   2   2 -16    8.63    0.78
   2   2 -16    7.60    0.93
   2   2 -15    1.07    0.85
   2   2 -15    0.82    0.42
   2   2 -15    0.66    0.69
   2   2 -15    0.10    0.61
   2   2 -14    1.01    0.90
   2   2 -14    0.96    0.85
   2   2 -14    2.48    0.89
   2   2 -14    1.65    0.60
   2   2 -13   93.50    4.96
   2   2 -13   89.68    4.55
   2   2 -13   85.25    4.59
   2   2 -13   92.47    4.11
   2   2 -12   59.68    3.91
   2   2 -12   63.58    3.63
   2   2 -12   59.94    3.68
   2   2 -12   63.88    3.23
   2   2 -11   28.89    2.64
   2   2 -11   32.87    2.49
   2   2 -11   31.99    2.44
   2   2 -11   32.75    2.61
   2   2 -11   33.80    2.15
   2   2 -11   31.87    2.01
   2   2 -10  453.21   15.63
   2   2 -10  446.54   15.48
   2   2 -10  429.74   15.75
   2   2 -10  438.41   16.03
   2   2 -10  436.67   16.52
   2   2 -10  441.03   16.15
   2   2 -10  441.12   16.03
   2   2 -10  438.89   16.28
   2   2  -9  221.87    8.87
   2   2  -9  216.29    8.60
   2   2  -9  216.70    8.67
   2   2  -9  213.68    8.40
   2   2  -9  216.99    8.15
   2   2  -9  217.66    9.08
   2   2  -9  217.34    8.04
   2   2  -9  221.89    8.68
   2   2  -8    2.58    0.67
   2   2  -8    2.82    0.57
   2   2  -8    1.01    0.68
   2   2  -8    3.68    0.69
   2   2  -8    3.14    0.73
   2   2  -7   42.13    2.52
   2   2  -7   46.95    2.25
   2   2  -6   48.70    2.28
   2   2  -5  344.70   11.92
   2   2  -5  338.93   11.64
  -2  -2   5  359.08   11.61
   2   2  -4 1196.15   38.98
  -2  -2   4 1194.71   38.94
   2   2  -3    1.82    0.53
   2   2  -3    1.11    0.33
   2   2  -2  189.69    6.44
   2   2  -2  172.58    6.21
   2   2  -1  339.39   12.11
   2   2  -1  379.31   12.07
   2   2   0   43.70    1.81
   2   2   1    9.58    0.63
   2   2   1   10.34    0.72
   2   2   2  171.13    5.95
   2   2   2  184.63    6.13
   2   2   3    1.75    0.24
   2   2   3    1.90    0.38
   2   2   4  100.05    3.50
   2   2   4  107.77    3.76
   2   2   5  914.09   29.60
  -2  -2  -5  895.63   29.52
   2   2   6    1.73    0.35
  -2  -2  -6    1.48    0.82
  -2  -2  -6    1.52    0.32
   2   2   7   20.61    1.06
  -2  -2  -7   22.92    1.06
  -2  -2  -7   20.53    1.85
  -2  -2  -8   79.71    3.02
  -2  -2  -8   85.24    4.27
  -2  -2  -8   80.25    2.92
  -2  -2  -9  200.38    8.48
  -2  -2 -10   -0.25    0.90
  -2  -2 -10    1.46    0.92
  -2  -2 -11   39.46    2.59
  -2  -2 -11   42.80    3.27
  -2  -2 -11   40.00    2.91
  -2  -2 -11   43.07    2.37
  -2  -2 -11   41.01    2.90
  -2  -2 -11   35.91    3.19
  -2  -2 -12    8.24    1.50
  -2  -2 -12    8.01    1.07
  -2  -2 -12    8.63    1.57
  -2  -2 -12    5.72    1.03
  -2  -2 -12    9.19    1.35
  -2  -2 -12    6.16    1.54
  -2  -2 -12    7.49    1.64
  -2  -2 -12    6.89    1.46
  -2  -2 -13   48.48    3.42
  -2  -2 -13   42.11    2.77
  -2  -2 -13   48.94    2.76
  -2  -2 -13   44.90    2.97
  -2  -2 -13   48.11    3.43
  -2  -2 -13   51.74    3.61
  -2  -2 -13   51.78    4.03
  -2  -2 -13   52.11    3.86
  -2  -2 -14  161.00    7.50
  -2  -2 -14  160.54    6.78
  -2  -2 -14  164.41    6.63
  -2  -2 -14  158.81    6.94
  -2  -2 -14  169.90    7.63
  -2  -2 -14  152.25    7.89
  -2  -2 -14  171.18    7.74
  -2  -2 -15    1.66    1.16
  -2  -2 -15    0.64    0.67
  -2  -2 -15   -0.47    0.62
  -2  -2 -15    0.83    1.09
  -2  -2 -15   -0.15    0.79
  -2  -2 -15    0.44    0.95
  -2  -2 -16    1.49    0.98
  -2  -2 -16    0.65    0.58
  -2  -2 -16    1.54    0.69
  -2  -2 -16    1.01    0.73
  -2  -2 -16   -0.39    1.00
  -2  -2 -16   -0.19    0.90
  -2  -2 -17    2.58    0.98
  -2  -2 -17    3.67    1.20
  -2  -2 -17    3.00    1.03
  -2  -2 -18    3.21    0.92
  -2  -2 -18    4.31    0.91
  -2  -2 -19   17.72    1.21
  -2  -2 -19   16.52    1.20
   2   3 -16   -0.36    0.46
   2   3 -16    0.06    0.45
   2   3 -15    0.09    0.58
   2   3 -14   53.20    3.13
   2   3 -14   50.44    2.55
   2   3 -14   54.72    2.97
   2   3 -13   22.70    1.69
   2   3 -13   25.02    1.98
   2   3 -13   27.47    2.28
   2   3 -13   23.75    2.00
   2   3 -13   22.12    1.98
   2   3 -12   25.44    1.84
   2   3 -12   23.26    2.02
   2   3 -12   23.88    2.32
   2   3 -12   24.70    2.12
   2   3 -12   26.15    2.22
   2   3 -12   25.46    2.17
   2   3 -11   -0.20    1.05
   2   3 -11    0.17    0.84
   2   3 -11    0.67    0.84
   2   3 -11    0.17    0.74
   2   3 -11   -0.16    0.84
   2   3 -11   -0.12    0.61
   2   3 -10   75.97    3.99
   2   3 -10   69.50    4.24
   2   3 -10   69.78    3.96
   2   3 -10   76.37    4.06
   2   3 -10   75.47    4.06
   2   3  -9  134.01    5.92
   2   3  -9  130.16    5.52
   2   3  -9  134.04    5.85
   2   3  -9  121.87    6.06
   2   3  -9  135.96    5.46
   2   3  -9  121.69    5.79
   2   3  -9  128.80    5.84
   2   3  -8    0.50    0.39
   2   3  -8    0.45    0.58
   2   3  -8   -0.14    0.64
   2   3  -8    0.50    0.77
   2   3  -8    2.14    0.80
   2   3  -8    1.46    0.55
   2   3  -7   11.53    1.16
   2   3  -7   12.77    1.14
   2   3  -6   26.50    1.64
   2   3  -5  272.78    9.32
   2   3  -5  276.23    9.69
  -2  -3   5  270.67    9.26
   2   3  -4  188.99    6.54
  -2  -3   4  182.57    6.47
   2   3  -3  378.78   12.54
  -2  -3   3  364.45   12.46
   2   3  -2   20.32    1.10
  -2  -3   2   16.03    0.99
   2   3  -1  237.84    8.27
  -2  -3   1  241.15    8.23
   2   3   0    4.89    0.52
  -2  -3   0    5.66    0.61
   2   3   1  315.77   10.60
   2   3   1  319.92   10.78
   2   3   2  282.50    9.53
   2   3   2  297.49    9.83
   2   3   3    3.58    0.27
   2   3   3    4.35    0.53
  -2  -3  -3    4.30    0.53
   2   3   4    2.01    0.42
  -2  -3  -4    1.72    0.40
   2   3   5  267.92    9.48
  -2  -3  -5  278.98    9.44
  -2  -3  -5  283.81    9.47
   2   3   6   28.16    1.41
  -2  -3  -6   30.99    1.42
  -2  -3  -6   29.29    1.45
   2   3   7    7.58    0.64
  -2  -3  -7    7.55    0.60
  -2  -3  -8   42.96    1.80
  -2  -3  -8   39.37    2.85
  -2  -3  -9  416.83   14.10
  -2  -3  -9  408.50   15.70
  -2  -3  -9  421.23   15.57
  -2  -3 -10   48.74    3.40
  -2  -3 -10   42.30    2.26
  -2  -3 -10   39.57    2.46
  -2  -3 -10   44.72    3.13
  -2  -3 -10   44.92    2.66
  -2  -3 -11  861.65   28.63
  -2  -3 -11  885.63   30.12
  -2  -3 -11  843.67   29.08
  -2  -3 -11  824.47   29.48
  -2  -3 -11  834.05   29.21
  -2  -3 -11  851.96   29.67
  -2  -3 -11  863.07   30.38
  -2  -3 -12    2.11    0.65
  -2  -3 -12    2.42    1.09
  -2  -3 -12    3.41    0.96
  -2  -3 -12    3.51    1.08
  -2  -3 -12    3.04    1.19
  -2  -3 -13    0.33    0.55
  -2  -3 -13   -0.57    1.10
  -2  -3 -13    0.41    0.91
  -2  -3 -13   -0.64    0.92
  -2  -3 -14   12.82    1.32
  -2  -3 -14   13.30    1.69
  -2  -3 -14   14.41    2.11
  -2  -3 -14   16.75    2.00
  -2  -3 -14   15.71    1.91
  -2  -3 -15    2.09    0.68
  -2  -3 -15    3.04    1.09
  -2  -3 -15    2.15    1.01
  -2  -3 -15    1.43    1.04
  -2  -3 -16   55.66    3.39
  -2  -3 -16   50.78    3.08
  -2  -3 -16   57.12    3.51
  -2  -3 -17   26.55    2.01
  -2  -3 -17   19.96    1.87
  -2  -3 -17   23.31    1.75
  -2  -3 -17   22.91    1.98
  -2  -3 -18   10.04    1.08
   2   4 -16   16.61    0.95
   2   4 -16   20.30    1.09
   2   4 -15    2.56    0.61
   2   4 -14    8.95    1.14
   2   4 -13   43.88    2.66
   2   4 -13   49.62    2.52
   2   4 -13   50.18    2.96
   2   4 -13   46.28    2.83
   2   4 -13   52.16    3.07
   2   4 -12  456.62   16.06
   2   4 -12  466.17   16.38
   2   4 -12  450.63   16.34
   2   4 -12  439.85   16.47
   2   4 -12  465.15   16.70
   2   4 -12  464.83   16.74
   2   4 -11    5.36    1.07
   2   4 -11    5.98    1.18
   2   4 -11    5.05    1.26
   2   4 -11    7.94    1.35
   2   4 -11    5.36    1.25
   2   4 -10   65.58    3.89
   2   4 -10   65.69    3.65
   2   4 -10   67.44    3.86
   2   4 -10   66.76    3.74
   2   4 -10   64.38    3.45
   2   4 -10   68.03    3.68
   2   4  -9  528.57   19.38
   2   4  -9  542.03   19.08
   2   4  -9  539.84   19.19
   2   4  -9  527.48   18.85
   2   4  -9  547.54   19.14
   2   4  -8  197.64    7.96
   2   4  -8  197.67    8.34
   2   4  -8  213.56    8.27
   2   4  -8  205.49    8.20
   2   4  -7   12.95    1.20
   2   4  -7   11.48    1.23
   2   4  -6   49.35    2.61
   2   4  -5   17.11    1.09
  -2  -4   5   17.24    1.06
   2   4  -4   61.01    2.90
   2   4  -4   67.08    2.71
  -2  -4   4   60.92    2.61
   2   4  -3  117.74    4.33
  -2  -4   3  107.71    4.22
   2   4  -2  680.71   22.81
  -2  -4   2  690.85   22.77
   2   4  -1  208.86    7.62
  -2  -4   1  223.01    7.61
   2   4   0    0.78    0.42
  -2  -4   0    0.88    0.37
  -2  -4  -1 1062.27   34.87
   2   4   2   56.95    2.47
   2   4   3   90.63    3.60
  -2  -4  -3   92.20    3.56
   2   4   4  112.30    4.15
  -2  -4  -4  102.65    4.05
  -2  -4  -4  107.41    4.06
   2   4   5   22.87    1.29
  -2  -4  -5   20.10    1.19
  -2  -4  -5   20.49    1.22
   2   4   6   12.42    0.94
  -2  -4  -6   13.37    0.91
  -2  -4  -6   12.72    0.96
   2   4   7   42.01    1.92
  -2  -4  -7   36.67    1.79
   2   4   8    0.22    0.26
  -2  -4  -8    0.52    0.28
  -2  -4  -9   15.97    1.14
  -2  -4 -10   71.39    3.63
  -2  -4 -10   63.61    3.84
  -2  -4 -10   69.21    3.50
  -2  -4 -10   63.75    3.00
  -2  -4 -10   72.57    3.74
  -2  -4 -10   69.19    3.04
  -2  -4 -11   42.86    2.26
  -2  -4 -11   40.22    2.67
  -2  -4 -11   41.40    3.07
  -2  -4 -11   41.63    2.80
  -2  -4 -11   38.26    2.56
  -2  -4 -11   41.34    2.99
  -2  -4 -11   45.32    2.90
  -2  -4 -12   17.47    1.98
  -2  -4 -12   20.45    2.10
  -2  -4 -12   21.05    2.23
  -2  -4 -12   16.73    1.40
  -2  -4 -12   24.08    2.05
  -2  -4 -12   18.81    1.85
  -2  -4 -13  288.22   11.46
  -2  -4 -13  283.77   10.90
  -2  -4 -13  266.56   11.12
  -2  -4 -13  258.88   10.81
  -2  -4 -14    3.38    1.30
  -2  -4 -14    0.54    1.02
  -2  -4 -14    2.98    1.02
  -2  -4 -14   -0.21    0.94
  -2  -4 -15  150.39    6.98
  -2  -4 -15  173.67    7.46
  -2  -4 -15  161.63    6.98
  -2  -4 -15  166.97    7.58
  -2  -4 -16  211.42    8.53
  -2  -4 -16  215.82    8.77
  -2  -4 -16  214.98    8.43
  -2  -4 -16  210.55    8.49
  -2  -4 -16  214.21    8.98
  -2  -4 -17   83.32    4.01
  -2  -4 -17   91.46    4.43
  -2  -4 -18   22.34    1.72
   2   5 -15    6.55    0.59
   2   5 -14   16.00    1.20
   2   5 -14   16.86    1.38
   2   5 -13    2.04    0.87
   2   5 -13    2.05    0.70
   2   5 -12   59.51    3.07
   2   5 -12   52.06    3.05
   2   5 -12   58.84    3.44
   2   5 -12   57.00    2.87
   2   5 -12   62.24    3.18
   2   5 -11  252.74    9.78
   2   5 -11  253.54   10.22
   2   5 -11  260.32    9.97
   2   5 -11  261.04    9.97
   2   5 -10   41.21    2.63
   2   5 -10   41.91    2.78
   2   5 -10   42.16    2.77
   2   5  -9    0.74    0.57
   2   5  -9    0.57    0.77
   2   5  -9   -0.15    0.87
   2   5  -9    0.31    0.74
   2   5  -8   30.80    2.22
   2   5  -8   29.53    2.23
   2   5  -8   29.38    2.17
   2   5  -7   35.68    2.32
   2   5  -7   32.98    2.27
  -2  -5   7   35.45    2.03
   2   5  -6   10.93    1.21
  -2  -5   6    8.85    1.00
   2   5  -5    5.62    0.68
   2   5  -5    5.77    0.90
  -2  -5   5    4.15    0.73
   2   5  -4   10.93    1.14
   2   5  -4   10.45    0.92
  -2  -5   4    9.58    0.85
   2   5  -3  565.73   18.40
  -2  -5   3  520.83   18.24
   2   5  -2   14.48    1.11
  -2  -5   2   14.85    1.06
   2   5  -1    6.15    0.74
  -2  -5   1    5.15    0.67
   2   5   0  922.78   30.28
  -2  -5   0  902.43   30.22
  -2  -5  -1    3.88    0.62
   2   5   2  367.29   12.82
  -2  -5  -2  375.97   12.79
   2   5   3    4.22    0.68
  -2  -5  -3    3.56    0.55
   2   5   4  618.38   20.20
  -2  -5  -4  582.33   20.11
   2   5   5    2.82    0.56
  -2  -5  -5    3.52    0.62
  -2  -5  -5    2.89    0.53
   2   5   6  335.16   11.37
  -2  -5  -6  320.08   11.36
  -2  -5  -6  318.30   11.25
   2   5   7  432.08   14.38
  -2  -5  -7  405.05   14.26
   2   5   8   37.86    1.95
  -2  -5  -8   33.66    2.85
  -2  -5  -9   46.73    2.76
  -2  -5  -9   48.45    2.49
  -2  -5  -9   45.16    2.84
  -2  -5  -9   45.87    3.51
  -2  -5  -9   47.40    2.93
  -2  -5  -9   47.14    2.77
  -2  -5 -10   70.81    3.75
  -2  -5 -10   72.53    3.93
  -2  -5 -10   73.62    3.83
  -2  -5 -10   73.05    4.73
  -2  -5 -10   78.08    3.48
  -2  -5 -10   77.03    4.33
  -2  -5 -11   71.26    3.88
  -2  -5 -11   62.37    3.63
  -2  -5 -11   75.83    4.15
  -2  -5 -11   71.65    4.70
  -2  -5 -11   69.57    3.30
  -2  -5 -11   68.58    4.20
  -2  -5 -12  131.88    6.03
  -2  -5 -12  128.39    5.85
  -2  -5 -12  135.75    6.36
  -2  -5 -12  129.51    7.12
  -2  -5 -12  127.47    6.45
  -2  -5 -13    0.95    1.06
  -2  -5 -13    1.22    1.26
  -2  -5 -13    0.17    0.88
  -2  -5 -13    1.19    0.97
  -2  -5 -13    1.37    0.96
  -2  -5 -13    0.23    0.94
  -2  -5 -14    0.19    0.89
  -2  -5 -14    0.22    1.06
  -2  -5 -14    0.19    1.10
  -2  -5 -15   16.32    2.00
  -2  -5 -15   20.03    1.92
  -2  -5 -15   17.60    1.96
  -2  -5 -16   71.62    4.02
  -2  -5 -16   68.79    3.61
  -2  -5 -16   68.67    3.78
  -2  -5 -17    1.55    0.89
  -2  -5 -17    1.60    0.85
  -2  -5 -18    0.29    0.56
   2   6 -14   18.78    1.25
   2   6 -13   27.30    1.56
   2   6 -13   28.08    1.85
   2   6 -12   50.25    2.56
   2   6 -12   48.82    2.89
   2   6 -11   41.62    2.37
   2   6 -11   42.16    2.82
   2   6 -11   44.79    2.54
   2   6 -10   12.08    1.29
   2   6 -10    9.74    1.25
   2   6  -9   62.04    3.16
   2   6  -9   59.30    3.25
  -2  -6   9   52.11    2.85
   2   6  -8  433.13   15.97
   2   6  -8  431.46   15.61
  -2  -6   8  446.89   15.48
   2   6  -7  213.62    8.59
   2   6  -7  211.98    8.31
  -2  -6   7  205.21    7.72
  -2  -6   7  225.30    8.14
  -2  -6   7  215.81    8.20
   2   6  -6  204.82    8.31
   2   6  -6  199.24    8.00
  -2  -6   6  213.29    7.57
  -2  -6   6  208.40    7.91
   2   6  -5  188.16    7.24
   2   6  -5  196.10    7.79
  -2  -6   5  197.83    7.45
  -2  -6   5  193.54    7.09
   2   6  -4   24.53    1.61
  -2  -6   4   22.03    1.40
  -2  -6   4   25.84    1.70
   2   6  -3   53.71    2.68
   2   6  -3   53.85    2.85
  -2  -6   3   53.26    2.71
   2   6  -2   70.83    3.40
   2   6  -2   75.23    3.32
  -2  -6   2   71.35    3.20
  -2  -6   2   69.28    3.26
   2   6  -1   23.59    1.56
  -2  -6   1   24.47    1.56
   2   6   0   52.79    2.62
  -2  -6   0   53.33    2.47
  -2  -6   0   50.96    2.52
  -2  -6  -1    2.76    0.55
  -2  -6  -1    0.74    0.49
   2   6   2   46.64    2.47
  -2  -6  -2   48.81    2.42
  -2  -6  -2   53.95    2.52
   2   6   3  249.10    8.91
  -2  -6  -3  237.95    8.77
   2   6   4  187.43    7.22
  -2  -6  -4  197.18    7.19
   2   6   5   58.70    2.81
  -2  -6  -5   56.42    2.71
  -2  -6  -6   21.68    1.50
  -2  -6  -6   19.84    1.50
   2   6   7   60.05    2.84
  -2  -6  -7   53.23    3.14
   2   6   8   83.87    3.57
  -2  -6  -8   73.75    3.99
  -2  -6  -8   79.68    3.92
  -2  -6  -8   80.45    4.82
  -2  -6  -8   74.13    3.87
  -2  -6  -9   10.76    1.35
  -2  -6  -9    7.98    1.03
  -2  -6  -9   10.33    1.38
  -2  -6  -9    8.41    1.61
  -2  -6  -9    8.17    1.23
  -2  -6  -9    9.61    1.42
  -2  -6 -10    1.61    0.81
  -2  -6 -10    2.26    0.92
  -2  -6 -10    1.00    0.91
  -2  -6 -10    0.17    0.91
  -2  -6 -10    1.67    1.10
  -2  -6 -10    1.22    0.57
  -2  -6 -10    2.46    1.20
  -2  -6 -11   69.88    3.76
  -2  -6 -11   68.47    3.90
  -2  -6 -11   66.73    3.86
  -2  -6 -11   68.02    3.89
  -2  -6 -11   67.16    4.72
  -2  -6 -11   71.88    4.27
  -2  -6 -11   60.24    3.31
  -2  -6 -12    4.75    1.17
  -2  -6 -12    6.68    1.28
  -2  -6 -12    6.47    1.27
  -2  -6 -12    5.14    1.38
  -2  -6 -12    6.50    1.31
  -2  -6 -12    5.55    1.48
  -2  -6 -13  260.21   10.51
  -2  -6 -13  268.20   11.05
  -2  -6 -13  261.49   10.30
  -2  -6 -13  270.52   10.72
  -2  -6 -13  266.68   10.46
  -2  -6 -14   63.91    3.71
  -2  -6 -14   69.28    4.14
  -2  -6 -14   69.81    3.65
  -2  -6 -14   64.29    3.61
  -2  -6 -15   38.54    2.86
  -2  -6 -16  149.81    6.49
  -2  -6 -17   34.89    2.12
  -2  -6 -17   32.66    2.13
   2   7 -13    0.20    0.43
   2   7 -12    1.56    0.75
  -2  -7  12    0.78    0.32
   2   7 -11    1.38    0.76
  -2  -7  11    1.92    0.48
   2   7 -10    1.47    0.97
  -2  -7  10    1.90    0.56
  -2  -7   9   67.91    3.24
  -2  -7   8    2.13    0.67
  -2  -7   8    2.64    0.58
   2   7  -7   12.37    1.49
  -2  -7   7   15.30    1.19
  -2  -7   7   14.30    1.43
   2   7  -6  116.77    5.45
  -2  -7   6  114.84    4.71
  -2  -7   6  114.46    5.11
  -2  -7   6  124.00    5.12
  -2  -7   5  778.32   26.64
  -2  -7   5  819.16   27.08
   2   7  -4    4.94    0.77
  -2  -7   4    4.21    0.70
  -2  -7   4    3.69    0.87
   2   7  -3  346.79   12.29
   2   7  -3  348.96   12.60
  -2  -7   3  340.58   12.28
  -2  -7   3  340.50   11.95
  -2  -7   3  329.91   11.98
   2   7  -2   66.48    3.45
   2   7  -2   66.10    3.29
  -2  -7   2   66.75    3.27
  -2  -7   2   66.08    3.01
  -2  -7   2   66.77    3.07
   2   7  -1   77.55    3.69
   2   7  -1   84.38    3.84
  -2  -7   1   78.41    3.51
  -2  -7   1   85.12    3.51
  -2  -7   1   73.02    3.37
   2   7   0  111.09    4.76
  -2  -7   0  113.71    4.67
  -2  -7   0  110.78    4.59
  -2  -7   0  111.82    4.50
  -2  -7   0  106.12    4.40
  -2  -7  -1   81.90    3.54
  -2  -7  -1   73.78    3.47
   2   7   2   36.53    2.19
  -2  -7  -2   36.86    1.95
  -2  -7  -2   32.55    1.99
  -2  -7  -2   40.03    2.15
  -2  -7  -2   34.37    1.99
   2   7   3    4.65    0.84
  -2  -7  -3    3.35    0.69
  -2  -7  -3    5.62    0.82
  -2  -7  -3    4.10    0.72
  -2  -7  -3    3.33    0.62
   2   7   4    4.24    0.78
  -2  -7  -4    4.65    0.81
  -2  -7  -4    4.89    0.81
  -2  -7  -4    5.97    0.75
   2   7   5   26.85    1.80
  -2  -7  -5   24.21    1.86
   2   7   6   12.70    1.23
  -2  -7  -6   11.84    1.34
  -2  -7  -6   11.37    1.31
   2   7   7   42.99    2.40
  -2  -7  -7   43.18    2.66
  -2  -7  -7   41.85    3.29
  -2  -7  -7   39.14    2.74
  -2  -7  -7   39.06    2.57
   2   7   8   65.43    3.18
  -2  -7  -8   64.79    3.50
  -2  -7  -8   64.88    4.29
  -2  -7  -8   62.14    3.49
  -2  -7  -8   62.89    3.46
  -2  -7  -8   60.78    3.64
  -2  -7  -9   14.09    2.14
  -2  -7  -9   16.68    1.75
  -2  -7  -9   16.75    1.73
  -2  -7  -9   13.73    1.65
  -2  -7  -9   17.06    1.83
  -2  -7  -9   15.51    1.83
  -2  -7  -9   15.18    1.45
  -2  -7 -10   80.79    3.98
  -2  -7 -10   79.98    4.14
  -2  -7 -10   79.08    4.36
  -2  -7 -10   77.73    3.53
  -2  -7 -10   80.62    5.14
  -2  -7 -10   80.11    4.25
  -2  -7 -10   82.18    4.56
  -2  -7 -10   75.04    4.10
  -2  -7 -11   25.79    2.16
  -2  -7 -11   21.29    1.49
  -2  -7 -11   24.15    2.27
  -2  -7 -11   21.85    2.59
  -2  -7 -11   21.25    2.06
  -2  -7 -11   24.45    1.90
  -2  -7 -12   -0.20    0.93
  -2  -7 -12    1.11    0.93
  -2  -7 -12    1.43    0.98
  -2  -7 -12    0.53    0.91
  -2  -7 -13  209.89    8.65
  -2  -7 -13  193.85    8.11
  -2  -7 -13  197.03    8.30
  -2  -7 -14   -0.52    0.95
  -2  -7 -14    0.14    0.85
  -2  -7 -14    0.46    0.89
  -2  -7 -14   -0.15    0.91
  -2  -7 -15    7.76    1.23
  -2  -7 -15    5.34    1.12
  -2  -7 -16    1.73    0.77
  -2  -7 -16    0.85    0.68
  -2  -7 -17   11.80    1.09
   2   8 -12    7.79    0.78
   2   8 -11   15.62    1.28
  -2  -8  11   13.33    0.91
   2   8 -10   69.36    3.40
  -2  -8  10   65.62    2.86
  -2  -8  10   68.51    2.90
  -2  -8   9    8.55    0.95
  -2  -8   9   11.98    1.03
  -2  -8   8   97.41    4.00
  -2  -8   8  101.22    4.34
  -2  -8   7   41.07    2.17
  -2  -8   7   42.11    2.48
  -2  -8   6   38.13    2.10
  -2  -8   6   36.74    2.35
  -2  -8   5  344.30   12.26
  -2  -8   5  350.69   12.72
   2   8  -4   80.15    4.26
   2   8  -4   83.23    3.96
  -2  -8   4   82.13    3.72
  -2  -8   4   86.20    4.11
  -2  -8   4   92.31    4.15
   2   8  -3  627.40   21.20
   2   8  -3  602.23   21.49
  -2  -8   3  641.82   21.21
  -2  -8   3  582.38   21.11
  -2  -8   3  577.84   20.75
  -2  -8   3  638.04   20.93
   2   8  -2    0.38    0.49
   2   8  -2    1.31    0.67
  -2  -8   2    0.81    0.45
  -2  -8   2    1.54    0.74
  -2  -8   2    0.10    0.52
  -2  -8   2    1.00    0.52
   2   8  -1  239.66    9.27
   2   8  -1  255.19    9.46
  -2  -8   1  239.06    8.88
  -2  -8   1  244.32    8.97
  -2  -8   1  236.98    9.01
   2   8   0   87.11    4.23
   2   8   0   94.30    4.30
  -2  -8   0   84.09    4.00
  -2  -8   0   93.64    4.12
   2   8   1  301.90   10.97
   2   8   1  304.67   11.04
  -2  -8  -1  300.15   10.79
  -2  -8  -1  289.49   10.78
  -2  -8  -1  280.43   10.54
  -2  -8  -1  296.59   10.69
   2   8   2   83.70    3.76
  -2  -8  -2   81.60    3.65
  -2  -8  -2   72.93    3.64
  -2  -8  -2   73.00    3.45
  -2  -8  -2   78.29    3.61
  -2  -8  -2   76.32    3.56
   2   8   3   20.27    1.70
  -2  -8  -3   23.33    1.70
  -2  -8  -3   20.19    1.48
  -2  -8  -3   21.13    1.57
  -2  -8  -3   19.02    1.46
  -2  -8  -3   22.10    1.64
   2   8   4  177.42    7.10
  -2  -8  -4  185.21    6.73
  -2  -8  -4  161.30    6.60
   2   8   5  636.38   22.36
  -2  -8  -5  655.33   22.49
   2   8   6  103.48    4.73
  -2  -8  -6  109.27    4.93
  -2  -8  -6   97.66    4.73
   2   8   7   36.79    2.28
  -2  -8  -7   28.84    2.82
  -2  -8  -7   32.29    2.26
  -2  -8  -7   29.83    2.48
  -2  -8  -7   30.89    2.30
  -2  -8  -7   33.85    2.41
   2   8   8  456.17   16.31
  -2  -8  -8  441.13   16.90
  -2  -8  -8  469.58   16.65
  -2  -8  -8  455.28   16.67
  -2  -8  -8  493.02   17.94
  -2  -8  -8  453.49   16.55
  -2  -8  -8  465.91   16.51
  -2  -8  -9   50.67    2.99
  -2  -8  -9   51.83    3.16
  -2  -8  -9   46.06    3.68
  -2  -8  -9   52.17    3.14
  -2  -8  -9   49.24    3.28
  -2  -8  -9   52.03    3.13
  -2  -8  -9   48.36    3.29
  -2  -8 -10  237.69    9.41
  -2  -8 -10  233.83    9.69
  -2  -8 -10  241.33    8.81
  -2  -8 -10  237.94    9.46
  -2  -8 -10  224.61    9.66
  -2  -8 -10  243.11    9.48
  -2  -8 -11   20.13    2.04
  -2  -8 -11   20.01    1.47
  -2  -8 -11   23.57    2.02
  -2  -8 -11   24.07    2.21
  -2  -8 -11   26.26    2.15
  -2  -8 -12   28.60    2.49
  -2  -8 -12   30.00    2.42
  -2  -8 -12   33.96    2.39
  -2  -8 -13   34.74    2.48
  -2  -8 -13   36.90    2.44
  -2  -8 -13   33.57    2.53
  -2  -8 -13   38.67    2.53
  -2  -8 -14    4.09    0.90
  -2  -8 -14    3.62    1.04
  -2  -8 -14    3.27    0.90
  -2  -8 -14    4.20    1.00
  -2  -8 -15   -0.40    0.68
  -2  -8 -16    3.25    0.68
   2   9 -10   15.61    1.16
  -2  -9  10   13.37    0.91
   2   9  -9   -0.29    0.59
  -2  -9   9    0.50    0.42
  -2  -9   9   -0.24    0.40
  -2  -9   8    1.02    0.52
  -2  -9   8    1.09    0.42
  -2  -9   8    1.23    0.54
   2   9  -7    8.41    0.83
  -2  -9   7    9.65    0.93
  -2  -9   7   10.55    1.11
  -2  -9   6    4.31    0.78
  -2  -9   6    3.09    0.66
  -2  -9   6    4.52    0.88
  -2  -9   5   33.67    2.03
  -2  -9   5   31.88    1.91
  -2  -9   5   31.53    2.13
  -2  -9   4    3.68    0.82
  -2  -9   4    2.78    0.74
  -2  -9   4    2.74    0.83
  -2  -9   3   65.37    3.25
  -2  -9   3   65.85    3.16
  -2  -9   2   16.90    1.48
  -2  -9   2   17.94    1.62
  -2  -9   2   16.16    1.42
   2   9  -1   12.76    1.37
   2   9  -1   10.84    1.36
  -2  -9   1   10.84    1.27
  -2  -9   1    9.68    1.12
   2   9   0   17.63    1.64
   2   9   0   20.34    1.77
  -2  -9   0   20.81    1.69
   2   9   1  415.73   15.19
   2   9   1  432.37   15.36
  -2  -9  -1  410.66   14.94
  -2  -9  -1  438.40   15.04
  -2  -9  -1  417.02   14.83
   2   9   2    3.32    0.75
  -2  -9  -2    2.14    0.70
  -2  -9  -2    2.53    0.75
  -2  -9  -2    3.58    0.87
   2   9   3   39.00    2.53
  -2  -9  -3   34.82    2.26
  -2  -9  -3   34.53    2.08
  -2  -9  -3   34.33    2.12
   2   9   4   33.10    2.39
  -2  -9  -4   34.34    2.02
   2   9   5   19.41    1.74
  -2  -9  -5   18.73    1.79
   2   9   6   42.30    2.72
  -2  -9  -6   46.33    2.79
  -2  -9  -6   52.65    3.03
  -2  -9  -6   44.92    2.77
  -2  -9  -6   43.90    3.03
  -2  -9  -7    9.57    1.58
  -2  -9  -7    8.04    1.23
  -2  -9  -7    7.53    1.25
  -2  -9  -8    4.34    1.00
  -2  -9  -8    3.51    0.89
  -2  -9  -8    5.29    1.22
  -2  -9  -8    6.75    1.19
  -2  -9  -9   13.26    1.54
  -2  -9  -9   15.28    1.62
  -2  -9  -9   10.77    1.33
  -2  -9  -9   14.66    1.78
  -2  -9 -10  413.37   14.79
  -2  -9 -10  395.25   14.17
  -2  -9 -10  397.89   14.65
  -2  -9 -10  419.45   15.19
  -2  -9 -10  410.99   14.65
  -2  -9 -11   14.51    1.57
  -2  -9 -11   13.69    1.13
  -2  -9 -11   13.81    1.77
  -2  -9 -12   12.04    1.37
  -2  -9 -12   12.22    1.33
  -2  -9 -12    8.80    1.45
  -2  -9 -13    1.73    0.81
  -2  -9 -13    1.72    0.69
  -2  -9 -13    1.29    0.83
  -2  -9 -14   19.89    1.46
  -2  -9 -14   18.97    1.57
  -2  -9 -14   17.40    1.37
  -2  -9 -15    2.22    0.49
   2  10  -9   23.16    1.25
  -2 -10   9   23.56    1.17
   2  10  -8   20.71    1.38
  -2 -10   8   22.78    1.28
  -2 -10   8   21.28    1.26
  -2 -10   7   16.77    1.17
  -2 -10   7   16.38    1.18
  -2 -10   7   13.43    1.01
   2  10  -6   10.28    0.84
   2  10  -6    8.43    0.80
  -2 -10   6    8.92    0.87
  -2 -10   6    7.81    0.93
  -2 -10   6    9.10    1.02
   2  10  -5    0.58    0.45
  -2 -10   5    0.35    0.59
  -2 -10   5    0.16    0.49
  -2 -10   5    0.48    0.60
  -2 -10   4    0.76    0.61
  -2 -10   4    0.53    0.64
  -2 -10   4    0.17    0.52
  -2 -10   3    2.22    0.81
  -2 -10   3    0.18    0.56
  -2 -10   2    0.69    0.67
  -2 -10   2    1.36    0.68
  -2 -10   1   18.60    1.59
  -2 -10   0   45.43    2.54
  -2 -10   0   39.84    2.38
  -2 -10   0   46.83    2.59
  -2 -10  -1   73.00    3.51
  -2 -10  -1   75.37    3.49
  -2 -10  -1   70.99    3.58
  -2 -10  -2    1.92    0.65
  -2 -10  -2    0.82    0.61
  -2 -10  -3   32.87    2.32
  -2 -10  -3   28.29    1.81
  -2 -10  -4  178.37    7.38
  -2 -10  -5    0.67    0.84
  -2 -10  -5    1.71    0.89
  -2 -10  -6   53.43    3.42
  -2 -10  -6   59.72    3.29
  -2 -10  -7   27.61    2.06
  -2 -10  -7   24.34    2.19
  -2 -10  -7   24.12    1.86
  -2 -10  -8   12.15    1.42
  -2 -10  -8   11.36    1.32
  -2 -10  -8   13.00    1.62
  -2 -10  -9   18.36    1.38
  -2 -10  -9   17.31    1.57
  -2 -10  -9   18.79    1.94
  -2 -10  -9   18.94    1.61
  -2 -10 -10    4.77    0.70
  -2 -10 -10    3.59    0.87
  -2 -10 -10    4.45    1.19
  -2 -10 -11    4.82    0.88
  -2 -10 -11    2.54    0.95
  -2 -10 -12    0.71    0.63
  -2 -10 -12    1.27    0.79
  -2 -10 -13    0.22    0.50
  -2 -10 -13    0.28    0.59
   2  11  -6    0.10    0.33
  -2 -11   6    0.27    0.42
   2  11  -5    2.60    0.46
   2  11  -5    2.58    0.46
  -2 -11   5    2.25    0.55
  -2 -11   5    3.81    0.63
   2  11  -4    5.04    0.66
   2  11  -4    4.57    0.60
  -2 -11   4    3.42    0.63
  -2 -11   3   22.92    1.48
  -2 -11   3   23.90    1.56
  -2 -11   2    4.41    0.77
  -2 -11   2    4.88    0.79
  -2 -11   1    0.73    0.59
  -2 -11   1    0.47    0.60
  -2 -11   0   21.04    1.49
  -2 -11   0   18.39    1.43
  -2 -11  -1    1.30    0.57
  -2 -11  -2    1.37    0.50
  -2 -11  -2    1.23    0.81
  -2 -11  -3   62.61    3.34
  -2 -11  -4   20.19    1.68
  -2 -11  -4   14.50    1.63
   2  11   5   56.98    2.67
  -2 -11  -5   62.36    3.18
  -2 -11  -5   58.89    3.35
  -2 -11  -6   19.32    1.65
  -2 -11  -6   18.77    1.85
  -2 -11  -7   12.31    1.27
  -2 -11  -7   10.85    1.45
  -2 -11  -8    5.93    1.11
  -2 -11  -8    4.48    0.71
  -2 -11  -9   25.26    1.92
  -2 -11  -9   24.31    1.45
  -2 -11  -9   22.10    1.48
  -2 -11 -10   43.61    2.46
  -2 -11 -10   40.69    2.07
  -2 -11 -11   98.54    4.11
  -2 -11 -11   91.33    3.69
  -2 -11 -12    5.29    0.76
   2  12  -4   16.11    0.84
   2  12  -3    0.76    0.32
   2  12  -3    0.94    0.34
  -2 -12   3    0.92    0.46
  -2 -12   2   34.90    1.89
   2  12  -1   23.87    1.39
   2  12  -1   27.86    1.45
  -2 -12   1   25.64    1.62
   2  12   0    1.24    0.46
   2  12   0    1.39    0.46
  -2 -12   0    0.86    0.57
  -2 -12   0    1.98    0.64
   2  12   1    4.47    0.65
  -2 -12  -1    4.04    0.80
  -2 -12  -1    3.36    0.75
   2  12   2    0.49    0.42
  -2 -12  -2    1.04    0.60
  -2 -12  -2   -0.09    0.60
   2  12   3   20.45    1.24
  -2 -12  -3   18.34    1.51
  -2 -12  -3   18.81    1.44
   2  12   4    0.97    0.39
  -2 -12  -4    0.71    0.70
  -2 -12  -4    0.67    0.52
   2  12   5   24.38    1.25
   2  12   5   21.63    1.24
  -2 -12  -5   27.05    1.78
  -2 -12  -6   -0.49    0.63
  -2 -12  -7    7.66    0.97
  -2 -12  -7    7.21    0.72
  -2 -12  -8   12.51    1.17
  -2 -12  -8   11.38    0.82
  -2 -12  -9   34.33    1.89
  -2 -12 -10    2.07    0.53
   3 -11  -5    0.06    0.37
   3 -11  -4    6.50    0.73
   3 -11  -3   43.39    1.89
   3 -11  -3   45.32    2.16
   3 -11  -2    0.47    0.44
   3 -11  -1    2.16    0.58
   3 -11   0    1.15    0.46
  -3  11   0    2.04    0.33
   3 -11   1    3.44    0.53
  -3  11  -1    3.32    0.43
  -3  11  -2    4.64    0.47
   3 -10  -9    5.75    0.62
   3 -10  -8    4.46    0.51
   3 -10  -8    5.95    0.77
   3 -10  -7   21.03    1.14
   3 -10  -7   19.98    1.17
   3 -10  -6   26.82    1.48
   3 -10  -6   27.67    1.51
   3 -10  -5   -0.13    0.40
   3 -10  -5   -0.12    0.35
   3 -10  -5   -0.22    0.67
   3 -10  -4    4.92    0.64
   3 -10  -4    5.17    0.99
   3 -10  -3    0.43    0.36
   3 -10  -3    1.31    0.75
   3 -10  -2    0.06    0.33
  -3  10   2    0.41    0.37
  -3  10   1    0.27    0.36
  -3  10   1    0.26    0.39
  -3  10   0    3.29    0.56
  -3  10  -1   29.37    1.60
  -3  10  -2   40.11    1.99
  -3  10  -3    0.50    0.41
  -3  10  -3    0.20    0.41
   3 -10   4  111.97    4.22
  -3  10  -4  122.87    4.48
   3 -10   5    8.95    0.66
  -3  10  -5    8.70    0.76
   3 -10   6   93.40    3.52
  -3  10  -6  100.86    3.64
   3 -10   7   23.29    1.07
   3  -9 -11    0.03    0.21
   3  -9 -10   38.46    1.95
   3  -9 -10   44.28    2.15
   3  -9 -10   44.06    1.93
   3  -9  -9    6.19    0.94
   3  -9  -9    6.73    0.73
   3  -9  -9    8.10    0.90
   3  -9  -8    2.93    0.86
   3  -9  -8    4.29    0.67
   3  -9  -8    3.26    0.56
   3  -9  -8    2.92    0.71
   3  -9  -7    1.93    0.91
   3  -9  -7    0.95    0.48
   3  -9  -7    1.37    0.52
   3  -9  -7    1.29    0.68
   3  -9  -6    0.53    0.49
   3  -9  -6    1.30    0.57
   3  -9  -6    0.85    0.65
   3  -9  -5   37.77    2.28
   3  -9  -5   33.13    2.15
   3  -9  -5   36.38    2.05
   3  -9  -4    9.54    1.16
   3  -9  -4    8.00    1.15
   3  -9  -4    8.54    0.97
   3  -9  -3    0.72    0.50
   3  -9  -2   15.52    1.27
  -3   9   2   16.77    1.18
   3  -9  -1  219.59    8.15
  -3   9   1  226.39    8.15
   3  -9   0    1.44    0.59
  -3   9   0    0.85    0.49
   3  -9   1   12.03    1.09
   3  -9   1    9.87    0.84
  -3   9  -1   11.63    1.11
   3  -9   2   41.26    2.18
   3  -9   2   39.88    1.96
  -3   9  -2   40.97    2.23
   3  -9   3    3.02    0.66
   3  -9   3    2.19    0.52
  -3   9  -3    1.70    0.62
   3  -9   4    0.58    0.41
  -3   9  -4    1.39    0.58
   3  -9   5   73.70    3.04
  -3   9  -5   69.74    3.19
   3  -9   6    5.72    0.76
   3  -9   6    5.34    0.66
  -3   9  -6    6.14    0.77
   3  -9   7    8.82    0.82
   3  -9   7    9.97    0.82
  -3   9  -7    8.37    0.82
   3  -9   8    6.42    0.68
   3  -9   8    6.21    0.63
  -3   9  -8    5.83    0.61
   3  -9  10  168.01    5.74
   3  -8 -11   14.89    1.05
   3  -8 -11   14.66    1.24
   3  -8 -11   13.73    1.18
   3  -8 -10    4.33    0.70
   3  -8 -10    5.33    0.64
   3  -8 -10    3.59    0.85
   3  -8 -10    5.12    0.92
   3  -8  -9   26.76    1.71
   3  -8  -9   24.44    1.59
   3  -8  -9   27.69    2.04
   3  -8  -9   31.43    2.11
   3  -8  -8    5.48    0.84
   3  -8  -8    8.41    0.99
   3  -8  -8    9.08    1.28
   3  -8  -8    7.32    1.27
   3  -8  -7  105.60    4.48
   3  -8  -7   96.11    4.39
   3  -8  -7  102.05    4.98
   3  -8  -7  105.38    4.87
   3  -8  -6  182.36    7.04
   3  -8  -6  180.08    7.21
   3  -8  -6  177.11    7.67
   3  -8  -6  175.53    7.44
   3  -8  -5  115.63    4.93
   3  -8  -5  113.50    5.18
   3  -8  -5  119.74    5.42
   3  -8  -4   31.78    2.04
   3  -8  -4   30.70    2.33
   3  -8  -3  124.01    5.17
   3  -8  -3  123.21    5.60
   3  -8  -2   59.57    2.81
   3  -8  -2   62.62    3.46
   3  -8  -2   63.94    3.06
  -3   8   2   60.70    2.87
   3  -8  -1    0.10    0.52
   3  -8  -1   -0.14    0.65
   3  -8  -1    1.66    0.54
  -3   8   1    0.46    0.51
   3  -8   0  107.25    4.55
   3  -8   0  111.50    4.56
  -3   8   0  112.85    4.67
   3  -8   1   50.27    2.52
   3  -8   1   46.65    2.27
  -3   8  -1   46.34    2.54
   3  -8   2   34.95    2.04
   3  -8   2   33.94    1.85
  -3   8  -2   35.27    2.15
   3  -8   3   11.82    1.14
   3  -8   3   10.52    0.99
  -3   8  -3   12.41    1.23
   3  -8   4  134.75    5.25
  -3   8  -4  133.66    5.51
   3  -8   5  219.10    8.37
   3  -8   5  236.57    8.30
  -3   8  -5  225.45    8.53
   3  -8   6   72.29    3.27
   3  -8   6   70.56    3.16
   3  -8   7   18.46    1.36
   3  -8   7   20.63    1.36
  -3   8  -7   20.35    1.46
  -3   8  -7   18.98    1.44
   3  -8   8  130.14    4.87
  -3   8  -8  119.36    4.83
  -3   8  -8  123.71    4.92
   3  -8   9    4.96    0.66
   3  -8   9    6.97    0.73
   3  -8  10    8.40    0.72
   3  -8  10    9.14    0.77
   3  -8  11    4.25    0.48
   3  -7 -13   13.73    0.91
   3  -7 -12    2.90    0.77
   3  -7 -11   89.33    3.98
   3  -7 -11   78.52    3.71
   3  -7 -11   76.35    3.30
   3  -7 -11   80.54    3.48
   3  -7 -11   74.75    3.41
   3  -7 -10    5.58    1.14
   3  -7 -10    5.93    0.91
   3  -7 -10    5.42    0.79
   3  -7 -10    6.32    1.17
   3  -7  -9    0.79    0.86
   3  -7  -9    0.32    0.59
   3  -7  -9    1.26    0.59
   3  -7  -9    1.08    0.87
   3  -7  -8   -0.33    0.94
   3  -7  -8   -0.12    0.55
   3  -7  -8   -0.11    0.60
   3  -7  -8    0.50    0.83
   3  -7  -7   39.23    2.47
   3  -7  -7   42.05    2.50
   3  -7  -7   43.54    2.98
   3  -7  -7   45.13    3.01
   3  -7  -6    7.25    1.29
   3  -7  -6    5.12    1.03
   3  -7  -6    6.14    0.97
   3  -7  -5  124.25    5.54
   3  -7  -5  107.73    4.86
   3  -7  -5  112.34    5.17
  -3   7   5  109.90    5.29
   3  -7  -4  217.87    8.78
   3  -7  -4  211.27    8.18
  -3   7   4  211.69    8.77
   3  -7  -3   85.22    4.39
   3  -7  -3   85.84    3.85
  -3   7   3   77.13    4.30
   3  -7  -2  313.20   10.78
   3  -7  -2  301.27   11.64
   3  -7  -2  298.19   11.05
  -3   7   2  304.92   10.87
  -3   7   2  307.95   11.88
   3  -7  -1   78.26    3.41
  -3   7   1   78.93    3.53
  -3   7   1   76.17    4.20
   3  -7   0  136.65    5.38
   3  -7   0  135.13    5.72
  -3   7   0  139.50    5.54
   3  -7   1   11.32    1.07
   3  -7   1   13.02    1.03
   3  -7   1   12.44    1.27
  -3   7  -1   11.73    1.15
  -3   7  -1   10.78    1.45
   3  -7   2   24.89    1.50
   3  -7   2   21.29    1.69
   3  -7   2   25.79    1.63
  -3   7  -2   19.37    1.96
  -3   7  -2   24.83    1.74
   3  -7   3   65.48    3.06
  -3   7  -3   60.55    3.61
  -3   7  -3   64.09    3.18
  -3   7  -4    2.41    0.74
  -3   7  -4    2.11    0.76
   3  -7   5    8.55    1.00
   3  -7   6    6.00    0.89
   3  -7   7   61.30    2.90
  -3   7  -7   57.65    2.97
   3  -7   8    0.84    0.57
  -3   7  -8    0.18    0.48
  -3   7  -8    0.48    0.53
   3  -7   9    0.76    0.53
   3  -7   9    0.31    0.47
  -3   7  -9   -0.08    0.42
  -3   7  -9    0.17    0.48
   3  -7  10   21.54    1.36
   3  -7  10   24.99    1.45
   3  -7  11   19.90    1.15
   3  -7  11   18.56    1.19
   3  -7  12   13.60    0.89
   3  -7  13   -0.03    0.20
   3  -6 -13   44.40    2.11
   3  -6 -13   42.45    2.43
   3  -6 -12    5.42    0.87
   3  -6 -12    5.32    1.10
   3  -6 -12    4.55    0.77
   3  -6 -11   74.34    3.97
   3  -6 -11   74.53    3.70
   3  -6 -11   72.34    3.32
   3  -6 -11   74.51    3.60
   3  -6 -10   16.20    1.45
   3  -6 -10   16.80    1.44
   3  -6 -10   17.81    1.77
   3  -6 -10   16.99    1.85
   3  -6  -9    0.70    0.69
   3  -6  -9    0.35    0.56
   3  -6  -9   -0.17    0.91
   3  -6  -9    0.72    1.05
   3  -6  -8   98.11    5.00
   3  -6  -8  105.66    5.18
   3  -6  -8  103.50    4.56
   3  -6  -8   94.06    4.49
   3  -6  -7    0.75    0.70
   3  -6  -7    0.60    0.55
   3  -6  -7    0.36    0.93
   3  -6  -7    0.35    0.90
   3  -6  -6  124.80    6.33
   3  -6  -6  128.33    5.40
   3  -6  -6  127.53    6.02
   3  -6  -5   89.07    4.61
   3  -6  -5   84.87    3.98
   3  -6  -5   84.34    4.19
   3  -6  -5   90.90    4.87
  -3   6   5   87.96    4.36
   3  -6  -4   55.53    3.33
   3  -6  -4   55.11    2.82
   3  -6  -4   50.89    3.39
  -3   6   4   51.49    3.15
   3  -6  -3    6.07    0.87
   3  -6  -3    7.30    1.22
   3  -6  -3    7.23    0.92
   3  -6  -3    6.08    1.09
  -3   6   3    7.96    1.19
   3  -6  -2   92.65    4.02
   3  -6  -2   92.11    3.74
   3  -6  -2   91.53    4.16
  -3   6   2   90.93    3.84
  -3   6   2   94.03    4.58
   3  -6  -1   12.59    1.23
   3  -6  -1   13.02    1.02
  -3   6   1   11.80    1.45
  -3   6   1   12.61    1.12
   3  -6   0    7.26    0.78
   3  -6   0    6.05    0.88
   3  -6   0    6.51    0.77
  -3   6   0    5.97    1.08
  -3   6   0    7.47    0.90
   3  -6   1   77.45    3.39
   3  -6   1   83.83    3.44
  -3   6  -1   75.71    3.52
   3  -6   2    6.55    0.80
   3  -6   2    8.34    0.88
  -3   6  -2    8.59    1.28
  -3   6  -2    6.91    0.93
   3  -6   3   12.28    1.09
   3  -6   3   14.13    1.17
  -3   6  -3   14.57    1.29
  -3   6  -3   12.22    1.45
  -3   6  -4    3.21    0.84
  -3   6  -4    3.72    0.77
   3  -6   5    2.11    0.60
   3  -6   5    1.57    0.58
  -3   6  -5    1.93    0.74
   3  -6   6  145.34    5.77
   3  -6   6  148.02    5.79
  -3   6  -6  138.63    6.22
  -3   6  -6  155.03    6.04
   3  -6   7   14.12    1.22
  -3   6  -7   12.11    1.26
   3  -6   8   11.05    1.11
  -3   6  -8   12.05    1.22
   3  -6   9    6.98    0.88
  -3   6  -9    7.75    0.94
  -3   6  -9    7.30    0.92
   3  -6  10   16.62    1.23
  -3   6 -10   14.87    1.16
   3  -6  11   91.94    3.72
   3  -6  12   24.56    1.38
   3  -6  12   30.66    1.56
   3  -6  13   29.62    1.46
   3  -6  14    4.82    0.42
   3  -5 -14    3.82    0.58
   3  -5 -13    4.76    0.69
   3  -5 -13    3.47    0.97
   3  -5 -13    4.42    0.76
   3  -5 -12    0.54    0.48
   3  -5 -12    0.46    0.63
   3  -5 -12    0.69    0.57
   3  -5 -11   14.47    1.27
   3  -5 -11   15.02    1.44
   3  -5 -11   14.97    1.50
   3  -5 -10    9.80    1.19
   3  -5 -10   12.16    1.23
   3  -5 -10   12.34    1.73
   3  -5 -10   13.26    1.36
   3  -5 -10   12.55    1.46
   3  -5  -9  447.93   15.79
   3  -5  -9  441.87   16.17
   3  -5  -9  472.96   16.19
   3  -5  -9  470.90   16.19
   3  -5  -9  429.11   17.47
   3  -5  -9  473.95   17.02
   3  -5  -9  462.25   16.62
   3  -5  -8    0.97    0.70
   3  -5  -8    0.98    0.86
   3  -5  -8    0.71    0.60
   3  -5  -8    1.17    0.66
   3  -5  -8    0.18    0.96
   3  -5  -8   -0.50    1.00
   3  -5  -8    1.21    0.55
   3  -5  -7  434.64   15.22
   3  -5  -7  426.87   15.17
   3  -5  -7  421.62   14.80
   3  -5  -7  449.99   16.69
   3  -5  -7  415.92   15.69
   3  -5  -7  429.38   15.23
   3  -5  -7  432.69   15.96
   3  -5  -6   44.77    3.05
   3  -5  -6   41.40    2.47
   3  -5  -6   45.43    2.28
   3  -5  -6   51.70    3.50
   3  -5  -6   44.52    2.50
  -3   5   6   44.60    2.65
   3  -5  -5  232.21    8.25
   3  -5  -5  217.42    8.18
   3  -5  -5  221.17    8.82
   3  -5  -5  221.00    9.35
   3  -5  -5  209.86    8.26
  -3   5   5  200.36    8.38
   3  -5  -4   92.84    4.31
   3  -5  -4   78.69    3.77
   3  -5  -4   79.44    3.63
   3  -5  -4   79.59    3.60
   3  -5  -4   85.15    4.56
  -3   5   4   75.90    3.91
   3  -5  -3    1.41    0.78
   3  -5  -3    2.18    0.60
   3  -5  -3    1.95    0.56
  -3   5   3    2.81    0.78
   3  -5  -2  226.65    8.73
   3  -5  -2  197.81    7.76
   3  -5  -2  222.15    8.14
  -3   5   2  220.26    8.46
   3  -5  -1   24.35    1.66
   3  -5  -1   22.52    1.88
  -3   5   1   22.05    1.41
  -3   5   1   23.86    1.88
   3  -5   0  296.70   10.63
  -3   5   0  290.07   10.36
  -3   5   0  296.24   11.04
   3  -5   1   12.21    0.94
  -3   5  -1   12.19    1.03
   3  -5   2    3.12    0.55
   3  -5   2    3.27    0.56
  -3   5  -2    2.41    0.72
  -3   5  -2    4.07    0.67
   3  -5   3  146.13    5.67
   3  -5   3  149.14    5.68
  -3   5  -3  156.14    6.38
  -3   5  -3  153.61    5.89
  -3   5  -4  219.32    9.63
  -3   5  -4  211.09    7.83
  -3   5  -4  202.72    8.24
   3  -5   5    3.36    0.64
   3  -5   5    3.36    0.60
  -3   5  -5    2.78    0.75
  -3   5  -5    3.58    1.39
   3  -5   6   39.95    2.14
   3  -5   6   43.17    2.21
  -3   5  -6   43.03    2.34
  -3   5  -6   39.30    2.47
  -3   5  -6   35.04    3.46
   3  -5   7   80.12    3.61
   3  -5   7   86.17    3.67
  -3   5  -7   90.81    5.86
  -3   5  -7   84.81    3.81
   3  -5   8    5.47    0.79
   3  -5   8    7.53    0.90
  -3   5  -8    5.16    1.57
  -3   5  -8    7.95    0.96
   3  -5   9    5.61    0.80
   3  -5   9    5.42    0.78
  -3   5  -9    3.48    0.74
  -3   5  -9    3.46    1.48
  -3   5  -9    4.03    0.73
   3  -5  10   61.35    2.77
  -3   5 -10   53.68    2.69
   3  -5  11   48.37    2.34
  -3   5 -11   48.48    3.22
   3  -5  12   12.66    0.98
  -3   5 -12   15.01    1.67
   3  -5  13   10.12    0.85
  -3   5 -13    8.47    1.20
   3  -5  14   23.19    1.22
  -3   5 -15    2.06    0.52
  -3   5 -15    2.15    0.68
   3  -4 -15   42.35    1.92
   3  -4 -14   13.05    1.12
   3  -4 -14   14.64    1.02
   3  -4 -13   84.88    3.83
   3  -4 -13   85.27    3.52
   3  -4 -13   79.90    3.52
   3  -4 -13   80.64    4.06
   3  -4 -12    1.93    0.76
   3  -4 -12    2.32    0.64
   3  -4 -12    2.73    0.66
   3  -4 -12    1.80    0.72
   3  -4 -12    1.26    0.89
   3  -4 -11    9.47    1.03
   3  -4 -11    6.84    1.03
   3  -4 -11    9.63    1.34
   3  -4 -11   10.81    1.53
   3  -4 -10  104.09    4.45
   3  -4 -10   93.21    4.52
   3  -4 -10   95.75    5.02
   3  -4 -10  101.35    4.63
   3  -4  -9    0.67    0.61
   3  -4  -9    0.91    0.61
   3  -4  -9    0.93    0.66
   3  -4  -9    0.98    0.82
   3  -4  -9    1.07    0.60
   3  -4  -9    0.77    0.98
   3  -4  -8  216.93    8.30
   3  -4  -8  232.37    8.62
   3  -4  -8  235.61    8.67
   3  -4  -8  223.30    8.42
   3  -4  -8  232.95   10.09
   3  -4  -8  224.96    8.80
   3  -4  -8  230.50    8.99
   3  -4  -7  350.66   13.10
   3  -4  -7  366.05   12.95
   3  -4  -7  358.09   12.53
   3  -4  -7  357.58   12.72
   3  -4  -7  367.89   12.80
   3  -4  -7  334.89   12.74
   3  -4  -7  354.00   14.10
   3  -4  -6   39.87    2.43
   3  -4  -6   45.90    3.33
   3  -4  -6   46.64    2.58
   3  -4  -6   43.39    2.84
   3  -4  -6   46.60    2.47
   3  -4  -6   45.93    2.43
   3  -4  -6   43.44    2.26
  -3   4   6   44.59    2.49
   3  -4  -5    7.75    0.85
   3  -4  -5    8.50    1.42
   3  -4  -5    7.83    1.01
   3  -4  -5    8.33    1.27
   3  -4  -5    8.50    1.01
   3  -4  -5    7.36    0.87
  -3   4   5    7.95    0.99
   3  -4  -4   14.09    1.68
   3  -4  -4   13.77    1.25
   3  -4  -4   13.14    1.12
  -3   4   4   13.28    1.29
   3  -4  -3   47.08    2.47
   3  -4  -3   40.25    2.86
  -3   4   3   46.96    2.57
   3  -4  -2    0.75    0.45
   3  -4  -2    0.46    0.65
  -3   4   2    1.68    0.59
   3  -4  -1   50.53    3.04
   3  -4  -1   54.96    2.67
  -3   4   1   54.81    2.85
   3  -4   0   52.45    2.83
   3  -4   0   50.46    2.50
  -3   4   0   47.75    2.67
   3  -4   1   39.80    2.30
  -3   4  -2   51.69    2.77
  -3   4  -3  233.30    8.84
  -3   4  -4  724.84   24.22
  -3   4  -4  697.01   23.76
   3  -4   5    3.58    0.57
  -3   4  -5    3.62    0.74
   3  -4   6    0.28    0.40
  -3   4  -6    0.26    0.48
  -3   4  -6    0.22    0.46
   3  -4   7   18.92    1.31
  -3   4  -7   19.52    2.67
  -3   4  -7   17.20    1.42
  -3   4  -7   19.13    1.42
   3  -4   8   72.33    3.34
   3  -4   8   83.14    3.45
  -3   4  -8   81.80    5.70
  -3   4  -8   80.68    3.57
   3  -4   9  100.96    4.11
   3  -4   9   99.81    4.13
  -3   4  -9   96.61    6.53
  -3   4  -9   94.63    4.16
  -3   4  -9  103.60    4.28
   3  -4  10   35.94    1.92
   3  -4  10   39.31    2.00
  -3   4 -10   33.33    1.92
   3  -4  11   55.81    2.62
   3  -4  12   22.82    1.41
  -3   4 -12   25.05    2.39
  -3   4 -13   21.25    2.16
  -3   4 -14    7.16    1.26
  -3   4 -15   33.18    1.96
  -3   4 -15   35.69    2.22
  -3   4 -16   43.25    2.02
  -3   4 -16   42.31    2.16
  -3   4 -16   39.22    2.07
  -3   4 -16   46.60    2.32
   3  -3 -15    0.06    0.37
   3  -3 -15    0.05    0.35
   3  -3 -14   23.15    1.62
   3  -3 -14   26.09    1.53
   3  -3 -13    2.44    0.64
   3  -3 -13    1.26    0.69
   3  -3 -13    2.01    0.63
   3  -3 -13    1.46    0.85
   3  -3 -13    2.31    0.76
   3  -3 -12   31.00    2.20
   3  -3 -12   27.70    1.86
   3  -3 -12   30.27    2.35
   3  -3 -12   31.87    2.11
   3  -3 -12   32.47    1.91
   3  -3 -12   29.11    1.93
   3  -3 -11  208.26    7.94
   3  -3 -11  223.13    8.50
   3  -3 -11  204.97    8.06
   3  -3 -11  200.29    8.21
   3  -3 -11  211.70    8.67
   3  -3 -10   82.78    4.44
   3  -3 -10   87.00    4.08
   3  -3 -10   85.91    3.89
   3  -3 -10   81.14    5.01
   3  -3  -9  200.75    7.53
   3  -3  -9  191.44    7.65
   3  -3  -9  194.53    8.14
   3  -3  -9  187.54    7.36
   3  -3  -9  188.00    8.82
   3  -3  -9  194.12    7.46
   3  -3  -9  195.55    7.51
   3  -3  -8   74.22    3.43
   3  -3  -8   70.95    3.60
   3  -3  -8   76.23    4.01
   3  -3  -8   71.96    3.71
   3  -3  -8   68.29    3.56
   3  -3  -8   75.27    3.38
   3  -3  -8   70.00    3.39
   3  -3  -8   69.57    3.40
   3  -3  -8   75.36    3.63
   3  -3  -7   58.88    3.07
   3  -3  -7   59.12    2.88
   3  -3  -7   58.91    3.10
   3  -3  -7   59.99    2.95
   3  -3  -7   65.19    2.96
   3  -3  -7   53.80    3.03
   3  -3  -7   61.03    3.42
   3  -3  -7   58.29    3.14
   3  -3  -7   55.82    2.78
   3  -3  -7   57.13    3.84
   3  -3  -6  115.49    5.39
   3  -3  -6  114.40    4.77
   3  -3  -6  127.79    4.93
   3  -3  -6  123.79    4.93
   3  -3  -6  130.53    5.22
   3  -3  -6  126.65    6.14
  -3   3   6  117.39    4.91
   3  -3  -5  323.80   11.62
   3  -3  -5  343.97   12.70
  -3   3   5  311.70   11.47
   3  -3  -4   75.13    3.49
  -3   3   4   78.06    3.51
   3  -3  -3   19.53    1.39
  -3   3   3   20.60    1.50
   3  -3  -2    2.86    0.56
  -3   3   2    2.42    0.65
   3  -3  -1  387.07   13.86
   3  -3  -1  399.23   13.70
  -3   3   1  398.55   13.88
   3  -3   0    8.34    0.84
  -3   3   0    7.91    0.96
   3  -3   1   10.08    1.07
   3  -3   2   20.15    1.47
  -3   3  -2   20.93    1.51
  -3   3  -3    4.30    0.71
  -3   3  -4   26.22    1.72
  -3   3  -5   -0.19    0.43
  -3   3  -6   45.90    2.42
   3  -3   7    8.51    0.82
  -3   3  -7    9.30    0.94
  -3   3  -7    9.49    0.93
   3  -3   8   32.33    1.77
  -3   3  -8   32.82    1.88
  -3   3  -8   35.85    1.90
   3  -3   9    0.91    0.42
  -3   3  -9   -0.39    1.37
  -3   3  -9    0.56    0.42
  -3   3  -9    0.17    0.41
   3  -3  10    8.22    0.84
  -3   3 -10    9.06    1.30
   3  -3  11  116.11    4.56
  -3   3 -11  109.86    5.41
  -3   3 -11  125.76    7.74
   3  -3  12    8.15    0.82
  -3   3 -12    8.11    1.34
  -3   3 -13   42.08    3.27
  -3   3 -14   44.65    3.25
  -3   3 -15   46.73    2.63
  -3   3 -15   54.11    3.27
  -3   3 -16   24.17    1.83
  -3   3 -16   24.05    1.56
  -3   3 -16   28.88    2.01
  -3   3 -17    3.80    0.67
  -3   3 -17    4.18    0.54
  -3   3 -17    5.85    0.73
  -3   3 -17    4.98    0.76
   3  -2 -16   41.94    1.77
   3  -2 -15   45.63    2.07
   3  -2 -15   40.74    2.03
   3  -2 -14   37.17    2.04
   3  -2 -14   38.71    2.15
   3  -2 -14   39.63    2.09
   3  -2 -14   33.10    2.01
   3  -2 -13   39.28    2.26
   3  -2 -13   40.11    2.35
   3  -2 -13   37.61    2.34
   3  -2 -12    9.53    1.37
   3  -2 -12   11.88    1.17
   3  -2 -12   12.85    1.33
   3  -2 -12   10.57    1.30
   3  -2 -12   11.69    1.29
   3  -2 -12   11.80    1.40
   3  -2 -12   10.67    1.09
   3  -2 -11  112.08    5.09
   3  -2 -11  108.49    4.84
   3  -2 -11  117.62    4.79
   3  -2 -11  114.37    5.35
   3  -2 -11  119.25    5.23
   3  -2 -11  105.45    5.88
   3  -2 -10    0.24    0.89
   3  -2 -10    0.32    0.83
   3  -2 -10    0.45    0.62
   3  -2 -10   -0.23    0.56
   3  -2 -10    0.69    0.63
   3  -2 -10    0.43    0.72
   3  -2 -10    0.41    0.54
   3  -2  -9   42.70    3.38
   3  -2  -9   44.95    2.48
   3  -2  -9   44.93    2.64
   3  -2  -9   48.62    2.80
   3  -2  -9   47.07    2.57
   3  -2  -9   47.06    2.94
   3  -2  -9   43.41    2.55
   3  -2  -8   21.65    1.68
   3  -2  -8   17.37    1.43
   3  -2  -8   15.71    1.56
   3  -2  -8   17.26    2.06
   3  -2  -8   18.32    1.52
   3  -2  -8   18.89    1.57
   3  -2  -8   22.20    1.86
   3  -2  -8   20.25    1.45
   3  -2  -8   20.29    1.50
   3  -2  -7    7.12    0.86
   3  -2  -7    6.53    0.93
   3  -2  -7    7.28    0.90
   3  -2  -7    5.63    0.87
   3  -2  -7    6.95    1.12
   3  -2  -7    6.68    1.00
   3  -2  -6    4.30    0.68
   3  -2  -6    5.03    0.79
   3  -2  -5  121.75    4.96
  -3   2   5  115.95    4.68
   3  -2  -4    0.41    0.42
   3  -2  -4    0.27    0.45
  -3   2   4    0.39    0.38
   3  -2  -3  671.94   22.08
   3  -2  -3  639.59   22.03
  -3   2   3  648.73   22.01
   3  -2  -2    1.39    0.52
   3  -2  -2    1.10    0.48
  -3   2   2    1.17    0.55
   3  -2  -1  159.59    5.97
   3  -2  -1  158.18    5.83
  -3   2   1  147.44    5.86
  -3   2   0   15.45    1.18
   3  -2   1    5.43    0.77
  -3   2  -1    3.24    0.68
   3  -2   2    1.05    0.54
   3  -2   3    0.65    0.51
  -3   2  -3    1.80    0.57
   3  -2   4    3.94    0.69
  -3   2  -4    3.56    0.65
   3  -2   5   32.35    1.80
  -3   2  -5   30.05    1.77
  -3   2  -6   28.14    1.66
  -3   2  -7   22.33    1.42
  -3   2  -8    0.14    0.36
   3  -2   9  111.06    4.30
  -3   2  -9  109.10    5.22
  -3   2  -9  111.19    4.38
  -3   2 -10   33.15    2.52
  -3   2 -10   35.74    3.83
  -3   2 -11   17.43    1.94
  -3   2 -11   20.21    3.03
  -3   2 -12    5.99    1.29
  -3   2 -13   14.20    1.77
  -3   2 -14   24.25    2.15
  -3   2 -14   23.40    2.47
  -3   2 -15    8.74    1.18
  -3   2 -15   11.66    1.81
  -3   2 -16    7.36    0.92
  -3   2 -16    7.29    1.15
  -3   2 -16    7.03    1.30
  -3   2 -17    0.25    0.42
  -3   2 -17    0.23    0.71
  -3   2 -17    0.18    0.56
  -3   2 -18   15.09    1.15
  -3   2 -18   13.30    1.05
   3  -1 -16    2.13    0.42
   3  -1 -16    1.17    0.36
   3  -1 -15   17.65    1.25
   3  -1 -15   16.46    1.19
   3  -1 -14    1.01    0.63
   3  -1 -14    1.37    0.54
   3  -1 -13   44.08    2.58
   3  -1 -13   44.85    2.57
   3  -1 -13   44.96    2.54
   3  -1 -13   42.37    2.45
   3  -1 -12  269.67   10.45
   3  -1 -12  273.03   10.38
   3  -1 -12  282.17   10.48
   3  -1 -12  290.43   10.50
   3  -1 -12  264.44   10.37
   3  -1 -12  285.16   10.50
   3  -1 -11   63.15    3.42
   3  -1 -11   67.57    3.53
   3  -1 -11   61.12    3.31
   3  -1 -11   62.70    3.40
   3  -1 -11   60.10    3.38
   3  -1 -11   67.90    3.43
   3  -1 -11   56.67    3.58
   3  -1 -11   57.71    3.95
   3  -1 -11   61.02    3.35
   3  -1 -11   63.29    2.98
   3  -1 -10  424.46   15.13
   3  -1 -10  388.83   15.60
   3  -1 -10  401.87   14.61
   3  -1 -10  404.04   14.55
   3  -1 -10  396.09   14.18
   3  -1 -10  391.80   14.71
   3  -1 -10  422.13   14.79
   3  -1 -10  410.50   14.81
   3  -1 -10  410.72   14.70
   3  -1  -9  113.30    5.33
   3  -1  -9  101.20    5.75
   3  -1  -9  117.47    4.77
   3  -1  -9  120.00    5.08
   3  -1  -9  113.69    5.00
   3  -1  -9  117.63    5.22
   3  -1  -9  114.96    5.11
   3  -1  -9  107.66    5.11
   3  -1  -8   -0.53    0.62
   3  -1  -8   -0.64    0.95
   3  -1  -8   -0.43    0.64
   3  -1  -8   -0.13    0.66
   3  -1  -8    0.11    0.55
   3  -1  -8    0.43    0.55
   3  -1  -8   -0.09    0.43
   3  -1  -8    0.13    0.47
   3  -1  -7    7.57    1.08
   3  -1  -7    8.27    0.89
   3  -1  -7    8.16    0.99
   3  -1  -7    7.22    1.46
   3  -1  -7    8.04    1.07
   3  -1  -6    3.29    0.70
   3  -1  -5   87.59    3.79
   3  -1  -5   86.87    3.54
  -3   1   5   80.85    3.42
   3  -1  -4   58.13    2.73
   3  -1  -4   58.57    2.60
  -3   1   4   50.42    2.43
   3  -1  -3  200.21    7.48
   3  -1  -3  207.21    7.46
  -3   1   3  202.94    7.35
   3  -1  -2   45.07    2.20
  -3   1   2   42.20    2.09
   3  -1  -1   52.54    2.41
  -3   1   1   46.22    2.27
   3  -1   0   90.56    3.63
  -3   1   0   92.41    3.71
   3  -1   1  126.42    4.65
   3  -1   1  124.38    4.86
  -3   1  -1  121.82    4.76
   3  -1   2   25.25    1.50
  -3   1  -2   21.22    1.05
   3  -1   3  835.59   27.04
  -3   1  -3  782.19   26.60
  -3   1  -3  837.26   26.97
   3  -1   4  560.87   18.62
  -3   1  -4  534.85   18.39
  -3   1  -4  558.86   18.55
   3  -1   5 1325.43   43.92
  -3   1  -5 1340.37   43.92
  -3   1  -5 1338.78   43.86
   3  -1   6 2244.72   72.83
  -3   1  -6 2229.93   73.07
  -3   1  -6 2223.67   72.77
   3  -1   7  560.56   19.22
  -3   1  -7  573.50   19.19
  -3   1  -7  585.85   19.77
  -3   1  -8    3.86    0.83
  -3   1  -9    0.88    0.66
  -3   1 -10    6.33    1.20
  -3   1 -11   25.25    2.34
  -3   1 -11   30.95    2.33
  -3   1 -11   26.06    3.30
  -3   1 -12    3.36    1.57
  -3   1 -12    1.32    0.86
  -3   1 -12    1.61    1.08
  -3   1 -13   13.57    2.61
  -3   1 -13   15.51    1.72
  -3   1 -13   15.96    1.99
  -3   1 -14   20.99    1.95
  -3   1 -14   23.02    2.25
  -3   1 -14   26.16    2.73
  -3   1 -15   48.73    3.20
  -3   1 -15   54.12    3.73
  -3   1 -15   44.52    2.67
  -3   1 -16   18.25    1.47
  -3   1 -16   17.24    2.08
  -3   1 -16   19.29    1.75
  -3   1 -17   61.37    2.84
  -3   1 -17   66.28    3.59
  -3   1 -17   66.85    3.13
  -3   1 -18    0.04    0.27
  -3   1 -18   -0.19    0.62
   3   0 -16   44.58    1.94
   3   0 -16   44.35    2.00
   3   0 -15   41.82    2.10
   3   0 -15   38.25    2.11
   3   0 -14   11.34    1.20
   3   0 -14   10.96    1.25
   3   0 -14   11.13    1.02
   3   0 -14   12.17    1.19
   3   0 -13    3.67    0.96
   3   0 -13    2.12    0.83
   3   0 -13    3.20    0.83
   3   0 -13    1.76    0.75
   3   0 -13    2.06    0.69
   3   0 -13    0.61    0.78
   3   0 -12  135.10    6.48
   3   0 -12  147.11    6.05
   3   0 -12  143.04    6.16
   3   0 -12  146.94    6.14
   3   0 -12  145.48    6.24
   3   0 -12  141.51    6.12
   3   0 -12  149.58    6.22
   3   0 -11   17.42    1.72
   3   0 -11   21.72    1.78
   3   0 -11   18.49    1.79
   3   0 -11   20.85    1.78
   3   0 -11   17.13    1.55
   3   0 -11   17.52    1.79
   3   0 -10 1046.87   37.48
   3   0 -10 1104.37   36.65
   3   0 -10 1073.47   36.01
   3   0 -10 1073.28   36.78
   3   0 -10 1066.03   36.94
   3   0 -10 1107.81   36.71
   3   0 -10 1149.49   36.70
   3   0 -10 1044.86   36.45
   3   0 -10 1108.20   36.88
   3   0  -9   95.77    5.11
   3   0  -9   86.81    4.36
   3   0  -9   97.78    4.40
   3   0  -9   94.61    4.41
   3   0  -9   91.89    3.92
   3   0  -9  101.44    4.61
   3   0  -9   93.92    4.61
   3   0  -9   93.08    4.32
   3   0  -8  223.89    8.14
   3   0  -8  228.58    8.84
   3   0  -8  234.17    8.93
   3   0  -8  199.60    9.33
   3   0  -8  229.29    8.68
   3   0  -8  234.67    8.66
   3   0  -7  187.86    6.92
   3   0  -7  176.55    6.79
   3   0  -7  188.99    7.38
   3   0  -7  192.94    7.37
   3   0  -6  105.18    4.45
   3   0  -6   97.24    3.88
   3   0  -5   47.75    2.51
   3   0  -5   47.81    2.24
   3   0  -4  402.69   13.34
  -3   0   4  375.06   13.19
  -3   0   3 1442.15   47.20
   3   0  -2   28.06    1.55
  -3   0   2   23.87    1.42
   3   0  -1   21.35    1.28
  -3   0   1   19.76    1.23
   3   0   0  244.24    8.44
  -3   0   0  237.05    8.48
   3   0   1    0.25    0.33
  -3   0  -1    0.35    0.42
   3   0   2   60.70    2.48
  -3   0  -3   69.57    2.94
  -3   0  -4 1142.83   38.77
  -3   0  -4 1206.53   38.67
  -3   0  -5  137.22    5.32
  -3   0  -5  130.18    4.97
  -3   0  -6 1300.31   42.11
  -3   0  -6 1246.56   41.50
   3   0   7  308.83   11.05
  -3   0  -7  343.03   11.85
  -3   0  -8  223.92    8.85
  -3   0  -9  117.16    5.53
  -3   0 -10   18.14    1.88
  -3   0 -10   16.83    1.87
  -3   0 -10   16.30    1.70
  -3   0 -11    7.79    1.33
  -3   0 -11    9.78    2.14
  -3   0 -11    8.02    1.42
  -3   0 -11    9.39    1.41
  -3   0 -12   22.85    2.31
  -3   0 -12   19.76    1.99
  -3   0 -12   24.26    2.35
  -3   0 -12   22.14    3.03
  -3   0 -13   13.98    2.45
  -3   0 -13   12.95    1.72
  -3   0 -13   14.74    1.97
  -3   0 -14   20.89    1.75
  -3   0 -14   20.36    2.12
  -3   0 -14   21.99    2.34
  -3   0 -15   32.94    2.12
  -3   0 -15   27.89    2.27
  -3   0 -15   29.01    2.33
  -3   0 -15   27.72    2.54
  -3   0 -16   11.83    1.43
  -3   0 -16   11.50    1.18
  -3   0 -16   11.94    1.59
  -3   0 -16   13.64    1.43
  -3   0 -17  111.80    4.61
  -3   0 -17  122.52    4.86
  -3   0 -18   -0.05    0.32
   3   1 -16    0.65    0.35
   3   1 -15    7.21    0.87
   3   1 -15    7.56    0.90
   3   1 -14    8.21    1.10
   3   1 -14    7.14    1.02
   3   1 -14    8.43    1.09
   3   1 -14    7.89    1.06
   3   1 -13    0.40    0.68
   3   1 -13    0.40    0.53
   3   1 -13    0.25    0.74
   3   1 -13    1.37    0.84
   3   1 -12   -0.13    0.65
   3   1 -12    0.75    0.44
   3   1 -12   -0.15    0.79
   3   1 -12    0.78    0.58
   3   1 -12    0.56    0.78
   3   1 -12    0.28    0.79
   3   1 -12    0.18    1.02
   3   1 -11   23.63    2.08
   3   1 -11   23.74    2.30
   3   1 -11   22.94    1.57
   3   1 -11   24.44    1.85
   3   1 -11   23.54    2.01
   3   1 -11   24.66    2.01
   3   1 -10  533.35   19.61
   3   1 -10  552.11   19.70
   3   1 -10  560.40   19.22
   3   1 -10  547.70   18.78
   3   1 -10  550.18   19.44
   3   1 -10  567.48   19.49
   3   1 -10  530.67   19.87
   3   1  -9    3.58    0.98
   3   1  -9    4.66    0.69
   3   1  -9    3.47    0.85
   3   1  -9    4.06    0.93
   3   1  -9    3.39    0.91
   3   1  -9    3.62    1.00
   3   1  -9    3.51    1.07
   3   1  -8  109.72    5.23
   3   1  -8  118.63    5.01
   3   1  -8  118.61    5.22
   3   1  -8  115.84    5.10
   3   1  -8  113.70    5.07
   3   1  -8  115.98    5.46
   3   1  -8  119.57    5.71
   3   1  -7   16.73    1.39
   3   1  -7   13.65    1.39
   3   1  -6  108.74    4.08
   3   1  -5    7.78    0.65
   3   1  -4    0.44    0.49
   3   1  -3   24.54    1.56
   3   1  -3   25.96    1.35
   3   1  -2   81.56    3.48
   3   1  -2   85.35    3.30
   3   1  -1  396.56   13.60
   3   1  -1  401.10   13.48
   3   1   0    2.97    0.52
   3   1   1   43.32    1.91
   3   1   1   41.89    1.93
  -3  -1  -1   42.83    1.99
   3   1   2  547.94   18.10
   3   1   2  537.50   18.02
   3   1   3  217.28    7.69
   3   1   3  221.66    7.57
   3   1   4  864.28   28.49
   3   1   5  776.61   25.66
  -3  -1  -6 1498.04   48.55
  -3  -1  -6 1493.14   49.68
  -3  -1  -7   95.06    4.50
  -3  -1  -8  120.83    5.54
  -3  -1  -9    1.79    0.88
  -3  -1 -10    1.47    0.80
  -3  -1 -10    3.43    1.05
  -3  -1 -10    1.25    0.84
  -3  -1 -11   49.15    4.18
  -3  -1 -11   42.84    2.99
  -3  -1 -11   40.24    3.22
  -3  -1 -11   41.38    3.08
  -3  -1 -11   47.16    2.70
  -3  -1 -12    4.49    1.23
  -3  -1 -12    4.93    0.90
  -3  -1 -12    5.98    1.33
  -3  -1 -12    4.85    1.00
  -3  -1 -12    3.39    1.18
  -3  -1 -12    6.45    1.81
  -3  -1 -13  248.64   12.27
  -3  -1 -13  236.51   10.93
  -3  -1 -13  268.22   10.73
  -3  -1 -13  261.89    9.83
  -3  -1 -13  270.40   10.95
  -3  -1 -13  264.72    9.99
  -3  -1 -14   28.32    1.99
  -3  -1 -14   29.59    2.82
  -3  -1 -14   27.13    2.52
  -3  -1 -14   27.35    2.17
  -3  -1 -14   24.62    1.98
  -3  -1 -14   30.16    2.78
  -3  -1 -15   34.35    2.17
  -3  -1 -15   37.69    3.15
  -3  -1 -15   33.75    2.66
  -3  -1 -15   33.91    2.85
  -3  -1 -15   30.82    2.28
  -3  -1 -16    2.44    0.65
  -3  -1 -16    1.83    0.71
  -3  -1 -16    1.48    1.10
  -3  -1 -16    0.86    1.09
  -3  -1 -16    1.15    0.92
  -3  -1 -17   12.65    1.07
  -3  -1 -17   11.97    1.51
  -3  -1 -17    8.26    1.19
  -3  -1 -17   10.92    1.61
  -3  -1 -18    1.98    0.87
  -3  -1 -19   28.82    1.73
  -3  -1 -19   29.34    1.66
   3   2 -16   16.02    0.93
   3   2 -15    3.53    0.67
   3   2 -15    2.40    0.60
   3   2 -15    2.56    0.63
   3   2 -14    0.21    0.57
   3   2 -14    0.30    0.61
   3   2 -14    1.23    0.68
   3   2 -13   77.22    3.96
   3   2 -13   80.49    3.92
   3   2 -13   83.18    3.98
   3   2 -12   77.26    3.87
   3   2 -12   79.68    3.92
   3   2 -12   83.63    4.31
   3   2 -11   56.47    2.98
   3   2 -11   60.92    3.36
   3   2 -11   57.08    2.83
   3   2 -11   63.75    3.44
   3   2 -11   59.59    3.39
   3   2 -11   60.05    3.71
   3   2 -10   23.94    1.76
   3   2 -10   24.52    1.63
   3   2 -10   23.08    1.95
   3   2 -10   24.58    2.10
   3   2 -10   24.88    2.05
   3   2 -10   23.84    2.00
   3   2 -10   22.98    2.21
   3   2  -9   69.13    3.36
   3   2  -9   66.75    3.59
   3   2  -9   67.76    3.76
   3   2  -9   66.36    3.61
   3   2  -9   69.81    3.66
   3   2  -9   68.76    3.95
   3   2  -8  210.16    8.01
   3   2  -8  208.09    8.31
   3   2  -8  205.03    8.59
   3   2  -8  215.57    8.69
   3   2  -8  220.95    8.48
   3   2  -8  213.25    8.30
   3   2  -8  202.19    8.28
   3   2  -7  125.83    5.13
   3   2  -7  128.68    5.42
   3   2  -7  122.38    5.35
   3   2  -7  124.96    5.64
   3   2  -7  124.91    4.88
   3   2  -7  123.99    5.43
   3   2  -6    0.28    0.32
   3   2  -5   27.56    1.48
   3   2  -5   24.25    1.33
   3   2  -5   24.89    1.73
   3   2  -4  695.72   23.17
   3   2  -4  702.49   23.64
   3   2  -3  496.75   15.89
   3   2  -3  435.91   16.15
   3   2  -2    2.06    0.45
   3   2  -2    1.63    0.55
   3   2  -1   10.85    0.84
   3   2  -1    8.45    0.81
   3   2   0    3.79    0.57
   3   2   0    3.46    0.57
   3   2   1  141.43    5.14
   3   2   2    1.74    0.48
   3   2   2    0.90    0.33
   3   2   3   24.16    1.32
   3   2   3   23.25    1.16
   3   2   4    7.17    0.70
   3   2   4    6.38    0.54
   3   2   5  176.14    6.44
   3   2   5  181.44    6.20
   3   2   6    1.03    0.41
   3   2   6    1.00    0.26
  -3  -2  -6    1.54    0.30
   3   2   7  206.37    7.37
  -3  -2  -7  213.48    8.45
  -3  -2  -7  209.65    7.18
   3   2   8  350.09   12.04
  -3  -2  -8  370.80   13.49
  -3  -2  -9   72.25    4.18
  -3  -2 -10    2.73    1.06
  -3  -2 -10    3.67    1.16
  -3  -2 -11   12.29    1.41
  -3  -2 -11   10.31    1.74
  -3  -2 -11   12.49    1.20
  -3  -2 -11   11.74    1.65
  -3  -2 -11   14.00    1.81
  -3  -2 -11   14.26    2.28
  -3  -2 -12   61.27    3.03
  -3  -2 -12   59.33    4.13
  -3  -2 -12   54.17    3.29
  -3  -2 -12   61.37    4.70
  -3  -2 -12   58.25    3.74
  -3  -2 -13    0.56    0.60
  -3  -2 -13   -0.15    0.80
  -3  -2 -13    1.37    1.02
  -3  -2 -13    0.34    0.96
  -3  -2 -13    0.86    0.97
  -3  -2 -14  191.81    7.44
  -3  -2 -14  192.68    8.74
  -3  -2 -14  189.35    7.84
  -3  -2 -14  188.04    8.45
  -3  -2 -15   87.58    4.08
  -3  -2 -15  105.01    5.40
  -3  -2 -15   92.66    4.44
  -3  -2 -15   90.58    4.99
  -3  -2 -16   -0.45    0.52
  -3  -2 -16    1.39    1.05
  -3  -2 -16   -0.46    0.65
  -3  -2 -16    0.54    1.09
  -3  -2 -17    9.28    1.39
  -3  -2 -17    7.00    0.88
  -3  -2 -17    8.02    1.26
  -3  -2 -18   59.96    3.27
  -3  -2 -18   60.06    3.06
  -3  -2 -18   64.02    3.20
  -3  -2 -19   55.76    2.56
  -3  -2 -19   56.50    2.51
   3   3 -15   54.23    2.45
   3   3 -15   49.54    2.29
   3   3 -15   53.70    2.45
   3   3 -14    2.92    0.74
   3   3 -14    2.29    0.63
   3   3 -14    3.10    0.78
   3   3 -13    6.16    1.03
   3   3 -13    8.50    1.19
   3   3 -13    6.55    1.02
   3   3 -12    4.56    1.12
   3   3 -12    5.60    1.09
   3   3 -12    4.98    1.01
   3   3 -11    0.81    0.88
   3   3 -11    0.31    0.86
   3   3 -11    0.29    0.81
   3   3 -11    0.35    0.93
   3   3 -10   40.33    2.80
   3   3 -10   39.46    2.85
   3   3 -10   39.90    2.53
   3   3 -10   34.13    2.51
   3   3 -10   41.69    2.76
   3   3  -9  240.71    9.03
   3   3  -9  254.05    9.52
   3   3  -9  264.31    9.95
   3   3  -9  240.03    9.50
   3   3  -9  244.35    9.66
   3   3  -9  242.78    9.87
   3   3  -9  234.57    9.51
   3   3  -8  165.84    6.50
   3   3  -8  169.51    6.86
   3   3  -8  165.20    6.44
   3   3  -8  153.76    6.75
   3   3  -8  162.93    6.95
   3   3  -8  177.42    7.26
   3   3  -8  169.65    6.94
   3   3  -7   21.50    1.49
   3   3  -7   23.53    1.77
   3   3  -7   20.79    1.51
   3   3  -7   18.77    1.74
   3   3  -7   22.44    1.74
   3   3  -7   21.41    1.73
   3   3  -7   20.86    1.88
   3   3  -6   63.62    3.02
   3   3  -6   65.60    3.25
   3   3  -5  164.45    6.23
   3   3  -5  163.02    5.97
   3   3  -4  736.02   24.36
  -3  -3   4  729.06   24.27
   3   3  -3  195.44    6.99
   3   3  -3  194.25    7.26
  -3  -3   3  192.24    6.91
   3   3  -2  411.03   14.04
   3   3  -2  414.62   14.25
   3   3  -1  847.61   27.54
   3   3  -1  813.97   27.59
   3   3   0  314.00   10.50
   3   3   0  292.49   10.43
   3   3   1  202.87    7.13
   3   3   2   28.10    1.50
   3   3   2   26.89    1.33
   3   3   3  103.24    3.90
   3   3   3   96.42    3.60
   3   3   4   53.17    2.36
   3   3   4   51.67    2.03
   3   3   5  122.13    4.64
   3   3   6  126.81    4.73
  -3  -3  -6  121.88    4.58
   3   3   7   25.40    1.43
  -3  -3  -7   25.11    1.37
  -3  -3  -7   23.96    1.32
   3   3   8    1.90    0.43
  -3  -3  -8    1.90    0.39
  -3  -3  -8    1.88    0.37
  -3  -3  -8    1.66    0.91
  -3  -3  -9   47.37    3.35
  -3  -3 -10   12.38    1.59
  -3  -3 -10    9.35    1.31
  -3  -3 -10   10.36    1.73
  -3  -3 -10   10.31    1.22
  -3  -3 -11   34.26    1.97
  -3  -3 -11   31.17    2.66
  -3  -3 -11   36.73    3.28
  -3  -3 -11   35.05    3.08
  -3  -3 -11   36.61    2.51
  -3  -3 -12   10.50    1.68
  -3  -3 -12   11.38    1.73
  -3  -3 -12   12.43    1.55
  -3  -3 -12   13.82    2.04
  -3  -3 -12    9.78    1.06
  -3  -3 -13   19.54    2.22
  -3  -3 -13   15.92    2.11
  -3  -3 -13   14.85    2.04
  -3  -3 -13   13.57    1.69
  -3  -3 -13   13.87    2.07
  -3  -3 -13   16.38    1.37
  -3  -3 -14    0.22    1.11
  -3  -3 -14    0.23    1.03
  -3  -3 -14    1.29    1.02
  -3  -3 -14    0.70    0.57
  -3  -3 -15   20.73    2.17
  -3  -3 -15   21.55    1.99
  -3  -3 -15   25.56    2.46
  -3  -3 -15   24.73    2.38
  -3  -3 -15   22.09    1.57
  -3  -3 -16   95.57    4.71
  -3  -3 -16   88.16    4.75
  -3  -3 -16   87.19    4.75
  -3  -3 -16   82.16    4.17
  -3  -3 -17   34.07    2.30
  -3  -3 -17   32.18    2.40
  -3  -3 -17   28.92    1.94
  -3  -3 -17   27.34    2.29
  -3  -3 -18   25.20    1.85
  -3  -3 -18   26.86    1.73
   3   4 -15   14.04    0.96
   3   4 -15   11.23    0.72
   3   4 -15   13.87    0.91
   3   4 -14    0.94    0.47
   3   4 -14    0.59    0.55
   3   4 -13   -0.10    0.58
   3   4 -13   -0.23    0.69
   3   4 -13    0.90    0.56
   3   4 -12    8.66    1.23
   3   4 -12    7.74    1.26
   3   4 -12    7.25    1.10
   3   4 -11    1.06    0.84
   3   4 -11    0.62    0.94
   3   4 -11    1.04    0.69
   3   4 -10  164.69    6.92
   3   4 -10  167.06    7.20
   3   4 -10  162.97    7.15
   3   4 -10  175.71    7.28
   3   4  -9  163.12    6.84
   3   4  -9  163.81    7.10
   3   4  -9  161.38    7.09
   3   4  -9  167.11    6.77
   3   4  -9  168.10    7.17
   3   4  -8   24.06    2.08
   3   4  -8   27.15    2.18
   3   4  -8   27.38    2.06
   3   4  -8   30.25    2.02
   3   4  -8   24.91    1.90
   3   4  -7  130.03    5.51
   3   4  -7  126.65    5.71
   3   4  -7  132.92    5.53
   3   4  -6   15.90    1.55
   3   4  -6   17.60    1.45
   3   4  -6   14.47    1.10
   3   4  -6   16.42    1.44
  -3  -4   6   18.05    1.34
   3   4  -5    8.29    0.79
   3   4  -5    7.64    0.94
   3   4  -4    3.64    0.57
  -3  -4   4    2.81    0.51
   3   4  -3   24.94    1.49
  -3  -4   3   25.68    1.45
   3   4  -2  814.43   27.60
  -3  -4   2  844.21   27.55
   3   4  -1    6.43    0.77
  -3  -4   1    5.83    0.70
   3   4   0  515.20   17.54
  -3  -4   0  520.03   17.49
  -3  -4  -1  337.62   11.66
   3   4   2  295.31   10.13
  -3  -4  -2  280.11   10.02
   3   4   3    9.49    0.91
   3   4   4   83.16    3.48
  -3  -4  -4   82.95    3.41
   3   4   5  216.93    7.90
  -3  -4  -5  221.74    7.86
   3   4   6  260.77    9.26
  -3  -4  -6  254.41    9.17
  -3  -4  -6  266.82    9.17
   3   4   7  475.05   16.20
  -3  -4  -7  473.85   16.12
  -3  -4  -7  478.92   16.17
   3   4   8   36.44    1.89
  -3  -4  -8   36.06    1.90
  -3  -4  -8   37.50    1.83
  -3  -4  -8   35.41    2.84
  -3  -4  -9   28.73    2.67
  -3  -4  -9   30.76    2.00
  -3  -4  -9   30.84    2.19
  -3  -4  -9   30.45    1.59
  -3  -4 -10  237.60    8.88
  -3  -4 -10  218.11    9.34
  -3  -4 -10  229.99    8.69
  -3  -4 -10  209.44    8.93
  -3  -4 -10  230.04   10.02
  -3  -4 -11   53.05    2.51
  -3  -4 -11   48.68    3.02
  -3  -4 -11   56.37    3.68
  -3  -4 -11   51.56    3.26
  -3  -4 -11   52.28    2.96
  -3  -4 -11   49.33    3.81
  -3  -4 -11   47.23    3.17
  -3  -4 -12    2.31    1.01
  -3  -4 -12    1.17    1.13
  -3  -4 -12    1.45    0.85
  -3  -4 -12    1.34    1.06
  -3  -4 -12    0.89    1.14
  -3  -4 -12    1.51    0.90
  -3  -4 -13   70.48    4.07
  -3  -4 -13   75.86    4.53
  -3  -4 -13   73.80    4.42
  -3  -4 -13   60.82    4.61
  -3  -4 -13   66.06    3.99
  -3  -4 -14   55.83    3.53
  -3  -4 -14   60.62    4.00
  -3  -4 -14   59.39    3.94
  -3  -4 -14   57.24    3.55
  -3  -4 -15   37.69    2.70
  -3  -4 -15   41.08    3.18
  -3  -4 -15   41.07    2.83
  -3  -4 -15   35.40    2.93
  -3  -4 -16    0.28    0.71
  -3  -4 -16    0.14    0.87
  -3  -4 -16    0.57    1.05
  -3  -4 -16    0.55    0.99
  -3  -4 -17   68.84    3.41
  -3  -4 -17   69.76    3.73
  -3  -4 -17   68.99    3.78
  -3  -4 -18   73.22    3.26
  -3  -4 -18   78.19    3.66
   3   5 -14    0.13    0.44
   3   5 -13    0.19    0.60
   3   5 -13    0.55    0.39
   3   5 -12    6.60    1.00
   3   5 -12    5.54    1.05
   3   5 -12    4.82    0.78
   3   5 -11    9.22    1.25
   3   5 -11    9.05    1.32
   3   5 -11    7.55    1.03
   3   5 -10  282.80   10.71
   3   5 -10  281.09   10.41
   3   5 -10  272.30   10.81
   3   5  -9  727.60   24.64
   3   5  -9  690.28   24.65
   3   5  -9  696.67   24.21
   3   5  -8   70.08    3.71
   3   5  -8   59.14    3.36
   3   5  -8   64.43    3.68
   3   5  -7  189.44    7.76
   3   5  -7  197.34    7.54
  -3  -5   7  195.08    7.39
   3   5  -6  245.11    9.21
   3   5  -6  231.44    8.85
  -3  -5   6  239.77    8.85
   3   5  -5  295.98   10.51
   3   5  -5  279.92   10.01
   3   5  -5  276.46    9.92
  -3  -5   5  275.73   10.20
   3   5  -4    7.83    0.86
   3   5  -4    5.64    0.85
  -3  -5   4    5.31    0.82
  -3  -5   4    6.09    0.72
   3   5  -3    0.68    0.40
  -3  -5   3    1.18    0.54
  -3  -5   3    1.31    0.48
   3   5  -2    1.19    0.45
  -3  -5   2    0.38    0.38
   3   5  -1  203.32    7.37
  -3  -5   1  191.69    7.23
   3   5   0    1.79    0.53
  -3  -5   0    0.84    0.44
  -3  -5  -1  551.26   18.70
   3   5   2  241.68    8.65
  -3  -5  -2  232.62    8.52
   3   5   3   40.32    2.16
   3   5   4    3.75    0.70
  -3  -5  -4    3.13    0.63
   3   5   5   20.57    1.43
  -3  -5  -5   19.24    1.33
  -3  -5  -5   22.73    1.39
   3   5   6   34.22    1.93
  -3  -5  -6   30.97    1.79
  -3  -5  -6   35.03    1.86
   3   5   7  117.89    4.90
  -3  -5  -7  127.54    4.87
  -3  -5  -7  123.57    4.92
   3   5   8   20.28    1.37
  -3  -5  -8   15.92    1.57
  -3  -5  -8   16.31    1.24
  -3  -5  -8   22.00    1.44
  -3  -5  -9   44.85    2.24
  -3  -5  -9   44.37    2.66
  -3  -5  -9   48.16    2.86
  -3  -5 -10    2.28    0.88
  -3  -5 -10    1.91    0.90
  -3  -5 -10    1.56    0.82
  -3  -5 -10    3.07    1.09
  -3  -5 -10    3.07    0.58
  -3  -5 -10    3.19    1.05
  -3  -5 -11    0.31    0.74
  -3  -5 -11    0.41    0.75
  -3  -5 -11   -0.36    0.91
  -3  -5 -11    0.88    1.05
  -3  -5 -12  107.61    5.09
  -3  -5 -12  112.22    5.27
  -3  -5 -12  115.99    5.89
  -3  -5 -12  106.39    5.48
  -3  -5 -13    4.65    1.09
  -3  -5 -13    4.86    1.38
  -3  -5 -13    3.62    1.32
  -3  -5 -14    6.02    1.39
  -3  -5 -14    6.76    1.48
  -3  -5 -15   34.25    2.74
  -3  -5 -15   41.65    3.02
  -3  -5 -16  161.31    7.13
  -3  -5 -16  186.78    7.48
  -3  -5 -17   58.35    3.09
  -3  -5 -17   56.64    3.02
  -3  -5 -18  136.46    5.29
   3   6 -13    1.31    0.54
   3   6 -12   22.73    1.67
   3   6 -11   28.79    1.83
   3   6 -11   24.56    1.94
   3   6 -10   12.94    1.35
   3   6 -10   12.65    1.55
   3   6  -9    2.93    0.85
   3   6  -9    2.85    0.96
  -3  -6   9    2.51    0.68
   3   6  -8  152.92    6.25
  -3  -6   8  136.22    5.80
   3   6  -7    7.05    1.09
   3   6  -7    7.88    1.16
  -3  -6   7    6.30    0.92
   3   6  -6    6.96    0.82
   3   6  -6    6.30    1.04
  -3  -6   6    4.53    0.86
   3   6  -5   66.31    3.48
   3   6  -5   60.46    2.93
  -3  -6   5   66.50    3.24
  -3  -6   5   64.12    2.91
   3   6  -4    2.07    0.58
   3   6  -4    1.44    0.65
  -3  -6   4    1.22    0.48
  -3  -6   4    1.42    0.45
  -3  -6   4    1.39    0.62
   3   6  -3    0.80    0.49
   3   6  -3    1.35    0.64
  -3  -6   3    0.90    0.45
  -3  -6   3    1.25    0.65
  -3  -6   3    1.45    0.49
   3   6  -2  101.69    4.22
  -3  -6   2   89.17    3.84
  -3  -6   2   92.51    4.03
  -3  -6   2   97.30    3.91
  -3  -6   2   93.44    4.15
   3   6  -1   67.94    3.30
  -3  -6   1   67.02    2.99
  -3  -6   1   75.58    3.28
  -3  -6   1   69.27    3.27
   3   6   0  105.09    4.40
  -3  -6   0   95.84    3.98
  -3  -6   0  101.69    4.25
  -3  -6  -1  450.87   15.64
   3   6   2   45.15    2.47
  -3  -6  -2   46.31    2.40
   3   6   3   96.40    4.12
  -3  -6  -3   88.82    3.87
   3   6   4   79.74    3.63
  -3  -6  -4   76.77    3.50
   3   6   5   80.55    3.68
  -3  -6  -5   76.15    3.51
  -3  -6  -5   78.30    3.31
  -3  -6  -5   81.65    3.59
   3   6   6   13.19    1.26
  -3  -6  -6   11.23    1.08
  -3  -6  -6   13.24    1.17
   3   6   7   13.38    1.23
  -3  -6  -7   13.82    1.48
  -3  -6  -7   15.48    1.52
  -3  -6  -7   14.61    1.26
  -3  -6  -7   13.90    1.21
   3   6   8  100.81    4.14
  -3  -6  -8   88.03    4.44
  -3  -6  -8   83.88    4.38
  -3  -6  -8   90.21    4.27
  -3  -6  -8   95.15    4.01
  -3  -6  -8  100.20    5.59
  -3  -6  -9   36.71    2.53
  -3  -6  -9   34.16    2.47
  -3  -6  -9   32.72    2.26
  -3  -6  -9   28.86    2.95
  -3  -6 -10   22.03    1.87
  -3  -6 -10   18.89    1.90
  -3  -6 -10   25.05    2.08
  -3  -6 -10   22.07    2.66
  -3  -6 -10   22.13    2.03
  -3  -6 -10   15.40    1.43
  -3  -6 -11   40.70    3.77
  -3  -6 -11   48.18    3.11
  -3  -6 -11   46.44    2.86
  -3  -6 -11   50.94    3.58
  -3  -6 -12  145.02    7.77
  -3  -6 -12  139.74    6.74
  -3  -6 -12  137.12    6.37
  -3  -6 -12  144.33    6.22
  -3  -6 -12  146.26    7.11
  -3  -6 -13    7.38    1.68
  -3  -6 -13    5.79    1.42
  -3  -6 -13    9.29    1.45
  -3  -6 -13    7.63    1.26
  -3  -6 -13    4.24    1.31
  -3  -6 -14  112.62    5.78
  -3  -6 -14   98.02    5.24
  -3  -6 -14  113.70    5.50
  -3  -6 -15   12.68    1.53
  -3  -6 -15   11.50    1.76
  -3  -6 -15   15.81    1.78
  -3  -6 -16    2.76    0.82
  -3  -6 -16    1.33    0.99
  -3  -6 -16   -0.41    0.90
  -3  -6 -17    3.51    0.91
  -3  -6 -17    4.34    0.90
  -3  -6 -18    0.48    0.48
  -3  -6 -18    1.07    0.52
   3   7 -12    3.84    0.66
   3   7 -11    3.99    0.78
   3   7 -10    3.34    0.94
   3   7 -10    2.67    0.59
   3   7  -9   18.81    1.74
   3   7  -9   18.15    1.44
  -3  -7   9   18.78    1.27
  -3  -7   9   19.81    1.43
   3   7  -8   15.42    1.40
   3   7  -8   11.42    1.49
  -3  -7   8   14.80    1.36
  -3  -7   8   16.45    1.24
   3   7  -7  144.93    5.50
   3   7  -7  136.63    5.87
  -3  -7   7  146.46    5.60
  -3  -7   7  135.10    5.85
  -3  -7   7  147.02    5.83
   3   7  -6   35.32    2.55
   3   7  -6   39.92    2.13
  -3  -7   6   34.45    2.03
  -3  -7   6   42.29    2.40
  -3  -7   6   39.60    2.16
   3   7  -5    2.18    0.75
  -3  -7   5    2.21    0.76
  -3  -7   5    2.36    0.65
  -3  -7   5    1.90    0.57
   3   7  -4  220.39    8.83
   3   7  -4  221.50    8.39
  -3  -7   4  213.77    8.12
  -3  -7   4  227.04    8.22
  -3  -7   4  220.68    8.49
   3   7  -3    7.44    0.97
  -3  -7   3    8.62    1.12
  -3  -7   3    8.66    0.97
  -3  -7   3    8.35    0.95
   3   7  -2    9.31    1.16
   3   7  -2    7.26    1.02
  -3  -7   2    8.35    0.98
  -3  -7   2    7.77    0.95
  -3  -7   2    7.73    1.06
  -3  -7   2    6.89    0.87
   3   7  -1   49.08    2.69
  -3  -7   1   45.23    2.40
  -3  -7   1   44.04    2.51
  -3  -7   1   45.22    2.58
  -3  -7   1   44.83    2.37
   3   7   0   15.73    1.43
  -3  -7   0   13.46    1.21
  -3  -7   0   14.62    1.25
  -3  -7   0   13.84    1.30
  -3  -7   0   18.14    1.45
  -3  -7   0   17.38    1.34
   3   7   1    2.16    0.65
  -3  -7  -1    1.69    0.57
  -3  -7  -1    3.05    0.68
  -3  -7  -1    1.99    0.57
  -3  -7  -1    2.97    0.66
  -3  -7  -1    2.45    0.68
  -3  -7  -2    1.24    0.60
  -3  -7  -2    1.20    0.54
  -3  -7  -2    1.37    0.59
  -3  -7  -2    2.53    0.65
   3   7   3   69.36    3.41
  -3  -7  -3   67.40    3.23
  -3  -7  -3   71.98    3.28
  -3  -7  -3   62.09    3.03
  -3  -7  -3   63.10    3.11
   3   7   4    0.12    0.53
  -3  -7  -4    0.70    0.50
  -3  -7  -4    0.65    0.50
   3   7   5    3.29    0.72
  -3  -7  -5    1.98    0.53
  -3  -7  -5    1.95    0.62
  -3  -7  -5    2.09    0.80
   3   7   6   94.38    4.18
  -3  -7  -6   85.50    4.28
  -3  -7  -6   79.91    4.18
  -3  -7  -6   87.46    3.98
  -3  -7  -6   88.06    4.06
   3   7   7  204.31    7.77
  -3  -7  -7  204.04    8.10
  -3  -7  -7  193.19    8.01
  -3  -7  -7  203.41    7.74
  -3  -7  -7  184.02    7.52
   3   7   8    1.15    0.56
  -3  -7  -8    0.55    1.03
  -3  -7  -8    0.16    0.78
  -3  -7  -8    0.26    0.67
  -3  -7  -8    1.42    0.89
  -3  -7  -9   23.16    2.13
  -3  -7  -9   22.56    2.13
  -3  -7  -9   22.82    2.67
  -3  -7  -9   21.84    1.90
  -3  -7 -10    9.63    1.48
  -3  -7 -10    6.54    0.98
  -3  -7 -10    7.13    1.39
  -3  -7 -10    8.00    1.21
  -3  -7 -10    6.47    1.34
  -3  -7 -10   10.58    1.97
  -3  -7 -10    7.02    1.49
  -3  -7 -11  260.92   10.19
  -3  -7 -11  247.04    9.82
  -3  -7 -11  250.38   11.52
  -3  -7 -11  251.20   10.29
  -3  -7 -11  263.46   10.78
  -3  -7 -12  222.05    9.31
  -3  -7 -12  226.83    9.08
  -3  -7 -12  241.45   10.03
  -3  -7 -12  237.67    9.61
  -3  -7 -12  233.09    9.49
  -3  -7 -13    1.95    1.06
  -3  -7 -13    0.64    0.96
  -3  -7 -13    1.24    0.78
  -3  -7 -13    0.32    0.75
  -3  -7 -13    0.21    1.02
  -3  -7 -14  581.51   20.17
  -3  -7 -14  538.23   19.36
  -3  -7 -14  542.86   19.43
  -3  -7 -15    2.49    1.09
  -3  -7 -16  177.84    7.21
  -3  -7 -17  150.59    5.88
   3   8 -11   26.01    1.45
   3   8 -10    6.82    0.90
  -3  -8  10    7.12    0.66
   3   8  -9    1.60    0.74
  -3  -8   9    1.78    0.52
  -3  -8   9    2.21    0.51
   3   8  -8   -0.37    0.69
  -3  -8   8    0.92    0.58
  -3  -8   8    0.37    0.47
   3   8  -7   32.91    1.77
  -3  -8   7   34.54    1.97
  -3  -8   7   31.09    1.79
  -3  -8   7   34.06    2.12
   3   8  -6    0.33    0.47
  -3  -8   6    0.65    0.52
  -3  -8   6    0.95    0.65
  -3  -8   6    0.08    0.48
   3   8  -5    2.96    0.67
  -3  -8   5    2.43    0.67
  -3  -8   5    0.75    0.69
  -3  -8   5    2.00    0.85
  -3  -8   5    1.28    0.57
  -3  -8   4  244.20    9.05
  -3  -8   4  252.29    9.36
  -3  -8   4  237.67    8.97
   3   8  -3    0.50    0.46
   3   8  -3   -0.16    0.65
  -3  -8   3    0.41    0.60
  -3  -8   3    0.37    0.68
  -3  -8   3    0.58    0.59
   3   8  -2  365.24   13.64
   3   8  -2  379.11   13.92
  -3  -8   2  366.58   13.39
  -3  -8   2  370.42   13.30
  -3  -8   2  387.21   13.41
  -3  -8   2  393.78   13.69
   3   8  -1   92.12    4.29
   3   8  -1   86.94    4.15
  -3  -8   1   76.68    3.72
  -3  -8   1   84.64    3.88
  -3  -8   1   84.25    3.89
   3   8   0   40.97    2.58
   3   8   0   42.75    2.64
  -3  -8   0   41.79    2.39
  -3  -8   0   42.15    2.46
  -3  -8   0   40.51    2.44
  -3  -8   0   38.00    2.27
   3   8   1    0.56    0.63
  -3  -8  -1    0.20    0.57
  -3  -8  -1    1.28    0.53
  -3  -8  -1    0.34    0.58
  -3  -8  -1    0.32    0.66
  -3  -8  -2   15.46    1.37
  -3  -8  -2   11.59    1.30
  -3  -8  -2   11.91    1.27
   3   8   3  161.77    6.64
  -3  -8  -3  150.97    6.37
  -3  -8  -3  156.07    6.22
   3   8   4   96.37    4.59
  -3  -8  -4   97.01    4.44
  -3  -8  -4   97.52    4.21
   3   8   5    4.61    0.92
  -3  -8  -5    3.11    1.03
  -3  -8  -5    3.98    1.04
  -3  -8  -5    4.99    0.78
   3   8   6    1.81    0.72
   3   8   6    2.19    0.56
  -3  -8  -6    1.56    0.63
  -3  -8  -6    1.39    0.80
  -3  -8  -6    1.25    0.83
   3   8   7    9.60    1.18
  -3  -8  -7    9.97    1.52
  -3  -8  -7   10.30    1.42
   3   8   8   13.20    1.35
  -3  -8  -8   14.34    1.48
  -3  -8  -8   10.65    1.54
  -3  -8  -8    9.97    1.51
  -3  -8  -8   15.18    2.10
  -3  -8  -9   49.88    2.95
  -3  -8  -9   46.56    3.87
  -3  -8  -9   48.60    3.15
  -3  -8  -9   54.19    3.31
  -3  -8  -9   48.45    2.91
  -3  -8  -9   57.34    3.36
  -3  -8 -10    6.35    1.15
  -3  -8 -10    6.91    1.30
  -3  -8 -10    6.39    1.39
  -3  -8 -10    8.29    1.46
  -3  -8 -10    5.13    1.32
  -3  -8 -11   21.96    2.11
  -3  -8 -11   23.14    2.27
  -3  -8 -11   25.21    2.00
  -3  -8 -11   23.16    2.13
  -3  -8 -12    1.76    1.08
  -3  -8 -12    1.74    1.01
  -3  -8 -12    0.92    0.82
  -3  -8 -12   -0.33    0.91
  -3  -8 -13   59.72    3.54
  -3  -8 -13   69.64    3.91
  -3  -8 -13   64.34    3.38
  -3  -8 -13   74.62    3.79
  -3  -8 -14   52.25    3.13
  -3  -8 -14   50.64    2.90
  -3  -8 -14   47.22    2.86
  -3  -8 -15   30.47    2.03
  -3  -8 -15   29.16    2.05
  -3  -8 -16   87.46    3.63
  -3  -8 -16   76.79    3.52
  -3  -8 -17    4.88    0.62
   3   9  -9   12.21    1.00
  -3  -9   9   11.51    0.83
  -3  -9   9   12.25    0.84
   3   9  -8    0.69    0.56
  -3  -9   8    0.28    0.43
  -3  -9   8    1.35    0.47
   3   9  -7    2.27    0.77
  -3  -9   7    1.94    0.60
  -3  -9   7    2.81    0.66
   3   9  -6    1.00    0.45
  -3  -9   6    1.55    0.63
  -3  -9   6    1.05    0.51
  -3  -9   6    0.92    0.70
   3   9  -5   46.97    2.39
  -3  -9   5   45.28    2.37
  -3  -9   5   48.48    2.67
  -3  -9   5   45.33    2.46
   3   9  -4   26.87    1.79
  -3  -9   4   31.46    2.13
  -3  -9   4   30.29    1.87
  -3  -9   4   29.80    1.93
  -3  -9   3    8.66    1.18
  -3  -9   3    6.52    1.01
  -3  -9   3    6.96    0.95
  -3  -9   2  140.29    5.77
  -3  -9   2  131.74    5.48
  -3  -9   2  131.56    5.58
  -3  -9   1    0.12    0.66
  -3  -9   1    0.23    0.67
  -3  -9   1    0.21    0.57
   3   9   0  233.05    9.24
   3   9   0  249.44    9.34
  -3  -9   0  223.87    8.76
  -3  -9   0  218.20    8.88
  -3  -9   0  237.22    8.97
  -3  -9   0  252.60    9.10
  -3  -9   0  230.91    8.92
   3   9   1  250.69    9.78
   3   9   1  252.38    9.70
  -3  -9  -1  245.33    9.45
  -3  -9  -1  237.78    9.34
  -3  -9  -1  258.30    9.47
  -3  -9  -1  252.02    9.51
   3   9   2   34.81    2.40
  -3  -9  -2   34.64    2.24
  -3  -9  -2   34.75    2.19
  -3  -9  -2   38.86    2.42
   3   9   3    3.22    0.87
   3   9   3    2.51    0.71
  -3  -9  -3    3.82    0.75
  -3  -9  -3    2.66    0.67
  -3  -9  -3    4.62    0.85
   3   9   4  501.87   17.37
  -3  -9  -4  493.74   16.77
  -3  -9  -4  473.42   17.08
  -3  -9  -4  451.95   16.56
  -3  -9  -4  497.89   17.39
   3   9   5  367.34   13.44
  -3  -9  -5  349.38   12.73
  -3  -9  -5  358.45   13.47
  -3  -9  -5  378.16   13.56
   3   9   6   12.41    1.15
   3   9   6   12.82    1.44
  -3  -9  -6   15.76    1.72
  -3  -9  -6   13.73    1.65
  -3  -9  -7  270.43   10.66
  -3  -9  -7  300.11   11.10
  -3  -9  -7  278.92   10.99
  -3  -9  -8   82.95    4.17
  -3  -9  -8   76.03    4.27
  -3  -9  -8   89.90    4.47
  -3  -9  -9  118.37    5.14
  -3  -9  -9  116.62    5.67
  -3  -9  -9  122.72    5.44
  -3  -9  -9  116.63    5.57
  -3  -9  -9  114.17    5.51
  -3  -9 -10   72.56    3.61
  -3  -9 -10   67.53    3.98
  -3  -9 -10   75.40    3.88
  -3  -9 -10   72.47    3.98
  -3  -9 -10   73.50    3.94
  -3  -9 -11   17.89    1.87
  -3  -9 -11   20.07    1.84
  -3  -9 -11   19.23    1.89
  -3  -9 -11   22.17    1.71
  -3  -9 -12   57.59    3.31
  -3  -9 -12   58.09    3.19
  -3  -9 -12   58.09    3.29
  -3  -9 -12   56.99    2.97
  -3  -9 -13   25.39    1.91
  -3  -9 -13   23.00    1.84
  -3  -9 -13   21.78    1.78
  -3  -9 -14   43.50    2.41
  -3  -9 -15    1.72    0.59
  -3  -9 -16   14.64    0.93
  -3 -10   8   28.76    1.38
   3  10  -7    7.57    0.75
  -3 -10   7    8.26    0.79
  -3 -10   7    7.12    0.74
  -3 -10   6   57.33    2.52
  -3 -10   6   54.93    2.57
   3  10  -5    1.65    0.50
  -3 -10   5    2.83    0.71
  -3 -10   5    2.24    0.67
   3  10  -4    0.23    0.44
  -3 -10   4   -0.24    0.53
  -3 -10   4   -0.20    0.66
  -3 -10   4    0.27    0.59
   3  10  -3   59.79    2.82
  -3 -10   3   54.97    2.89
  -3 -10   3   57.61    2.82
  -3 -10   2   17.98    1.55
  -3 -10   2   18.56    1.54
  -3 -10   2   16.28    1.38
  -3 -10   1    8.88    1.13
  -3 -10   1    9.64    1.14
  -3 -10   1    8.81    1.20
  -3 -10   0    3.38    0.79
  -3 -10   0    2.49    0.80
  -3 -10   0    2.44    0.88
  -3 -10  -1   51.57    2.78
  -3 -10  -2    8.37    1.02
  -3 -10  -3    4.66    0.78
  -3 -10  -3    5.22    1.17
   3  10   4    1.14    0.57
  -3 -10  -4    1.92    0.86
  -3 -10  -4    2.11    0.54
  -3 -10  -4    2.57    0.98
   3  10   5    0.54    0.47
  -3 -10  -5    0.61    0.87
  -3 -10  -5   -0.15    0.80
   3  10   6   -0.16    0.45
  -3 -10  -6    1.22    0.86
  -3 -10  -6    0.46    0.84
  -3 -10  -7    3.63    1.08
  -3 -10  -7    3.85    1.06
  -3 -10  -8    3.52    0.89
  -3 -10  -8    3.63    0.80
  -3 -10  -8    4.67    1.05
  -3 -10  -8    5.60    1.18
  -3 -10  -9   17.74    1.48
  -3 -10  -9   15.00    1.17
  -3 -10  -9   17.15    1.70
  -3 -10  -9   17.84    1.75
  -3 -10 -10   63.68    3.18
  -3 -10 -10   76.39    3.78
  -3 -10 -10   73.47    3.62
  -3 -10 -10   73.01    3.41
  -3 -10 -11    0.37    0.79
  -3 -10 -11   -0.08    0.51
  -3 -10 -12   12.04    1.28
  -3 -10 -13   36.58    2.06
  -3 -11   6   42.11    1.85
  -3 -11   6   41.91    1.92
   3  11  -5    0.04    0.27
  -3 -11   5   -0.35    0.39
   3  11  -4    4.15    0.55
   3  11  -4    3.27    0.48
   3  11  -3   30.29    1.62
  -3 -11   3   26.25    1.64
   3  11  -2   34.00    1.85
  -3 -11   2   33.06    1.92
  -3 -11   1    7.58    0.93
   3  11   0   19.91    1.44
  -3 -11   0   21.30    1.48
   3  11   1    2.06    0.59
  -3 -11  -1    2.14    0.61
   3  11   2    6.43    0.90
  -3 -11  -2    5.38    0.75
  -3 -11  -2    5.09    1.06
  -3 -11  -2    7.05    1.04
   3  11   3   38.12    2.10
  -3 -11  -3   34.21    2.30
   3  11   4   24.09    1.56
  -3 -11  -4   27.13    2.03
  -3 -11  -4   24.45    1.89
   3  11   5   21.57    1.40
  -3 -11  -5   23.59    1.88
  -3 -11  -5   20.25    1.74
   3  11   6   16.52    1.15
  -3 -11  -6   18.00    1.61
  -3 -11  -7   11.49    1.35
  -3 -11  -7   13.56    1.40
  -3 -11  -8    7.37    1.12
  -3 -11  -8    8.04    1.12
  -3 -11  -9    1.67    0.69
  -3 -11  -9    0.43    0.67
  -3 -11 -10    3.77    0.83
  -3 -11 -11   80.07    3.51
  -3 -11 -12    6.31    0.78
   3  12  -3   23.16    1.15
  -3 -12   3   25.16    1.24
  -3 -12   3   24.36    1.37
   3  12  -2    3.73    0.47
   3  12  -2    3.55    0.49
  -3 -12   2    3.74    0.66
  -3 -12   2    3.28    0.49
  -3 -12   1   87.91    3.45
   3  12   0   77.16    3.17
  -3 -12   0   78.89    3.13
   3  12   1    0.18    0.38
  -3 -12  -1    0.71    0.63
   3  12   2   56.12    2.56
  -3 -12  -2   65.87    3.00
   3  12   3   58.75    2.47
  -3 -12  -3   61.43    2.87
   3  12   4    0.27    0.36
  -3 -12  -4    0.56    0.68
  -3 -12  -4    0.85    0.52
   3  12   5    7.08    0.64
  -3 -12  -5    7.50    1.00
  -3 -12  -5    7.39    0.89
  -3 -12  -6   55.77    2.66
  -3 -12  -6   50.21    2.51
  -3 -12  -7    0.38    0.54
  -3 -12  -7    0.07    0.48
  -3 -12  -8    5.48    0.73
  -3 -12  -9    0.89    0.49
   4 -10  -6    4.69    0.58
   4 -10  -5   11.63    0.76
   4 -10  -4   57.19    2.38
   4 -10  -3    0.08    0.55
   4 -10  -2    5.67    0.86
   4 -10  -1    1.53    0.64
  -4  10   1    1.19    0.30
  -4  10   0    5.08    0.51
  -4  10  -1   62.63    2.54
  -4  10  -2    8.82    0.71
  -4  10  -3    6.21    0.59
  -4  10  -4    2.51    0.38
   4  -9  -8   26.93    1.47
   4  -9  -8   30.47    1.60
   4  -9  -8   31.69    1.37
   4  -9  -8   29.03    1.39
   4  -9  -7   21.18    1.33
   4  -9  -7   19.90    1.43
   4  -9  -7   21.44    1.13
   4  -9  -7   20.04    1.20
   4  -9  -6    1.05    0.67
   4  -9  -6    0.10    0.30
   4  -9  -6    1.03    0.43
   4  -9  -6    0.61    0.55
   4  -9  -5    1.30    0.73
   4  -9  -5    1.98    0.44
   4  -9  -5    2.71    0.57
   4  -9  -5    3.28    0.72
   4  -9  -4    9.40    0.80
   4  -9  -4    9.51    1.05
   4  -9  -3   29.54    1.85
   4  -9  -2    2.08    0.63
  -4   9   2    1.27    0.41
  -4   9   1    5.31    0.69
  -4   9   0    2.66    0.56
   4  -9   1  226.79    8.15
  -4   9  -1  236.26    8.37
   4  -9   2    2.29    0.51
  -4   9  -2    1.96    0.58
   4  -9   3   52.93    2.41
  -4   9  -3   53.05    2.51
   4  -9   4   15.88    1.10
  -4   9  -4   16.09    1.17
   4  -9   5   -0.11    0.41
   4  -9   5    0.57    0.30
   4  -9   6   98.31    3.62
  -4   9  -6   97.25    3.80
   4  -9   7    8.58    0.69
   4  -9   7    7.70    0.58
  -4   9  -7    7.71    0.64
   4  -9   8   48.79    1.90
   4  -8 -10    0.27    0.46
   4  -8 -10    0.16    0.25
   4  -8  -9    3.27    0.72
   4  -8  -9    3.05    0.50
   4  -8  -9    3.40    0.50
   4  -8  -9    3.62    0.67
   4  -8  -8   68.42    2.90
   4  -8  -8   67.75    2.97
   4  -8  -8   68.93    3.31
   4  -8  -8   65.32    3.23
   4  -8  -7    3.73    0.91
   4  -8  -7    2.59    0.54
   4  -8  -7    3.82    0.71
   4  -8  -7    3.62    0.91
   4  -8  -6    6.35    1.13
   4  -8  -6    6.38    0.79
   4  -8  -6    5.60    0.87
   4  -8  -6    6.21    1.14
   4  -8  -5   15.52    1.22
   4  -8  -5   16.24    1.72
   4  -8  -5   16.38    1.61
   4  -8  -4  142.19    5.59
   4  -8  -4  149.62    6.24
   4  -8  -3   12.33    1.47
   4  -8  -3    9.33    0.95
   4  -8  -2  143.29    6.16
   4  -8  -2  137.47    5.47
  -4   8   2  148.67    5.57
   4  -8  -1  173.52    6.48
   4  -8  -1  181.17    7.27
  -4   8   1  178.94    6.74
   4  -8   0    9.63    1.29
   4  -8   0   11.24    0.99
  -4   8   0   11.79    1.06
  -4   8   0   10.76    1.10
   4  -8   1  202.76    8.17
   4  -8   1  217.29    7.73
  -4   8  -1  204.08    7.90
  -4   8  -1  214.63    7.84
   4  -8   2   33.48    1.64
   4  -8   2   27.43    2.03
   4  -8   2   32.50    1.83
  -4   8  -2   34.59    1.98
  -4   8  -2   31.86    1.98
   4  -8   3  124.30    4.88
   4  -8   3  126.11    4.67
  -4   8  -3  115.70    4.99
  -4   8  -3  120.48    4.98
   4  -8   4    0.71    0.48
   4  -8   4    0.75    0.43
  -4   8  -4    0.38    0.57
  -4   8  -4   -0.09    0.53
   4  -8   5    9.06    0.82
   4  -8   5    8.48    0.92
  -4   8  -5    6.62    0.90
   4  -8   6    2.79    0.52
  -4   8  -6    1.98    0.63
   4  -8   7   38.93    1.94
   4  -8   7   38.09    1.83
  -4   8  -7   34.49    1.90
   4  -8   8   40.80    1.96
   4  -8   8   41.02    1.90
  -4   8  -8   41.76    1.97
   4  -8   9   12.70    0.89
   4  -8   9   12.66    0.85
   4  -8  10    5.69    0.50
   4  -7 -12    0.11    0.38
   4  -7 -11   50.76    2.22
   4  -7 -11   54.64    2.61
   4  -7 -10   16.47    1.15
   4  -7 -10   17.75    1.18
   4  -7 -10   18.53    1.32
   4  -7 -10   18.89    1.54
   4  -7  -9   11.08    1.34
   4  -7  -9    9.72    0.95
   4  -7  -9    9.69    0.97
   4  -7  -9    7.27    1.01
   4  -7  -8   12.12    1.50
   4  -7  -8   12.21    1.12
   4  -7  -8   11.72    1.16
   4  -7  -8   11.89    1.39
   4  -7  -7   10.96    1.50
   4  -7  -7   12.28    1.17
   4  -7  -7   12.29    1.28
   4  -7  -7   11.94    1.49
   4  -7  -6  107.30    4.56
   4  -7  -6  104.66    4.70
   4  -7  -6   99.84    5.08
   4  -7  -5   55.75    2.84
   4  -7  -5   57.52    3.45
   4  -7  -4   86.26    3.86
   4  -7  -4   86.22    4.51
   4  -7  -3  237.98    8.92
   4  -7  -3  249.87    9.76
   4  -7  -2   73.87    3.92
   4  -7  -2   65.10    3.15
  -4   7   2   68.57    3.19
   4  -7  -1    0.32    0.82
   4  -7  -1    0.29    0.38
  -4   7   1   -0.20    0.53
  -4   7   1    0.43    0.46
   4  -7   0    0.94    0.49
  -4   7   0   -0.09    0.50
   4  -7   1    0.25    0.46
  -4   7  -1    0.30    0.55
   4  -7   2    5.41    0.68
   4  -7   2    6.53    0.85
  -4   7  -2    5.65    0.89
   4  -7   3   89.02    3.79
   4  -7   3   86.31    3.61
  -4   7  -3   85.60    3.93
   4  -7   4   15.43    1.29
  -4   7  -4   13.94    1.30
   4  -7   5   25.81    1.68
  -4   7  -5   24.21    1.77
  -4   7  -6    0.61    0.62
   4  -7   7   85.92    3.63
  -4   7  -7   80.51    3.69
   4  -7   8    1.54    0.56
   4  -7   8    0.75    0.50
  -4   7  -8    0.08    0.47
   4  -7   9   98.79    3.86
  -4   7  -9   91.05    3.81
   4  -7  10   62.49    2.72
   4  -7  10   69.05    2.78
   4  -7  11    4.22    0.50
   4  -7  11    4.53    0.54
   4  -7  12    5.03    0.48
   4  -6 -12   44.46    2.01
   4  -6 -12   44.34    2.09
   4  -6 -11    9.19    0.87
   4  -6 -11    9.60    1.03
   4  -6 -10   13.39    1.14
   4  -6 -10   11.21    1.11
   4  -6  -9    0.31    0.95
   4  -6  -9    0.65    0.54
   4  -6  -9    0.93    0.58
   4  -6  -9    0.99    0.69
   4  -6  -8    4.59    1.17
   4  -6  -8    4.79    0.86
   4  -6  -8    4.25    0.87
   4  -6  -8    5.24    1.14
   4  -6  -7    7.12    1.47
   4  -6  -7    7.02    1.27
   4  -6  -7    4.27    0.81
   4  -6  -7    6.61    1.05
   4  -6  -6  233.41    9.44
   4  -6  -6  253.73    9.74
   4  -6  -6  223.23    8.75
   4  -6  -5  122.94    5.86
   4  -6  -5  119.88    5.09
   4  -6  -4   64.68    3.27
   4  -6  -4   75.03    4.09
  -4   6   4   70.96    3.85
   4  -6  -3   22.98    2.09
   4  -6  -3   20.00    1.50
  -4   6   3   19.42    1.90
   4  -6  -2  302.94   10.88
  -4   6   2  327.04   11.90
  -4   6   2  312.21   10.88
   4  -6  -1   13.36    1.05
   4  -6  -1   15.96    1.50
  -4   6   1   11.08    1.48
  -4   6   1   12.48    1.13
   4  -6   0   35.68    2.39
   4  -6   0   40.09    2.02
   4  -6   0   40.43    2.03
  -4   6   0   33.95    2.07
  -4   6   0   35.64    2.67
   4  -6   1    0.41    0.51
   4  -6   1   -0.16    0.41
   4  -6   1    0.08    0.42
  -4   6  -1    0.10    0.52
   4  -6   2   25.15    1.94
   4  -6   2   26.67    1.67
   4  -6   2   27.23    1.67
  -4   6  -2   28.01    1.88
  -4   6  -2   26.02    2.23
   4  -6   3   37.66    2.38
   4  -6   3   36.46    2.01
   4  -6   3   35.10    2.01
  -4   6  -3   31.06    2.07
  -4   6  -3   34.91    2.59
   4  -6   4  148.80    5.72
   4  -6   4  145.73    5.73
  -4   6  -4  133.87    6.38
  -4   6  -4  147.44    5.92
  -4   6  -5   27.45    1.92
   4  -6   6  124.90    5.05
  -4   6  -6  123.04    5.22
   4  -6   7  113.60    4.55
   4  -6   7  107.76    4.53
  -4   6  -7  106.71    4.68
  -4   6  -7  106.59    4.68
   4  -6   8    9.37    1.02
  -4   6  -8    9.27    1.06
   4  -6   9   40.39    2.12
  -4   6  -9   39.47    2.16
   4  -6  10    4.91    0.73
  -4   6 -10    4.41    0.66
   4  -6  11    1.44    0.47
   4  -6  12    6.17    0.67
   4  -6  12    6.90    0.63
   4  -6  13    0.04    0.28
  -4   6 -14    0.46    0.40
   4  -5 -13  113.94    4.41
   4  -5 -13  117.67    4.67
   4  -5 -12    3.41    0.58
   4  -5 -12    4.14    0.87
   4  -5 -12    5.03    0.80
   4  -5 -11    0.96    0.52
   4  -5 -11    1.97    0.78
   4  -5 -11    0.56    0.89
   4  -5 -10    1.40    0.61
   4  -5 -10    0.99    0.58
   4  -5 -10    1.44    0.66
   4  -5  -9   10.19    1.13
   4  -5  -9   10.78    1.20
   4  -5  -9    9.61    1.16
   4  -5  -9    9.61    1.23
   4  -5  -8   62.91    3.15
   4  -5  -8   64.60    3.23
   4  -5  -8   58.07    3.36
   4  -5  -8   56.91    3.09
   4  -5  -7  180.93    7.09
   4  -5  -7  175.65    7.54
   4  -5  -7  178.93    7.15
   4  -5  -7  189.36    7.95
   4  -5  -6  138.12    5.66
   4  -5  -6  143.73    6.49
   4  -5  -6  134.22    5.67
   4  -5  -6  134.55    6.90
   4  -5  -5    0.55    0.95
   4  -5  -5    0.11    0.56
   4  -5  -5   -0.25    0.56
   4  -5  -5    0.32    0.55
   4  -5  -5    0.24    0.86
   4  -5  -5    0.56    0.54
  -4   5   5    0.15    0.61
   4  -5  -4   47.13    3.04
   4  -5  -4   42.17    2.66
   4  -5  -4   38.45    2.28
   4  -5  -4   39.17    2.26
   4  -5  -4   41.87    3.18
  -4   5   4   41.44    2.72
   4  -5  -3  324.95   12.63
   4  -5  -3  314.54   11.35
   4  -5  -3  315.59   11.88
  -4   5   3  318.73   12.07
   4  -5  -2    0.72    0.46
   4  -5  -2   -0.14    0.47
  -4   5   2    0.48    0.63
  -4   5   2    0.77    0.48
   4  -5  -1   11.61    0.95
   4  -5  -1   13.10    1.34
   4  -5  -1   14.14    1.02
  -4   5   1   12.86    1.10
  -4   5   1   14.09    1.55
   4  -5   0   70.86    2.95
   4  -5   0   65.13    3.44
   4  -5   0   64.41    2.92
  -4   5   0   64.73    3.07
  -4   5   0   71.42    3.80
   4  -5   1    0.77    0.51
   4  -5   1    0.74    0.40
   4  -5   1    0.07    0.42
  -4   5  -1    0.46    0.47
   4  -5   2   15.21    1.13
   4  -5   2   13.48    1.09
   4  -5   2   10.38    1.21
  -4   5  -2   13.49    1.22
  -4   5  -2   11.86    1.43
   4  -5   3   14.97    1.16
   4  -5   3   13.10    1.14
  -4   5  -3   12.92    1.48
  -4   5  -3   15.16    1.30
   4  -5   4   65.16    2.96
   4  -5   4   63.37    2.95
  -4   5  -4   64.12    3.14
  -4   5  -4   59.93    3.47
  -4   5  -5   26.64    2.15
  -4   5  -5   30.53    1.94
   4  -5   6    0.71    0.52
   4  -5   6    0.88    0.57
  -4   5  -6    0.73    0.57
  -4   5  -6    0.22    0.58
   4  -5   7  105.99    4.51
   4  -5   7  110.86    4.53
  -4   5  -7  104.52    6.71
  -4   5  -7  112.86    4.76
  -4   5  -7  107.31    4.71
   4  -5   8   45.65    2.35
   4  -5   8   41.50    2.29
  -4   5  -8   44.58    2.45
   4  -5   9   86.82    3.70
   4  -5   9   84.13    3.65
  -4   5  -9   79.32    3.71
   4  -5  10   57.00    2.72
  -4   5 -10   58.00    2.76
   4  -5  11    4.61    0.71
   4  -5  12   73.73    3.02
  -4   5 -12   68.95    3.71
   4  -5  13   28.10    1.38
  -4   5 -13   26.40    1.86
   4  -5  14    8.90    0.67
  -4   5 -15   -0.06    0.43
   4  -4 -14   36.23    1.72
   4  -4 -13    1.58    0.67
   4  -4 -13    1.44    0.57
   4  -4 -12   -0.53    0.58
   4  -4 -12    0.59    0.46
   4  -4 -12   -1.00    0.81
   4  -4 -11    4.46    1.00
   4  -4 -11    4.56    0.90
   4  -4 -11    3.41    0.70
   4  -4 -11    4.13    0.71
   4  -4 -11    4.23    1.12
   4  -4 -10   16.10    1.54
   4  -4 -10   14.41    1.33
   4  -4 -10   14.04    1.26
   4  -4 -10   15.70    1.26
   4  -4 -10   14.58    1.74
   4  -4  -9   26.56    1.97
   4  -4  -9   24.37    2.27
   4  -4  -9   25.84    1.68
   4  -4  -9   25.89    1.78
   4  -4  -9   23.37    1.78
   4  -4  -9   20.03    1.63
   4  -4  -8   44.91    3.15
   4  -4  -8   39.34    2.59
   4  -4  -8   44.25    2.66
   4  -4  -8   43.05    2.34
   4  -4  -8   46.26    2.54
   4  -4  -8   42.13    2.52
   4  -4  -7  113.48    5.16
   4  -4  -7  119.96    5.07
   4  -4  -7  116.51    6.39
   4  -4  -7  116.61    4.87
   4  -4  -7  119.27    5.38
   4  -4  -7  128.57    5.36
   4  -4  -7  126.04    5.89
   4  -4  -6   83.27    3.98
   4  -4  -6   78.45    4.90
   4  -4  -6   88.71    3.96
   4  -4  -6   88.25    3.81
   4  -4  -6   78.76    3.51
   4  -4  -5    3.84    0.67
   4  -4  -5    5.12    0.82
   4  -4  -5    4.60    0.86
   4  -4  -5    3.55    0.85
   4  -4  -5    4.80    0.92
   4  -4  -5    4.12    1.25
  -4   4   5    5.97    0.95
   4  -4  -4   22.76    2.37
   4  -4  -4   20.82    1.79
   4  -4  -4   18.69    1.54
   4  -4  -4   19.62    1.47
   4  -4  -4   15.97    1.82
   4  -4  -4   19.95    1.31
  -4   4   4   22.06    1.79
   4  -4  -3    9.65    1.23
   4  -4  -3    8.70    1.45
   4  -4  -3    8.93    0.99
   4  -4  -3    8.68    0.92
  -4   4   3    8.36    1.17
   4  -4  -2  459.53   16.48
   4  -4  -2  485.63   17.12
   4  -4  -2  496.05   17.90
  -4   4   2  489.55   17.27
  -4   4   2  496.26   16.51
   4  -4  -1  147.19    6.06
   4  -4  -1  148.06    6.63
  -4   4   1  150.29    5.56
  -4   4   1  139.37    5.59
  -4   4   1  142.09    6.20
   4  -4   0  105.98    4.08
   4  -4   0  111.02    4.71
  -4   4   0   94.22    4.31
  -4   4   0  103.26    4.24
  -4   4   0  110.66    4.92
   4  -4   1   95.40    4.30
   4  -4   1   95.24    3.77
   4  -4   1   95.13    3.80
  -4   4  -1   96.38    3.96
  -4   4  -1   87.98    4.05
   4  -4   2  154.99    6.21
   4  -4   2  151.34    5.73
  -4   4  -2  149.43    6.46
  -4   4  -2  147.91    6.07
  -4   4  -2  160.85    5.97
   4  -4   3  191.34    7.10
  -4   4  -3  203.39    7.90
  -4   4  -3  182.63    7.44
  -4   4  -3  200.94    7.34
  -4   4  -4    2.59    0.73
  -4   4  -4    4.36    0.86
  -4   4  -4    3.35    0.70
   4  -4   5   27.70    1.68
  -4   4  -5   26.44    2.02
  -4   4  -5   30.57    1.90
   4  -4   6    4.75    0.75
  -4   4  -6    4.04    0.82
  -4   4  -6    4.56    0.80
   4  -4   7   28.70    1.73
  -4   4  -7   25.06    1.91
  -4   4  -7   28.16    1.85
  -4   4  -7   28.96    1.90
   4  -4   8   46.54    2.34
   4  -4   8   47.13    2.35
  -4   4  -8   39.65    4.13
  -4   4  -8   38.44    2.33
   4  -4   9  174.06    6.73
   4  -4   9  180.28    6.80
  -4   4  -9  179.19    6.89
  -4   4  -9  187.54    9.91
   4  -4  10    5.52    0.78
   4  -4  10    7.60    0.91
  -4   4 -10    6.29    0.82
   4  -4  11   65.91    2.98
   4  -4  11   66.97    2.93
  -4   4 -11   63.29    2.91
   4  -4  12    0.07    0.41
   4  -4  13   21.47    1.26
  -4   4 -13   21.48    2.04
  -4   4 -14    2.94    0.96
   4  -4  15    1.19    0.29
  -4   4 -15    0.72    0.52
  -4   4 -15    0.39    0.38
  -4   4 -16    0.12    0.38
   4  -3 -14   19.29    1.25
   4  -3 -13    3.48    0.73
   4  -3 -13    2.88    0.69
   4  -3 -12    1.69    0.59
   4  -3 -12    2.21    0.75
   4  -3 -12    3.24    0.89
   4  -3 -11    2.03    0.68
   4  -3 -11    2.76    0.71
   4  -3 -11    2.43    0.64
   4  -3 -11    4.03    1.06
   4  -3 -10   41.73    2.38
   4  -3 -10   42.36    2.55
   4  -3 -10   42.35    2.33
   4  -3 -10   48.09    2.79
   4  -3 -10   39.32    2.83
   4  -3 -10   45.87    2.49
   4  -3 -10   41.14    2.36
   4  -3  -9    1.35    0.64
   4  -3  -9    1.48    0.70
   4  -3  -9    1.85    0.62
   4  -3  -9    1.67    0.72
   4  -3  -9    1.86    0.85
   4  -3  -9    0.18    0.91
   4  -3  -8   43.93    2.38
   4  -3  -8   41.34    2.62
   4  -3  -8   37.78    2.27
   4  -3  -8   39.34    2.21
   4  -3  -8   41.64    2.95
   4  -3  -8   42.51    2.68
   4  -3  -8   33.60    2.48
   4  -3  -7  126.86    6.72
   4  -3  -7  132.83    5.25
   4  -3  -7  130.12    5.64
   4  -3  -7  129.49    5.67
   4  -3  -7  132.90    6.04
   4  -3  -7  121.99    5.21
   4  -3  -7  123.55    5.34
   4  -3  -7  121.37    5.60
   4  -3  -7  124.08    5.09
   4  -3  -6   59.80    3.40
   4  -3  -6   64.74    3.06
   4  -3  -6   62.81    2.93
   4  -3  -6   70.31    3.29
   4  -3  -6   66.72    3.13
   4  -3  -6   56.71    3.58
   4  -3  -6   62.41    4.25
   4  -3  -5   31.00    1.80
   4  -3  -5   31.55    1.97
   4  -3  -5   29.70    1.84
   4  -3  -5   30.16    2.18
   4  -3  -5   24.96    2.23
  -4   3   5   27.23    1.92
   4  -3  -4    0.59    0.45
   4  -3  -4    0.40    0.50
   4  -3  -4    0.94    0.44
   4  -3  -4    0.26    0.53
  -4   3   4    0.72    0.52
   4  -3  -3  141.86    5.56
   4  -3  -3  145.30    6.06
  -4   3   3  151.10    6.07
   4  -3  -2   19.07    1.56
  -4   3   2   17.32    1.53
   4  -3  -1   91.35    4.29
   4  -3  -1  104.00    4.54
  -4   3   1  100.67    4.49
   4  -3   0  256.46    9.46
  -4   3   0  252.14    9.60
   4  -3   1   72.15    3.42
   4  -3   1   73.62    3.64
  -4   3  -1   73.21    3.63
   4  -3   2    1.37    0.69
  -4   3  -2    1.34    0.48
   4  -3   3   83.92    3.97
  -4   3  -3   83.59    3.94
  -4   3  -3   82.08    3.54
  -4   3  -4   53.51    2.71
  -4   3  -4   52.48    2.87
  -4   3  -4   50.02    2.51
   4  -3   5  118.08    4.50
  -4   3  -5  106.70    4.78
  -4   3  -5  112.69    4.98
  -4   3  -5  114.39    4.66
   4  -3   6   25.82    1.54
  -4   3  -6   23.88    1.81
  -4   3  -6   26.79    1.68
  -4   3  -6   23.41    1.61
   4  -3   7  127.76    4.84
  -4   3  -7  120.60    4.97
  -4   3  -7  128.59    5.03
   4  -3   8   19.22    1.36
  -4   3  -8   20.39    1.50
   4  -3   9   29.37    1.72
  -4   3  -9   29.00    1.81
   4  -3  10   53.25    2.55
  -4   3 -10   51.55    2.61
   4  -3  11   51.68    2.51
   4  -3  11   51.18    2.45
   4  -3  12    7.95    0.86
   4  -3  12    7.89    0.79
   4  -3  13    0.95    0.41
  -4   3 -14  184.27    7.98
  -4   3 -15   11.69    1.05
  -4   3 -15   14.34    1.58
  -4   3 -16    0.08    0.57
  -4   3 -16    0.34    0.31
  -4   3 -16    0.51    0.62
   4  -2 -15   24.50    1.20
   4  -2 -14    7.76    0.80
   4  -2 -13    0.98    0.53
   4  -2 -13    0.64    0.54
   4  -2 -12    1.40    0.73
   4  -2 -12    0.37    0.64
   4  -2 -12    0.53    0.58
   4  -2 -12    0.09    0.51
   4  -2 -12    0.70    0.74
   4  -2 -11    0.70    0.76
   4  -2 -11    0.64    0.69
   4  -2 -11    0.14    0.82
   4  -2 -11    1.03    0.59
   4  -2 -11    0.29    0.60
   4  -2 -11    0.27    0.73
   4  -2 -10    2.01    0.92
   4  -2 -10    1.51    0.87
   4  -2 -10    3.71    0.89
   4  -2 -10    3.39    0.82
   4  -2 -10    1.25    0.66
   4  -2 -10    2.23    0.64
   4  -2  -9  378.64   13.34
   4  -2  -9  378.35   13.51
   4  -2  -9  379.38   13.89
   4  -2  -9  377.06   13.38
   4  -2  -9  347.10   14.94
   4  -2  -9  377.21   14.01
   4  -2  -8   58.22    4.33
   4  -2  -8   71.93    3.89
   4  -2  -8   66.84    3.29
   4  -2  -8   68.30    3.74
   4  -2  -8   68.93    3.71
   4  -2  -8   71.06    3.30
   4  -2  -8   71.69    3.45
   4  -2  -7  167.02    7.02
   4  -2  -7  167.61    6.49
   4  -2  -7  155.10    6.80
   4  -2  -7  163.56    6.34
   4  -2  -7  156.52    6.41
   4  -2  -7  163.52    6.31
   4  -2  -7  156.25    6.79
   4  -2  -6   14.21    1.23
   4  -2  -6   14.06    1.62
   4  -2  -6   16.45    1.29
   4  -2  -6   15.81    1.35
   4  -2  -6   16.58    1.36
   4  -2  -6   17.13    1.60
   4  -2  -5    0.10    0.47
   4  -2  -5    0.08    0.38
   4  -2  -5   -0.71    0.79
   4  -2  -5    0.53    0.50
   4  -2  -5    0.53    0.53
   4  -2  -5    0.17    0.45
  -4   2   5   -0.10    0.38
   4  -2  -4   69.32    3.43
   4  -2  -4   62.98    3.22
   4  -2  -4   64.33    3.06
   4  -2  -4   64.25    2.92
  -4   2   4   66.88    3.21
   4  -2  -3    7.88    1.03
   4  -2  -3    8.35    1.06
   4  -2  -3    8.72    0.91
  -4   2   3    8.25    0.99
   4  -2  -2   11.34    1.17
   4  -2  -2   12.78    1.26
  -4   2   2   12.19    1.20
   4  -2  -1    0.67    0.57
   4  -2  -1    2.39    0.63
  -4   2   1    1.37    0.60
  -4   2   0  232.13    8.71
   4  -2   1   11.07    1.20
   4  -2   1    7.53    0.93
  -4   2  -1    8.87    1.05
   4  -2   2   97.62    4.18
   4  -2   2  102.00    4.43
   4  -2   3   38.76    2.24
  -4   2  -3   33.60    2.10
   4  -2   4    5.08    0.86
  -4   2  -4    5.65    0.86
   4  -2   5  201.96    7.88
  -4   2  -5  207.26    7.54
  -4   2  -5  206.34    7.85
   4  -2   6   70.70    3.49
  -4   2  -6   77.28    3.29
  -4   2  -6   69.75    3.37
  -4   2  -6   74.87    3.50
  -4   2  -7  140.12    5.39
  -4   2  -7  131.93    5.52
  -4   2  -7  136.44    5.55
  -4   2  -8  336.81   11.34
  -4   2  -8  319.53   11.55
  -4   2  -8  299.33   11.34
   4  -2   9  198.64    7.22
  -4   2  -9  193.54    7.34
   4  -2  10   29.32    1.73
  -4   2 -10   32.62    2.50
  -4   2 -10   33.56    1.87
   4  -2  11    3.65    0.60
  -4   2 -11    4.06    1.64
  -4   2 -11    4.14    1.08
  -4   2 -12    2.92    0.99
   4  -2  13   49.37    2.26
  -4   2 -13   41.76    2.93
  -4   2 -14  158.65    6.72
  -4   2 -15    6.72    0.89
  -4   2 -15    7.67    1.50
  -4   2 -16   46.81    2.52
  -4   2 -16   41.33    2.08
  -4   2 -16   49.97    2.94
  -4   2 -17   -0.48    0.62
   4  -1 -15   13.65    0.87
   4  -1 -14   19.97    1.30
   4  -1 -14   20.84    1.31
   4  -1 -14   20.93    1.29
   4  -1 -13    3.06    0.70
   4  -1 -13    1.34    0.66
   4  -1 -13    3.61    0.70
   4  -1 -12   99.85    4.23
   4  -1 -12   94.86    4.36
   4  -1 -12   92.39    4.38
   4  -1 -12   96.98    4.29
   4  -1 -12   96.59    4.44
   4  -1 -12   96.89    4.22
   4  -1 -11    2.30    0.74
   4  -1 -11    3.07    0.91
   4  -1 -11    2.12    0.78
   4  -1 -11    2.47    0.80
   4  -1 -11    3.58    0.89
   4  -1 -11    3.42    1.01
   4  -1 -11    2.60    0.78
   4  -1 -10   11.35    1.25
   4  -1 -10   10.71    1.20
   4  -1 -10   11.14    1.38
   4  -1 -10   10.10    1.37
   4  -1 -10   12.16    1.42
   4  -1 -10   10.09    1.28
   4  -1 -10   11.04    1.36
   4  -1  -9   88.72    5.27
   4  -1  -9   89.92    4.10
   4  -1  -9   90.98    4.49
   4  -1  -9   85.77    3.88
   4  -1  -9   85.73    4.06
   4  -1  -9   85.07    4.17
   4  -1  -9   89.74    4.37
   4  -1  -9   90.11    4.32
   4  -1  -8   15.45    2.06
   4  -1  -8   13.42    1.27
   4  -1  -8   12.36    1.16
   4  -1  -8   11.63    1.23
   4  -1  -8   14.69    1.61
   4  -1  -8   13.43    1.49
   4  -1  -8   13.61    1.55
   4  -1  -8   12.87    1.25
   4  -1  -7  157.62    6.40
   4  -1  -7  170.81    7.01
   4  -1  -7  168.63    6.35
   4  -1  -7  165.03    6.44
   4  -1  -7  162.55    6.84
   4  -1  -7  158.75    6.41
   4  -1  -7  162.25    6.88
   4  -1  -6   37.14    1.99
   4  -1  -6   35.11    2.06
   4  -1  -6   37.86    2.42
   4  -1  -6   39.37    2.14
   4  -1  -5    1.03    0.56
   4  -1  -5    0.85    0.43
   4  -1  -5   -0.09    0.43
   4  -1  -5    0.90    0.48
  -4   1   5    0.36    0.42
   4  -1  -4   11.78    1.25
   4  -1  -4   10.20    1.00
   4  -1  -4   11.24    1.11
  -4   1   4   13.71    1.16
   4  -1  -3  196.75    7.93
   4  -1  -3  223.48    7.99
  -4   1   3  205.40    7.81
   4  -1  -2  246.24    9.10
  -4   1   2  241.58    8.97
   4  -1  -1  213.10    8.38
   4  -1  -1  235.15    8.60
  -4   1   1  238.80    8.49
   4  -1   0  116.36    4.80
  -4   1   0  122.45    4.92
   4  -1   1  174.23    6.38
   4  -1   1  168.98    6.58
  -4   1  -1  157.87    6.42
   4  -1   2    3.87    0.67
   4  -1   2    2.87    0.76
   4  -1   3   45.73    2.30
   4  -1   3   48.12    2.57
  -4   1  -3   48.35    2.48
   4  -1   4   82.85    3.75
  -4   1  -4   81.48    3.67
   4  -1   5  418.53   14.87
  -4   1  -5  427.59   14.78
   4  -1   6  166.93    6.59
  -4   1  -6  169.81    6.51
   4  -1   7 2616.64   85.63
  -4   1  -7 2603.84   85.55
  -4   1  -7 2634.10   85.35
  -4   1  -8  263.34    9.40
  -4   1  -8  262.01    9.62
  -4   1  -9    3.62    0.63
  -4   1  -9    3.60    0.78
  -4   1  -9    4.85    1.13
  -4   1 -10   32.50    2.55
  -4   1 -10   30.83    1.75
   4  -1  11  176.89    6.61
  -4   1 -11  187.91    7.98
  -4   1 -12    0.79    0.95
  -4   1 -12    1.35    1.48
  -4   1 -13   32.61    2.68
  -4   1 -14   -0.11    0.58
  -4   1 -14    0.18    0.83
  -4   1 -15   16.85    2.18
  -4   1 -15   16.11    1.32
  -4   1 -15   14.86    1.61
  -4   1 -16   46.62    2.30
  -4   1 -16   52.81    3.30
  -4   1 -16   47.36    2.63
  -4   1 -17    6.99    0.63
  -4   1 -17   10.42    1.31
  -4   1 -18  102.41    4.19
  -4   1 -18   96.41    4.07
   4   0 -15    1.36    0.39
   4   0 -15    0.18    0.37
   4   0 -14   19.55    1.26
   4   0 -14   16.09    1.15
   4   0 -13   10.14    1.09
   4   0 -13   10.07    1.07
   4   0 -13    8.81    1.02
   4   0 -13    8.30    0.97
   4   0 -12   35.76    2.13
   4   0 -12   35.53    2.27
   4   0 -12   29.93    2.03
   4   0 -12   34.51    2.25
   4   0 -12   30.10    2.13
   4   0 -12   34.85    2.15
   4   0 -12   34.20    2.25
   4   0 -11   47.74    2.94
   4   0 -11   51.43    2.85
   4   0 -11   45.94    2.90
   4   0 -11   50.41    2.81
   4   0 -11   49.34    2.78
   4   0 -10    7.73    1.06
   4   0 -10    5.89    1.00
   4   0 -10    8.45    1.16
   4   0 -10    6.63    1.16
   4   0 -10    5.30    1.11
   4   0 -10    7.49    1.25
   4   0  -9  312.06   13.02
   4   0  -9  334.09   12.02
   4   0  -9  310.28   12.11
   4   0  -9  331.09   11.82
   4   0  -9  314.70   11.75
   4   0  -9  314.84   11.75
   4   0  -8   18.47    1.80
   4   0  -8   18.14    1.65
   4   0  -8   20.70    1.65
   4   0  -8   15.62    2.09
   4   0  -8   18.74    1.58
   4   0  -7  106.77    4.70
   4   0  -7  114.92    5.18
   4   0  -7  108.40    4.60
   4   0  -7  109.52    4.49
   4   0  -7  112.13    4.89
   4   0  -7  106.50    5.06
   4   0  -7  113.05    4.75
   4   0  -6   71.30    3.36
   4   0  -6   73.47    3.19
   4   0  -6   73.70    3.32
   4   0  -6   73.46    3.74
   4   0  -6   70.39    3.36
   4   0  -5   23.28    1.57
   4   0  -5   18.80    1.62
   4   0  -5   21.93    1.36
   4   0  -5   20.83    1.43
   4   0  -4   60.47    2.95
   4   0  -3   32.66    1.94
  -4   0   3   28.33    1.75
   4   0  -2  141.10    5.44
  -4   0   2  124.55    5.19
   4   0  -1   20.06    1.46
  -4   0   1   21.66    1.48
   4   0   0   74.30    3.30
  -4   0   0   75.53    3.34
   4   0   1   15.59    1.16
  -4   0  -1   13.82    1.17
   4   0   2    8.64    0.85
   4   0   3   43.92    2.14
  -4   0  -3   44.46    2.29
   4   0   4  106.33    4.03
  -4   0  -4  100.31    4.18
  -4   0  -4   92.95    4.08
  -4   0  -5  246.40    8.94
  -4   0  -5  244.61    9.04
   4   0   6  350.92   12.34
  -4   0  -6  342.71   12.48
   4   0   7 3492.80  111.87
  -4   0  -7 3359.66  112.20
   4   0   8  474.71   16.61
  -4   0  -8  494.53   17.31
  -4   0  -9 1315.08   45.43
  -4   0  -9 1352.60   44.23
  -4   0  -9 1349.44   44.42
  -4   0 -10   69.85    4.08
  -4   0 -11   70.20    4.21
  -4   0 -11   72.90    3.99
  -4   0 -12    0.43    1.27
  -4   0 -12    2.06    0.86
  -4   0 -12    3.61    1.16
  -4   0 -13   41.47    2.44
  -4   0 -13   41.19    2.87
  -4   0 -13   39.23    3.07
  -4   0 -14    1.43    0.91
  -4   0 -14    0.61    0.93
  -4   0 -14    1.51    0.65
  -4   0 -15    1.64    1.11
  -4   0 -15    1.64    0.81
  -4   0 -15    0.38    0.53
  -4   0 -15   -0.26    0.76
  -4   0 -16  175.67    6.91
  -4   0 -16  169.40    6.54
  -4   0 -17   20.01    1.15
   4   1 -15    1.11    0.37
   4   1 -15    1.91    0.42
   4   1 -14    0.82    0.47
   4   1 -13    9.88    1.01
   4   1 -13    9.03    1.04
   4   1 -13    8.56    0.96
   4   1 -13    9.35    1.11
   4   1 -12   20.35    1.53
   4   1 -12   20.26    1.61
   4   1 -12   21.29    1.66
   4   1 -12   21.16    1.78
   4   1 -12   19.32    1.67
   4   1 -11    2.01    0.98
   4   1 -11    0.91    0.63
   4   1 -11    0.47    0.65
   4   1 -11    0.74    0.71
   4   1 -10    1.00    0.83
   4   1 -10    1.11    0.72
   4   1 -10    0.25    0.65
   4   1 -10    0.13    0.73
   4   1  -9   24.22    2.46
   4   1  -9   26.86    2.00
   4   1  -9   29.30    2.03
   4   1  -9   29.84    2.06
   4   1  -8   91.34    5.14
   4   1  -8   89.57    4.23
   4   1  -8   92.95    4.27
   4   1  -8   87.90    4.46
   4   1  -8   86.34    4.13
   4   1  -7  250.57    9.56
   4   1  -7  256.04    9.64
   4   1  -7  265.77    9.76
   4   1  -7  257.65   10.01
   4   1  -6   41.84    2.31
   4   1  -6   39.87    2.32
   4   1  -5   16.55    1.20
   4   1  -5   15.50    1.27
   4   1  -4  144.97    5.99
   4   1  -3  192.60    7.44
   4   1  -2  192.87    7.36
   4   1  -1  103.11    4.32
   4   1   0  103.72    4.18
   4   1   0  104.97    4.29
   4   1   1   73.67    3.20
   4   1   2  170.97    6.26
   4   1   2  163.60    6.19
   4   1   3   38.64    1.98
   4   1   3   36.30    1.86
   4   1   4   46.44    2.36
   4   1   4   53.02    2.33
   4   1   5  873.33   28.90
   4   1   6  698.92   23.38
  -4  -1  -6  709.01   24.21
  -4  -1  -7   19.93    1.78
  -4  -1  -8  122.69    5.71
  -4  -1  -9   38.54    2.79
  -4  -1 -10   17.40    1.95
  -4  -1 -10   19.86    1.92
  -4  -1 -11    7.99    1.57
  -4  -1 -11    8.18    1.40
  -4  -1 -11   11.26    1.62
  -4  -1 -12    9.97    2.25
  -4  -1 -12    7.10    1.47
  -4  -1 -12    9.33    1.54
  -4  -1 -12   10.14    1.54
  -4  -1 -13   95.98    6.61
  -4  -1 -13   99.07    5.36
  -4  -1 -13   92.73    4.15
  -4  -1 -13   88.90    4.87
  -4  -1 -14    1.11    0.90
  -4  -1 -14    2.63    1.24
  -4  -1 -14    0.20    0.51
  -4  -1 -15   10.57    1.19
  -4  -1 -15    9.67    1.02
  -4  -1 -15   11.06    1.73
  -4  -1 -15   10.91    1.90
  -4  -1 -15   12.54    1.58
  -4  -1 -16    2.66    0.56
  -4  -1 -16    2.77    0.90
  -4  -1 -16    3.09    1.12
  -4  -1 -16    4.27    1.28
  -4  -1 -17   60.50    3.41
  -4  -1 -17   49.57    2.74
  -4  -1 -17   56.27    3.14
  -4  -1 -18   16.12    1.45
   4   2 -15   19.91    1.11
   4   2 -15   20.98    1.10
   4   2 -14    2.87    0.61
   4   2 -14    4.75    0.69
   4   2 -13   12.66    1.16
   4   2 -13   14.41    1.40
   4   2 -12   15.95    1.37
   4   2 -12   14.42    1.54
   4   2 -12   15.51    1.47
   4   2 -11    0.95    0.77
   4   2 -11    1.95    0.64
   4   2 -11    4.26    1.06
   4   2 -11    3.44    0.87
   4   2 -11    1.27    0.77
   4   2 -10  127.43    5.35
   4   2 -10  128.54    5.78
   4   2 -10  129.15    5.99
   4   2 -10  124.95    5.47
   4   2 -10  130.33    5.64
   4   2  -9   80.60    3.84
   4   2  -9   79.16    4.17
   4   2  -9   77.78    3.87
   4   2  -9   86.44    4.08
   4   2  -8  117.07    5.04
   4   2  -8  120.82    5.43
   4   2  -8  110.38    5.83
   4   2  -8  116.40    5.23
   4   2  -8  119.02    5.11
   4   2  -7  384.28   13.50
   4   2  -7  361.97   12.98
   4   2  -7  347.36   12.96
   4   2  -7  364.05   13.15
   4   2  -6  100.59    4.31
   4   2  -6  105.36    4.71
   4   2  -6   91.94    4.22
   4   2  -6   97.69    4.40
   4   2  -5   43.51    2.62
   4   2  -5   40.28    2.06
   4   2  -5   44.02    2.35
   4   2  -4   10.65    1.23
   4   2  -3    7.16    0.80
   4   2  -3    6.93    0.96
   4   2  -2   21.97    1.39
   4   2  -2   18.39    1.45
   4   2  -1   10.70    0.96
   4   2  -1    9.89    1.03
   4   2   0  718.85   23.88
   4   2   0  704.96   23.93
   4   2   1   18.42    1.26
   4   2   2  141.35    5.45
   4   2   2  143.01    5.38
   4   2   3    4.75    0.70
   4   2   3    4.62    0.61
   4   2   4   31.95    1.77
   4   2   4   31.08    1.60
   4   2   5  162.84    5.96
   4   2   5  152.41    5.69
   4   2   6   82.24    3.49
   4   2   6   81.69    3.26
   4   2   7   37.13    1.96
  -4  -2  -7   36.85    1.65
  -4  -2  -7   36.36    2.58
  -4  -2  -8  246.00   10.00
  -4  -2  -9    1.30    0.78
  -4  -2  -9   -0.20    0.86
  -4  -2 -10   98.35    4.98
  -4  -2 -10   94.43    4.52
  -4  -2 -10   97.58    5.32
  -4  -2 -11    6.82    1.37
  -4  -2 -11    9.88    1.30
  -4  -2 -11    8.06    1.53
  -4  -2 -12    9.89    1.34
  -4  -2 -12   12.07    1.86
  -4  -2 -12   14.19    1.80
  -4  -2 -12   10.71    1.75
  -4  -2 -12   10.60    2.16
  -4  -2 -13  115.39    6.38
  -4  -2 -13  120.89    5.48
  -4  -2 -13  124.18    6.32
  -4  -2 -13  124.87    7.57
  -4  -2 -13  118.82    6.04
  -4  -2 -14    6.17    1.49
  -4  -2 -14    4.71    1.33
  -4  -2 -15    4.89    1.32
  -4  -2 -15    2.33    1.20
  -4  -2 -15    1.69    0.55
  -4  -2 -15    3.59    0.87
  -4  -2 -15    3.10    1.22
  -4  -2 -16   12.18    1.54
  -4  -2 -16   11.73    1.62
  -4  -2 -16   14.44    1.83
  -4  -2 -17   12.90    1.40
  -4  -2 -17   13.03    1.58
  -4  -2 -17   13.14    1.55
  -4  -2 -18   14.06    1.23
  -4  -2 -18   18.54    1.46
   4   3 -15   26.37    1.20
   4   3 -14   37.42    1.86
   4   3 -13    0.78    0.45
   4   3 -13    0.25    0.51
   4   3 -12   19.92    1.61
   4   3 -12   20.85    1.48
   4   3 -11    4.28    0.97
   4   3 -11    4.71    0.84
   4   3 -10   30.23    2.49
   4   3 -10   34.42    2.19
   4   3 -10   35.34    2.39
   4   3 -10   33.48    2.29
   4   3  -9    0.28    0.75
   4   3  -9    0.48    0.58
   4   3  -9    0.19    0.47
   4   3  -9   -0.29    0.70
   4   3  -8    7.66    1.19
   4   3  -8    6.44    1.00
   4   3  -8    5.42    1.05
   4   3  -8    6.29    0.89
   4   3  -7  432.54   15.45
   4   3  -7  419.33   15.64
   4   3  -7  443.25   15.31
   4   3  -7  463.26   15.91
   4   3  -6  316.22   11.36
   4   3  -6  299.97   10.97
   4   3  -6  305.64   11.50
   4   3  -6  309.36   11.04
   4   3  -5  102.81    4.14
   4   3  -5   98.45    4.45
   4   3  -5  104.82    4.68
   4   3  -5  100.46    4.27
   4   3  -4   12.72    1.08
  -4  -3   4   14.61    1.09
   4   3  -3    1.71    0.55
   4   3  -3    1.79    0.63
   4   3  -2   17.30    1.27
   4   3  -2   18.24    1.43
   4   3  -1   34.37    1.88
   4   3  -1   31.92    1.91
   4   3   0  256.21    9.10
   4   3   0  247.98    9.07
   4   3   1   60.17    2.72
   4   3   2    7.10    0.87
   4   3   2    7.60    0.76
   4   3   3   30.12    1.73
   4   3   3   26.51    1.48
   4   3   4  213.15    7.72
   4   3   4  207.04    7.39
   4   3   5  123.02    4.93
   4   3   6  249.72    9.01
   4   3   7  133.66    5.29
  -4  -3  -7  136.89    5.05
   4   3   8    0.48    0.40
  -4  -3  -8    0.20    0.79
  -4  -3  -8    0.30    0.31
  -4  -3  -8    0.06    0.22
  -4  -3  -9    0.45    0.91
  -4  -3  -9    1.49    0.39
  -4  -3 -10   52.25    3.42
  -4  -3 -10   55.47    3.86
  -4  -3 -11   45.35    3.20
  -4  -3 -11   36.07    3.24
  -4  -3 -11   45.87    2.88
  -4  -3 -12  161.03    8.53
  -4  -3 -12  163.23    8.00
  -4  -3 -12  157.95    6.88
  -4  -3 -12  146.42    7.39
  -4  -3 -12  161.35    7.46
  -4  -3 -13  129.89    6.98
  -4  -3 -13  129.18    5.96
  -4  -3 -13  131.86    6.49
  -4  -3 -14   61.63    3.55
  -4  -3 -14   54.15    3.87
  -4  -3 -15   85.72    4.34
  -4  -3 -15   96.51    4.97
  -4  -3 -15   90.06    4.92
  -4  -3 -16   18.18    1.60
  -4  -3 -16   16.94    1.83
  -4  -3 -16   19.07    2.00
  -4  -3 -17    4.69    0.76
  -4  -3 -17    7.28    1.08
  -4  -3 -17    6.58    1.18
  -4  -3 -18    0.48    0.58
  -4  -3 -18    1.61    0.74
   4   4 -14   16.33    0.99
   4   4 -13    0.73    0.54
   4   4 -13    1.53    0.55
   4   4 -12   13.00    1.03
   4   4 -12   13.17    1.35
   4   4 -12   13.66    1.28
   4   4 -11    5.06    1.05
   4   4 -11    4.89    0.98
   4   4 -11    5.27    0.80
   4   4 -10   11.76    1.54
   4   4 -10    9.57    1.30
   4   4 -10    9.33    1.06
   4   4  -9  274.40   10.75
   4   4  -9  301.55   11.30
   4   4  -9  289.97   10.55
   4   4  -9  288.20   10.95
   4   4  -8  259.92   10.01
   4   4  -8  263.44   10.12
   4   4  -7   42.32    2.59
   4   4  -7   40.93    2.61
   4   4  -6  493.23   17.70
   4   4  -6  521.76   17.95
   4   4  -6  508.65   17.91
  -4  -4   6  508.62   17.56
   4   4  -5  260.50    9.29
   4   4  -5  266.06    9.74
   4   4  -5  268.83    9.89
   4   4  -5  252.20    9.76
   4   4  -4   33.56    1.81
   4   4  -4   34.08    1.94
   4   4  -4   33.15    2.12
  -4  -4   4   33.70    1.86
   4   4  -3  170.89    6.36
  -4  -4   3  158.16    6.19
   4   4  -2    0.63    0.41
  -4  -4   2    0.49    0.40
   4   4  -1    2.59    0.60
   4   4  -1    2.53    0.61
  -4  -4   1    3.96    0.65
   4   4   0   17.22    1.24
   4   4   0   15.02    1.24
   4   4   1  577.98   19.52
   4   4   2   30.70    1.64
   4   4   2   32.60    1.88
   4   4   3   75.33    3.40
   4   4   4  755.37   25.44
   4   4   5   41.75    2.24
   4   4   6  246.95    8.86
  -4  -4  -6  235.67    8.72
   4   4   7   37.62    2.10
  -4  -4  -7   37.87    1.96
  -4  -4  -7   38.58    2.05
   4   4   8   34.19    2.01
  -4  -4  -8   35.56    2.43
  -4  -4  -8   34.85    1.88
  -4  -4  -8   37.33    1.97
  -4  -4  -9    1.97    1.17
  -4  -4  -9    0.78    0.32
  -4  -4  -9    0.92    0.70
  -4  -4  -9    0.44    0.82
  -4  -4 -10   76.64    3.77
  -4  -4 -10   74.51    4.83
  -4  -4 -11   31.82    3.04
  -4  -4 -11   28.29    2.34
  -4  -4 -11   33.23    2.82
  -4  -4 -12    0.53    0.87
  -4  -4 -12   -0.30    0.94
  -4  -4 -12    1.14    1.12
  -4  -4 -13   46.12    3.18
  -4  -4 -13   46.12    3.11
  -4  -4 -13   47.46    3.57
  -4  -4 -13   40.87    3.31
  -4  -4 -14    6.54    1.26
  -4  -4 -14    6.99    1.32
  -4  -4 -14    5.16    1.45
  -4  -4 -14    5.55    1.56
  -4  -4 -15    0.97    0.84
  -4  -4 -15   -0.64    1.11
  -4  -4 -15   -0.21    1.06
  -4  -4 -16    3.81    1.00
  -4  -4 -16    6.02    1.32
  -4  -4 -16    4.98    1.28
  -4  -4 -17    0.66    0.63
  -4  -4 -17    1.01    0.82
  -4  -4 -17   -0.14    0.79
  -4  -4 -18    1.98    0.51
  -4  -4 -18    2.09    0.70
  -4  -4 -18    1.70    0.65
   4   5 -13   18.85    1.15
   4   5 -12    0.35    0.49
   4   5 -12   -0.16    0.53
   4   5 -11    0.11    0.64
   4   5 -11   -0.21    0.69
   4   5 -10   13.17    1.49
   4   5 -10   15.45    1.53
   4   5  -9   -0.15    0.77
   4   5  -9    1.65    0.80
   4   5  -8    1.81    0.87
   4   5  -8    1.27    0.64
   4   5  -8    1.29    0.72
   4   5  -7    6.68    0.99
   4   5  -7    5.27    0.92
   4   5  -7    6.28    1.13
  -4  -5   7    5.83    0.86
   4   5  -6    5.52    0.94
   4   5  -6    7.53    0.80
   4   5  -6    5.55    0.92
   4   5  -6    7.10    1.12
  -4  -5   6    6.11    0.94
   4   5  -5  255.85    9.55
   4   5  -5  249.07    9.65
   4   5  -5  250.23    9.16
   4   5  -5  264.26    9.76
  -4  -5   5  258.46    9.53
   4   5  -4  124.05    5.02
   4   5  -4  118.06    5.17
   4   5  -4  116.00    4.79
  -4  -5   4  125.35    5.16
   4   5  -3   14.66    1.28
   4   5  -3   11.16    1.04
  -4  -5   3   13.20    1.04
  -4  -5   3   15.86    1.23
   4   5  -2   10.76    1.11
   4   5  -2   11.75    1.01
  -4  -5   2   11.40    0.95
  -4  -5   2   11.10    1.07
   4   5  -1    2.85    0.66
  -4  -5   1    3.97    0.68
  -4  -5   1    3.80    0.61
   4   5   0  106.06    4.52
  -4  -5   0  110.85    4.46
  -4  -5   0  100.88    4.17
   4   5   1  216.54    8.27
  -4  -5  -1  224.08    8.20
  -4  -5  -2   55.04    2.72
   4   5   3  352.73   12.56
   4   5   4    2.01    0.63
  -4  -5  -4    2.59    0.62
   4   5   5   31.23    1.93
  -4  -5  -5   28.08    1.80
  -4  -5  -5   28.55    1.62
   4   5   6   63.10    2.96
  -4  -5  -6   52.75    2.55
  -4  -5  -6   56.68    2.72
  -4  -5  -6   56.59    3.09
  -4  -5  -6   59.12    2.82
   4   5   7  122.81    4.86
  -4  -5  -7  114.90    4.46
  -4  -5  -7  106.14    4.61
  -4  -5  -7  115.05    4.64
  -4  -5  -7  106.92    5.06
   4   5   8  387.55   13.16
  -4  -5  -8  393.97   13.74
  -4  -5  -8  350.65   13.04
  -4  -5  -8  368.06   12.73
  -4  -5  -8  373.19   13.02
  -4  -5  -8  356.35   12.95
  -4  -5  -9  163.66    6.32
  -4  -5  -9  168.57    6.11
  -4  -5  -9  156.91    6.72
  -4  -5  -9  162.06    8.07
  -4  -5  -9  170.62    7.12
  -4  -5 -10   51.19    3.01
  -4  -5 -10   53.43    4.07
  -4  -5 -11   56.62    3.29
  -4  -5 -11   62.69    4.52
  -4  -5 -11   58.70    3.62
  -4  -5 -11   64.66    4.11
  -4  -5 -12    7.05    1.42
  -4  -5 -12    8.10    1.75
  -4  -5 -12    6.62    1.64
  -4  -5 -13   24.03    2.33
  -4  -5 -13   24.14    2.60
  -4  -5 -13   26.45    2.62
  -4  -5 -14    2.87    1.12
  -4  -5 -14    3.38    1.18
  -4  -5 -14    4.06    1.40
  -4  -5 -15   38.42    2.98
  -4  -5 -15   38.54    2.73
  -4  -5 -15   44.06    3.25
  -4  -5 -16   53.61    3.06
  -4  -5 -16   57.62    3.42
  -4  -5 -16   51.74    3.36
  -4  -5 -17   20.99    1.75
  -4  -5 -17   18.30    1.52
  -4  -5 -17   19.05    1.75
  -4  -5 -18    2.09    0.52
  -4  -5 -18    2.54    0.74
  -4  -5 -18    1.49    0.56
   4   6 -12   13.75    0.98
   4   6 -11    7.65    0.90
   4   6 -11    9.77    1.00
   4   6 -10    0.43    0.61
   4   6 -10    0.10    0.65
   4   6  -9    2.82    0.83
   4   6  -9    1.72    0.75
  -4  -6   9    1.65    0.54
   4   6  -8   14.49    1.54
   4   6  -8   18.63    1.71
   4   6  -7    0.70    0.73
   4   6  -7   -0.15    0.79
  -4  -6   7    0.40    0.54
   4   6  -6    9.06    1.18
   4   6  -6    8.94    0.91
   4   6  -6    6.63    1.15
  -4  -6   6    6.88    1.02
   4   6  -5  268.74   10.66
   4   6  -5  290.78   10.15
  -4  -6   5  279.43   10.43
   4   6  -4    6.96    0.88
   4   6  -4    7.89    1.13
   4   6  -4    7.52    0.96
  -4  -6   4    8.55    0.92
  -4  -6   4    7.29    1.06
   4   6  -3  359.92   12.61
   4   6  -3  370.02   12.89
  -4  -6   3  366.04   12.51
  -4  -6   3  377.31   12.97
  -4  -6   3  319.37   12.41
  -4  -6   3  362.70   12.73
   4   6  -2    2.89    0.66
   4   6  -2    1.98    0.56
  -4  -6   2    1.60    0.56
  -4  -6   2    1.45    0.55
  -4  -6   2    1.37    0.66
  -4  -6   2    2.37    0.57
  -4  -6   2    1.77    0.57
   4   6  -1  190.14    7.46
   4   6  -1  193.20    7.18
  -4  -6   1  181.59    7.09
  -4  -6   1  202.36    7.41
  -4  -6   1  186.32    7.38
  -4  -6   1  190.07    7.06
   4   6   0  122.17    5.13
  -4  -6   0  122.37    5.00
  -4  -6   0  108.23    4.73
  -4  -6   0  122.66    4.75
   4   6   1   26.76    1.89
   4   6   1   26.89    1.67
  -4  -6  -1   24.51    1.68
  -4  -6  -1   27.61    1.82
  -4  -6  -1   28.17    1.65
   4   6   2    6.49    0.80
  -4  -6  -2    6.64    0.79
  -4  -6  -2    6.39    0.89
   4   6   3   74.94    3.24
   4   6   3   67.70    3.46
  -4  -6  -3   69.23    3.49
  -4  -6  -3   75.63    3.47
   4   6   4   48.64    2.67
   4   6   4   48.79    2.38
  -4  -6  -4   44.39    2.69
  -4  -6  -4   46.97    2.56
  -4  -6  -4   46.92    2.33
   4   6   5   63.27    3.23
   4   6   5   62.19    2.89
  -4  -6  -5   63.29    2.90
  -4  -6  -5   63.71    3.37
  -4  -6  -5   65.56    3.09
  -4  -6  -5   64.91    3.14
   4   6   6  145.90    5.88
   4   6   6  138.66    5.44
  -4  -6  -6  143.99    5.48
  -4  -6  -6  142.71    6.11
  -4  -6  -6  138.54    5.67
  -4  -6  -6  139.69    5.72
   4   6   7    2.08    0.66
  -4  -6  -7    2.48    0.58
  -4  -6  -7    2.37    0.93
  -4  -6  -7    1.55    0.56
  -4  -6  -7    1.57    0.53
   4   6   8  181.62    7.23
  -4  -6  -8  195.45    6.91
  -4  -6  -8  178.88    7.11
  -4  -6  -8  172.55    7.35
  -4  -6  -8  186.04    7.16
  -4  -6  -8  186.70    7.74
  -4  -6  -9    1.15    0.67
  -4  -6  -9    1.29    0.49
  -4  -6  -9    1.18    1.08
  -4  -6  -9    1.66    0.78
  -4  -6 -10   38.84    3.63
  -4  -6 -10   41.61    2.54
  -4  -6 -10   40.71    2.66
  -4  -6 -11   18.40    2.53
  -4  -6 -11   18.06    2.04
  -4  -6 -11   17.45    1.75
  -4  -6 -12  163.62    7.43
  -4  -6 -12  165.31    6.98
  -4  -6 -13    9.04    1.63
  -4  -6 -13    5.12    1.33
  -4  -6 -14    2.21    1.14
  -4  -6 -14    2.48    1.17
  -4  -6 -15   21.80    2.11
  -4  -6 -15   20.80    2.01
  -4  -6 -16   43.93    2.71
  -4  -6 -16   49.87    2.89
  -4  -6 -17  168.13    6.49
  -4  -6 -17  169.14    6.53
  -4  -6 -18   13.29    0.99
   4   7 -11   26.10    1.39
   4   7 -10    0.08    0.47
   4   7 -10    0.20    0.40
   4   7  -9    0.29    0.59
   4   7  -9    0.18    0.54
  -4  -7   9    0.35    0.43
   4   7  -8    3.18    0.83
   4   7  -8    4.03    0.82
  -4  -7   8    2.86    0.71
   4   7  -7    3.48    0.89
   4   7  -7    1.97    0.75
  -4  -7   7    1.43    0.63
   4   7  -6   11.76    1.36
   4   7  -6   13.24    1.39
   4   7  -6   13.29    1.10
  -4  -7   6   15.76    1.39
  -4  -7   6   11.23    1.09
   4   7  -5   18.52    1.39
  -4  -7   5   16.06    1.33
   4   7  -4   24.92    1.99
   4   7  -4   22.49    1.58
  -4  -7   4   19.72    1.51
  -4  -7   4   22.59    1.78
   4   7  -3   59.57    3.06
   4   7  -3   50.61    2.73
   4   7  -3   49.95    3.10
  -4  -7   3   51.65    2.70
  -4  -7   3   58.29    3.08
  -4  -7   3   59.01    2.81
   4   7  -2   38.64    2.23
   4   7  -2   38.87    2.43
  -4  -7   2   41.69    2.48
  -4  -7   2   39.47    2.22
  -4  -7   2   37.35    2.17
  -4  -7   2   36.45    2.28
   4   7  -1  473.48   16.84
   4   7  -1  474.66   16.50
  -4  -7   1  475.01   16.49
  -4  -7   1  469.37   16.69
  -4  -7   1  479.99   16.77
   4   7   0  177.24    7.10
  -4  -7   0  172.46    6.77
  -4  -7   0  173.06    6.94
   4   7   1  124.52    5.21
   4   7   1  128.69    5.58
  -4  -7  -1  134.62    5.50
  -4  -7  -1  127.46    5.42
  -4  -7  -1  120.21    5.25
  -4  -7  -1  135.51    5.19
   4   7   2   18.30    1.40
  -4  -7  -2   20.11    1.60
  -4  -7  -2   19.15    1.42
  -4  -7  -2   18.07    1.53
   4   7   3   24.98    1.93
   4   7   3   29.42    1.80
  -4  -7  -3   25.66    1.79
  -4  -7  -3   29.19    1.97
  -4  -7  -3   26.79    1.70
  -4  -7  -3   27.00    2.04
  -4  -7  -3   25.00    1.78
   4   7   4   83.41    4.04
   4   7   4   85.05    3.67
  -4  -7  -4   79.14    3.71
  -4  -7  -4   80.40    4.08
   4   7   5   40.00    2.52
   4   7   5   42.88    2.25
  -4  -7  -5   36.85    2.31
  -4  -7  -5   38.41    2.41
  -4  -7  -5   43.77    2.26
  -4  -7  -5   41.00    2.69
  -4  -7  -5   41.29    2.28
   4   7   6   19.46    1.40
   4   7   6   22.93    1.79
  -4  -7  -6   21.06    1.62
  -4  -7  -6   20.87    1.91
  -4  -7  -6   18.45    1.55
  -4  -7  -6   16.58    1.35
   4   7   7   51.70    2.94
  -4  -7  -7   48.06    2.78
  -4  -7  -7   55.84    2.94
   4   7   8   46.01    2.66
  -4  -7  -8   45.21    2.62
  -4  -7  -8   47.11    2.84
  -4  -7  -8   41.00    2.47
  -4  -7  -9   17.26    1.75
  -4  -7  -9   15.95    1.40
  -4  -7  -9   19.53    1.59
  -4  -7  -9   21.04    2.59
  -4  -7 -10   42.61    2.58
  -4  -7 -10   43.68    2.84
  -4  -7 -10   43.02    3.85
  -4  -7 -10   46.46    3.13
  -4  -7 -11    1.66    0.86
  -4  -7 -11    0.47    1.05
  -4  -7 -12  115.43    5.34
  -4  -7 -12  118.74    6.13
  -4  -7 -13   38.85    2.93
  -4  -7 -13   41.69    3.23
  -4  -7 -14   11.20    1.50
  -4  -7 -14   12.26    1.65
  -4  -7 -14   13.58    1.89
  -4  -7 -15    5.02    1.19
  -4  -7 -15    4.20    0.96
  -4  -7 -16    0.79    0.84
  -4  -7 -16   -0.11    0.67
  -4  -7 -17    0.82    0.59
  -4  -7 -17    0.45    0.56
   4   8  -9   11.91    0.94
  -4  -8   9    8.52    0.76
   4   8  -8   -0.08    0.49
  -4  -8   8    0.82    0.47
   4   8  -7    0.29    0.54
  -4  -8   7    0.14    0.47
  -4  -8   7   -0.28    0.53
   4   8  -6    8.14    0.83
  -4  -8   6    6.78    0.86
  -4  -8   6    9.11    1.07
  -4  -8   6    5.66    0.96
   4   8  -5   68.32    3.11
  -4  -8   5   66.42    3.15
  -4  -8   5   66.12    3.32
   4   8  -4    0.57    0.54
  -4  -8   4    0.10    0.51
  -4  -8   4    0.59    0.69
   4   8  -3   28.56    1.90
  -4  -8   3   31.24    1.98
  -4  -8   3   30.62    2.16
   4   8  -2    0.83    0.56
   4   8  -2    0.93    0.53
  -4  -8   2    0.54    0.66
  -4  -8   2    0.92    0.48
  -4  -8   2    1.39    0.77
   4   8  -1  285.57   10.41
   4   8  -1  285.65   10.91
   4   8  -1  291.38   10.80
  -4  -8   1  279.01   10.61
  -4  -8   1  280.00   10.54
  -4  -8   1  282.64   10.45
   4   8   0  301.12   11.41
  -4  -8   0  309.98   11.21
  -4  -8   0  293.84   11.10
  -4  -8   0  308.08   11.29
   4   8   1  225.33    8.84
   4   8   1  233.80    8.46
  -4  -8  -1  217.19    8.65
  -4  -8  -1  208.24    8.49
  -4  -8  -1  229.40    8.65
  -4  -8  -1  224.40    8.63
   4   8   2  107.30    4.60
  -4  -8  -2   98.64    4.76
  -4  -8  -2  114.51    4.88
  -4  -8  -2  108.29    4.75
   4   8   3   67.14    3.29
   4   8   3   67.63    3.66
  -4  -8  -3   74.99    3.80
  -4  -8  -3   69.37    3.55
  -4  -8  -3   70.06    3.42
  -4  -8  -3   66.68    3.51
   4   8   4  348.67   12.49
   4   8   4  333.87   11.90
  -4  -8  -4  317.93   11.92
  -4  -8  -4  333.64   12.53
   4   8   5  159.02    6.00
   4   8   5  149.29    6.44
  -4  -8  -5  155.30    6.65
  -4  -8  -5  143.44    6.27
  -4  -8  -5  141.45    6.26
  -4  -8  -5  152.07    5.99
   4   8   6  196.23    7.14
   4   8   6  186.89    7.64
  -4  -8  -6  199.35    7.98
  -4  -8  -6  175.41    7.42
  -4  -8  -6  181.57    7.05
  -4  -8  -6  187.57    7.54
   4   8   7   40.26    2.13
   4   8   7   35.27    2.44
  -4  -8  -7   39.93    2.49
  -4  -8  -7   38.05    2.57
   4   8   8  290.44   10.83
  -4  -8  -8  294.27   12.57
  -4  -8  -8  278.90   10.91
  -4  -8  -9  117.44    5.30
  -4  -8  -9  107.36    5.45
  -4  -8 -10    2.87    0.80
  -4  -8 -10    1.55    0.92
  -4  -8 -10    1.94    1.08
  -4  -8 -10    1.94    0.89
  -4  -8 -11  273.52   10.65
  -4  -8 -11  269.15   10.33
  -4  -8 -11  261.41   11.01
  -4  -8 -12    8.86    1.46
  -4  -8 -12    6.06    1.44
  -4  -8 -12   10.85    1.38
  -4  -8 -12    7.34    1.26
  -4  -8 -13  136.18    6.15
  -4  -8 -13  118.23    5.35
  -4  -8 -13  130.53    5.79
  -4  -8 -13  125.49    5.58
  -4  -8 -14  276.84   10.55
  -4  -8 -14  281.90   10.85
  -4  -8 -15   72.08    3.66
  -4  -8 -16   67.02    3.15
  -4  -9   8   10.43    0.82
  -4  -9   7   30.85    1.73
  -4  -9   6    8.22    0.98
  -4  -9   6    5.51    0.75
   4   9  -5    1.32    0.51
  -4  -9   5    1.44    0.72
  -4  -9   5    1.08    0.57
   4   9  -4    0.43    0.49
  -4  -9   4    0.96    0.69
  -4  -9   4    0.56    0.65
  -4  -9   4    0.84    0.61
   4   9  -3    5.28    0.86
  -4  -9   3    6.08    1.03
  -4  -9   3    5.30    0.94
   4   9  -2   39.37    2.31
  -4  -9   2   43.18    2.56
  -4  -9   2   42.16    2.43
  -4  -9   1    4.69    0.95
   4   9   0    0.32    0.59
  -4  -9   0    0.98    0.72
  -4  -9   0    0.24    0.73
   4   9   1    2.03    0.68
  -4  -9  -1    3.28    0.82
   4   9   2   30.23    1.99
  -4  -9  -2   31.11    2.08
  -4  -9  -2   31.46    2.34
   4   9   3   66.65    3.28
  -4  -9  -3   67.76    3.38
  -4  -9  -3   69.94    3.81
   4   9   4  110.94    4.85
  -4  -9  -4  114.74    4.91
   4   9   5   21.93    1.58
  -4  -9  -5   20.51    1.55
  -4  -9  -5   23.05    2.11
   4   9   6    2.01    0.60
  -4  -9  -6    0.95    0.49
   4   9   7    0.50    0.43
  -4  -9  -7    0.56    0.75
  -4  -9  -8   38.71    2.62
  -4  -9  -8   47.70    3.06
  -4  -9  -9   14.23    1.59
  -4  -9  -9   19.19    1.93
  -4  -9  -9   19.57    1.83
  -4  -9 -10   46.07    2.81
  -4  -9 -10   48.07    2.99
  -4  -9 -10   48.02    3.04
  -4  -9 -10   43.89    3.14
  -4  -9 -11    1.06    0.92
  -4  -9 -11    0.87    0.81
  -4  -9 -11    1.39    0.82
  -4  -9 -12   21.73    2.01
  -4  -9 -12   22.40    1.83
  -4  -9 -12   17.36    1.59
  -4  -9 -13   82.72    4.14
  -4  -9 -13   84.30    3.97
  -4  -9 -14  119.66    5.07
  -4  -9 -14  118.21    4.93
  -4  -9 -15    1.90    0.57
  -4  -9 -15    1.02    0.54
  -4 -10   7   23.06    1.21
  -4 -10   6    0.12    0.38
  -4 -10   6   -0.06    0.39
   4  10  -5    0.21    0.33
  -4 -10   5    0.45    0.45
   4  10  -4    0.27    0.39
  -4 -10   4   -0.26    0.55
   4  10  -3    1.16    0.53
   4  10  -2   14.30    1.23
  -4 -10   2   14.88    1.36
  -4 -10   1    3.42    0.77
   4  10   0    0.87    0.58
  -4 -10   0    0.77    0.68
  -4 -10   0    0.97    0.66
   4  10   1    5.90    0.94
  -4 -10  -1    7.46    1.06
  -4 -10  -1    8.88    1.07
  -4 -10  -1    6.27    1.21
   4  10   2   19.24    1.53
  -4 -10  -2   20.50    1.56
  -4 -10  -2   20.97    1.62
  -4 -10  -2   20.95    1.93
   4  10   3   60.04    2.88
  -4 -10  -3   51.08    2.74
  -4 -10  -3   57.93    2.90
  -4 -10  -3   57.21    3.31
   4  10   4   72.25    3.23
  -4 -10  -4   62.35    3.02
  -4 -10  -4   64.57    3.16
  -4 -10  -4   72.25    3.83
   4  10   5   14.88    1.23
   4  10   6  201.92    7.27
  -4 -10  -6  185.17    7.55
   4  10   7   34.46    1.85
  -4 -10  -7   31.13    2.18
  -4 -10  -7   35.86    2.27
  -4 -10  -7   39.67    2.66
  -4 -10  -8    0.72    0.68
  -4 -10  -8    0.30    0.84
  -4 -10  -8    0.72    0.68
  -4 -10  -9   24.92    1.89
  -4 -10  -9   28.23    2.00
  -4 -10  -9   31.04    2.25
  -4 -10  -9   26.75    2.16
  -4 -10 -10    3.85    0.85
  -4 -10 -10    4.25    0.87
  -4 -10 -10    3.12    0.93
  -4 -10 -10    3.77    0.98
  -4 -10 -11    1.34    0.69
  -4 -10 -11    1.43    0.67
  -4 -10 -11    0.61    0.69
  -4 -10 -12   34.88    1.97
  -4 -10 -13    0.43    0.54
  -4 -10 -14    8.19    0.73
  -4 -11   5   28.42    1.34
  -4 -11   5   24.21    1.29
   4  11  -4    8.89    0.69
  -4 -11   4    9.61    0.83
  -4 -11   4   11.41    0.92
   4  11  -3    4.37    0.58
  -4 -11   3    4.70    0.76
   4  11  -2   -0.06    0.40
  -4 -11   2    0.44    0.46
  -4 -11   2    0.80    0.64
  -4 -11   1   58.69    2.83
  -4 -11   1   68.22    3.17
   4  11   0   16.89    1.21
  -4 -11   0   12.99    1.14
  -4 -11   0   13.78    1.42
   4  11   1    0.32    0.48
  -4 -11  -1   -0.08    0.47
  -4 -11  -1   -0.23    0.74
   4  11   2    4.56    0.74
  -4 -11  -2    2.93    0.59
  -4 -11  -2    4.73    1.07
   4  11   3    8.13    0.92
  -4 -11  -3    8.29    1.27
   4  11   4   36.04    1.95
   4  11   5    2.96    0.59
   4  11   6   57.56    2.58
  -4 -11  -6   62.58    3.27
  -4 -11  -7   11.84    1.36
  -4 -11  -8   59.96    2.85
  -4 -11  -8   62.16    3.18
  -4 -11  -9    6.40    0.82
  -4 -11  -9    8.70    1.14
  -4 -11 -10    8.83    0.88
  -4 -11 -11    0.82    0.43
   4  12  -2    5.96    0.51
  -4 -12   2    7.84    0.71
  -4 -12   1    3.09    0.60
  -4 -12   1    3.17    0.43
   4  12   0   16.86    0.95
  -4 -12   0   17.86    1.29
  -4 -12   0   15.68    0.98
   4  12   1   36.50    1.72
  -4 -12  -1   33.94    1.95
   4  12   2   48.12    2.15
   4  12   3    4.34    0.56
   4  12   4    2.10    0.45
  -4 -12  -4    1.70    0.71
   4  12   5    0.60    0.31
  -4 -12  -5    0.27    0.59
  -4 -12  -6    2.71    0.70
  -4 -12  -7   24.27    1.56
   4  12   8   57.74    2.23
  -4 -12  -8   52.83    2.53
   5  -9  -4   14.97    1.10
   5  -9  -4   18.02    1.03
   5  -9  -3    3.58    0.67
   5  -9  -3    3.03    0.47
   5  -9  -3    2.41    0.47
   5  -9  -2   73.24    3.05
   5  -9  -2   67.26    2.71
   5  -9  -1   49.00    2.20
   5  -9   0    2.05    0.44
  -5   9   0    1.97    0.35
  -5   9  -1    1.44    0.38
  -5   9  -2   33.45    1.59
  -5   9  -3  119.64    4.40
  -5   9  -4    0.17    0.28
  -5   9  -5   12.23    0.76
   5  -8  -8   43.93    1.85
   5  -8  -8   47.83    2.09
   5  -8  -7    1.06    0.52
   5  -8  -7    0.73    0.33
   5  -8  -6    6.41    0.89
   5  -8  -6    5.74    0.76
   5  -8  -5    1.24    0.49
   5  -8  -5    1.89    0.69
   5  -8  -5    1.16    0.60
   5  -8  -4   14.16    1.31
   5  -8  -4   13.96    1.33
   5  -8  -4   11.85    1.06
   5  -8  -3   45.05    2.62
   5  -8  -3   49.67    2.41
   5  -8  -2   29.25    2.00
   5  -8  -2   29.89    1.78
   5  -8  -1   39.38    2.36
  -5   8   1   39.54    1.92
   5  -8   0  303.10   10.70
  -5   8   0  283.18   10.16
   5  -8   1    0.62    0.65
  -5   8  -1    1.37    0.51
   5  -8   2   95.84    4.21
   5  -8   2   96.48    3.78
  -5   8  -2   99.71    4.01
   5  -8   3  102.06    4.41
   5  -8   3  111.37    4.17
  -5   8  -3  108.36    4.33
   5  -8   4   24.85    1.37
  -5   8  -4   22.42    1.44
   5  -8   5   40.44    1.91
  -5   8  -5   41.24    2.04
   5  -8   6    1.17    0.41
   5  -8   7    0.03    0.23
  -5   8  -7    0.15    0.33
   5  -8   8   84.06    2.95
   5  -8   8   80.21    2.81
   5  -7 -10   80.89    3.23
   5  -7  -9    2.23    0.65
   5  -7  -9    2.27    0.49
   5  -7  -9    1.92    0.33
   5  -7  -9    2.06    0.42
   5  -7  -8    0.77    0.62
   5  -7  -8    0.27    0.28
   5  -7  -8    0.37    0.37
   5  -7  -7   24.29    1.31
   5  -7  -7   21.70    1.74
   5  -7  -6    2.43    0.46
   5  -7  -6    3.11    0.69
   5  -7  -6    3.04    0.88
   5  -7  -6    3.52    0.83
   5  -7  -5    0.63    0.38
   5  -7  -5   -0.09    0.50
   5  -7  -5    0.14    0.80
   5  -7  -5   -0.12    0.68
   5  -7  -4    0.29    0.87
   5  -7  -4    0.60    0.64
   5  -7  -3    4.16    1.09
   5  -7  -3    2.70    0.79
   5  -7  -2   59.72    3.38
  -5   7   2   55.86    2.59
   5  -7  -1   28.83    2.23
  -5   7   1   25.75    1.63
   5  -7   0  181.99    7.52
   5  -7   0  182.96    6.56
  -5   7   0  178.25    6.87
   5  -7   1    1.20    0.45
  -5   7  -1    1.39    0.67
   5  -7   2  171.53    6.26
  -5   7  -2  162.97    6.48
   5  -7   3    8.57    0.90
  -5   7  -3    8.06    0.99
   5  -7   4   42.53    2.18
   5  -7   4   44.32    2.02
  -5   7  -4   44.51    2.39
   5  -7   5  120.37    4.60
   5  -7   5  112.33    4.37
  -5   7  -5  114.41    4.75
   5  -7   6    0.11    0.35
   5  -7   6   -0.07    0.45
   5  -7   7   15.68    1.04
  -5   7  -7   14.10    1.15
   5  -7   8    3.83    0.59
   5  -7   8    2.43    0.46
  -5   7  -8    2.75    0.55
   5  -7   9    9.57    0.78
   5  -7   9    9.51    0.74
  -5   7  -9    8.87    0.75
   5  -7  10    0.40    0.29
   5  -7  10    0.51    0.29
   5  -6 -11   11.16    0.91
   5  -6 -11    8.53    0.71
   5  -6 -10    6.23    0.76
   5  -6  -9    7.73    0.80
   5  -6  -9    6.01    0.67
   5  -6  -8    0.40    0.38
   5  -6  -8    1.43    0.89
   5  -6  -7   33.07    2.45
   5  -6  -7   34.19    1.85
   5  -6  -6   10.77    1.29
   5  -6  -6    8.23    0.89
   5  -6  -6   10.59    1.14
   5  -6  -6   12.18    1.54
   5  -6  -5    1.12    0.84
   5  -6  -5    0.98    0.48
   5  -6  -5    0.79    0.64
   5  -6  -5    0.83    1.01
   5  -6  -4   87.42    4.43
   5  -6  -4   79.32    3.83
   5  -6  -4   78.26    3.46
   5  -6  -3  207.80    8.62
   5  -6  -3  206.77    8.05
   5  -6  -2    1.21    0.97
  -5   6   2    1.27    0.53
  -5   6   1   34.19    2.01
   5  -6   0    0.07    0.36
  -5   6   0    0.30    0.49
   5  -6   1    3.57    0.63
   5  -6   1    3.53    0.62
  -5   6  -1    4.49    0.83
   5  -6   2   71.62    3.14
   5  -6   2   70.45    3.15
  -5   6  -2   68.08    3.38
   5  -6   3   43.81    2.28
   5  -6   3   44.17    2.27
  -5   6  -3   43.07    2.47
   5  -6   4   10.15    1.02
   5  -6   4   10.34    1.04
  -5   6  -4    8.71    1.09
   5  -6   5    5.83    0.85
   5  -6   5    4.43    0.78
  -5   6  -5    5.44    0.92
   5  -6   6    5.93    0.83
   5  -6   7    7.42    0.93
  -5   6  -7    7.83    0.95
   5  -6   8   71.88    3.11
  -5   6  -8   67.48    3.16
   5  -6   9    0.88    0.49
  -5   6  -9    1.24    0.51
   5  -6  10   35.51    1.73
  -5   6 -10   32.09    1.66
   5  -6  11    7.02    0.64
   5  -6  12    6.71    0.54
   5  -6  12    7.41    0.58
   5  -5 -12    3.69    0.47
   5  -5 -11    8.67    0.90
   5  -5 -11    9.28    1.05
   5  -5 -10    6.70    0.70
   5  -5 -10    7.63    1.12
   5  -5 -10    7.20    0.97
   5  -5  -9   52.65    2.52
   5  -5  -9   60.02    3.26
   5  -5  -8   23.70    1.56
   5  -5  -8   26.92    1.71
   5  -5  -8   26.84    2.23
   5  -5  -7    0.26    0.44
   5  -5  -7    0.55    0.59
   5  -5  -7   -0.38    0.56
   5  -5  -7   -0.22    0.57
   5  -5  -6   64.57    3.19
   5  -5  -6   56.94    2.85
   5  -5  -6   59.22    2.96
   5  -5  -6   63.01    3.34
   5  -5  -5   25.15    1.87
   5  -5  -5   28.19    1.75
   5  -5  -5   26.67    1.74
   5  -5  -5   22.69    2.25
   5  -5  -4  135.84    5.82
   5  -5  -4  136.60    5.47
   5  -5  -4  145.95    6.52
   5  -5  -3   55.91    3.07
   5  -5  -3   57.22    2.75
   5  -5  -3   58.92    3.59
   5  -5  -2   59.07    3.47
  -5   5   2   59.38    2.84
  -5   5   2   58.24    3.48
   5  -5  -1   58.05    3.43
   5  -5  -1   60.68    2.69
  -5   5   1   63.08    3.01
  -5   5   1   63.95    3.66
   5  -5   0   41.79    2.08
   5  -5   0   46.10    2.85
   5  -5   0   46.30    2.19
  -5   5   0   42.89    2.39
   5  -5   1  160.79    7.08
   5  -5   1  167.46    6.33
   5  -5   1  175.84    6.33
  -5   5  -1  165.43    6.62
   5  -5   2    5.02    0.72
   5  -5   2    6.15    0.79
   5  -5   2    4.44    0.92
  -5   5  -2    5.62    1.10
  -5   5  -2    4.59    0.85
   5  -5   3  139.80    6.58
   5  -5   3  160.11    6.08
   5  -5   3  163.85    6.07
  -5   5  -3  156.65    6.93
  -5   5  -3  159.50    6.35
   5  -5   4    0.88    0.57
   5  -5   4    0.09    0.48
  -5   5  -4    0.68    0.65
   5  -5   5    2.72    0.66
   5  -5   5    2.23    0.67
   5  -5   6   33.41    1.93
  -5   5  -6   30.61    2.06
   5  -5   7   38.69    2.14
  -5   5  -7   37.81    2.27
   5  -5   8    7.75    0.93
   5  -5   8    6.87    0.95
  -5   5  -8    9.32    1.08
   5  -5   9   83.47    3.53
   5  -5   9   81.96    3.53
  -5   5  -9   79.25    3.59
   5  -5  10    0.72    0.51
  -5   5 -10    0.53    0.42
   5  -5  11    0.62    0.44
   5  -5  12   18.99    1.12
  -5   5 -12   17.76    1.48
   5  -5  13    9.82    0.68
   5  -5  13   11.77    0.77
   5  -5  14   43.83    1.71
   5  -4 -13   64.21    2.53
   5  -4 -12   13.65    1.11
   5  -4 -11   38.91    2.26
   5  -4 -11   36.22    1.98
   5  -4 -10    7.72    0.83
   5  -4 -10    9.61    1.06
   5  -4 -10   10.54    1.33
   5  -4  -9   28.13    1.68
   5  -4  -9   26.82    1.86
   5  -4  -9   26.88    2.24
   5  -4  -8   45.32    2.59
   5  -4  -8   48.63    3.14
   5  -4  -8   41.18    2.30
   5  -4  -8   46.92    2.55
   5  -4  -8   44.73    2.50
   5  -4  -7  235.86    8.71
   5  -4  -7  219.58    9.32
   5  -4  -7  223.79    8.37
   5  -4  -7  227.48    8.64
   5  -4  -7  219.96    8.64
   5  -4  -6   73.14    4.20
   5  -4  -6   79.47    3.71
   5  -4  -6   71.59    3.60
   5  -4  -6   71.72    3.37
   5  -4  -6   70.08    3.68
   5  -4  -5  114.54    5.21
   5  -4  -5  125.19    5.02
   5  -4  -5  120.22    5.19
   5  -4  -5  133.62    6.05
   5  -4  -4  738.13   24.90
   5  -4  -4  753.38   25.06
   5  -4  -4  726.95   24.67
   5  -4  -4  729.22   26.56
   5  -4  -4  733.80   25.60
  -5   4   4  701.25   25.29
   5  -4  -3  102.34    4.53
   5  -4  -3  100.71    4.19
   5  -4  -3   93.32    5.44
   5  -4  -3  101.05    4.95
  -5   4   3   99.53    4.85
   5  -4  -2    8.96    1.24
   5  -4  -2   10.14    1.59
  -5   4   2    5.83    1.07
  -5   4   2    8.15    0.90
   5  -4  -1   -0.06    0.30
   5  -4  -1   -0.32    0.56
   5  -4  -1   -0.65    0.78
  -5   4   1   -0.10    0.47
  -5   4   1    0.16    0.61
  -5   4   1    0.18    0.47
   5  -4   0   20.43    1.82
   5  -4   0   20.60    1.29
   5  -4   0   19.40    1.30
  -5   4   0   21.42    1.95
  -5   4   0   21.46    1.64
  -5   4   0   20.99    1.54
   5  -4   1    0.45    0.51
   5  -4   1    0.52    0.44
   5  -4   1    0.77    0.38
  -5   4  -1    0.60    0.53
  -5   4  -1    2.16    0.83
  -5   4  -1    1.02    0.64
   5  -4   2   16.67    1.65
   5  -4   2   18.20    1.29
   5  -4   2   17.19    1.28
  -5   4  -2   16.20    1.53
  -5   4  -2   20.65    1.53
   5  -4   3   41.68    2.13
   5  -4   3   39.07    2.10
  -5   4  -3   37.94    2.44
  -5   4  -3   39.68    2.32
  -5   4  -3   38.24    2.69
   5  -4   4   31.33    1.80
  -5   4  -4   25.65    2.04
  -5   4  -4   26.96    1.88
  -5   4  -4   25.68    2.13
   5  -4   5   30.85    2.18
  -5   4  -5   25.36    2.12
   5  -4   6  468.20   16.97
   5  -4   6  481.40   16.39
  -5   4  -6  440.58   16.96
  -5   4  -6  500.92   16.72
   5  -4   7   69.62    3.23
  -5   4  -7   70.34    3.42
   5  -4   8   11.94    1.16
   5  -4   8   11.97    1.16
  -5   4  -8   12.21    1.21
   5  -4   9    6.88    0.87
   5  -4   9    6.85    0.90
  -5   4  -9    5.15    0.86
   5  -4  10   57.63    2.70
   5  -4  10   53.85    2.64
  -5   4 -10   56.84    2.74
   5  -4  11   19.86    1.31
   5  -4  11   17.84    1.23
  -5   4 -11   15.36    1.17
   5  -4  12    9.32    0.86
   5  -4  13    9.58    0.75
  -5   4 -13   10.12    1.30
   5  -4  14    0.24    0.23
  -5   4 -14    0.38    0.58
  -5   4 -15    2.79    0.50
   5  -3 -12  128.21    4.90
   5  -3 -12  123.50    4.95
   5  -3 -11    7.54    1.04
   5  -3 -11    6.85    0.98
   5  -3 -11    7.53    0.80
   5  -3 -10    0.53    0.78
   5  -3 -10    0.30    0.46
   5  -3 -10    0.22    0.64
   5  -3 -10   -0.13    0.76
   5  -3 -10    0.69    0.53
   5  -3  -9    2.95    0.99
   5  -3  -9    2.92    0.65
   5  -3  -9    3.23    0.73
   5  -3  -9    2.80    0.65
   5  -3  -9    4.39    0.99
   5  -3  -9    2.76    0.77
   5  -3  -8   40.23    2.20
   5  -3  -8   38.57    2.30
   5  -3  -8   38.44    2.13
   5  -3  -8   37.62    2.49
   5  -3  -8   38.76    2.77
   5  -3  -8   37.52    2.46
   5  -3  -7   47.48    2.51
   5  -3  -7   48.87    2.75
   5  -3  -7   47.71    2.47
   5  -3  -7   49.07    2.97
   5  -3  -7   47.81    2.88
   5  -3  -7   49.50    3.26
   5  -3  -6  321.72   12.53
   5  -3  -6  328.56   13.69
   5  -3  -6  321.14   11.63
   5  -3  -6  320.56   12.72
   5  -3  -6  333.00   12.25
   5  -3  -6  339.53   11.81
   5  -3  -6  339.17   12.06
   5  -3  -5   28.89    2.29
   5  -3  -5   29.03    1.73
   5  -3  -5   32.74    3.04
   5  -3  -5   27.68    2.10
   5  -3  -5   34.30    2.67
   5  -3  -5   29.75    2.01
   5  -3  -5   29.24    1.83
   5  -3  -4    7.29    1.18
   5  -3  -4    5.16    0.74
   5  -3  -4    6.61    1.51
   5  -3  -4    6.83    1.05
   5  -3  -4    7.52    0.89
   5  -3  -4    7.86    1.04
   5  -3  -4    8.81    1.49
  -5   3   4    5.59    0.98
   5  -3  -3    0.07    0.36
   5  -3  -3   -0.16    0.42
   5  -3  -3    0.55    0.51
   5  -3  -3    0.48    0.51
   5  -3  -3   -0.35    0.56
  -5   3   3   -0.14    0.57
   5  -3  -2   57.22    2.84
   5  -3  -2   54.37    3.21
  -5   3   2   52.26    2.57
  -5   3   2   51.72    3.09
   5  -3  -1   47.62    2.88
  -5   3   1   45.20    2.84
  -5   3   1   46.60    2.37
  -5   3   1   43.69    2.43
   5  -3   0    9.95    1.02
   5  -3   0    8.12    0.79
   5  -3   0    9.22    1.22
  -5   3   0    9.02    1.04
  -5   3   0    7.87    0.92
  -5   3   0    8.03    1.23
   5  -3   1  187.65    7.24
   5  -3   1  198.19    7.06
  -5   3  -1  195.09    7.92
  -5   3  -1  199.00    7.47
  -5   3  -1  183.16    7.25
   5  -3   2  223.35    8.67
  -5   3  -2  248.51    8.85
  -5   3  -2  245.21    9.00
   5  -3   3    1.61    0.63
   5  -3   3    1.60    0.62
  -5   3  -3    2.50    0.73
  -5   3  -3    0.89    0.56
  -5   3  -3    1.21    0.65
   5  -3   4   77.41    3.75
   5  -3   4   72.37    3.24
  -5   3  -4   75.11    3.87
  -5   3  -4   73.54    3.45
  -5   3  -4   69.21    3.57
   5  -3   5   11.76    1.33
  -5   3  -5   13.13    1.44
  -5   3  -5   14.24    1.46
   5  -3   6  163.11    6.70
   5  -3   6  163.42    6.22
  -5   3  -6  168.10    6.47
  -5   3  -6  148.35    6.69
   5  -3   7   15.56    1.24
  -5   3  -7   15.25    1.48
  -5   3  -7   14.71    1.49
  -5   3  -7   12.81    1.28
   5  -3   8    0.35    0.54
  -5   3  -8    0.21    0.56
   5  -3   9    5.70    0.82
  -5   3  -9    6.07    0.87
   5  -3  10   59.37    2.80
  -5   3 -10   58.31    2.87
   5  -3  11    0.40    0.50
   5  -3  11    0.08    0.46
  -5   3 -11    0.48    0.41
   5  -3  12   77.29    3.20
   5  -3  12   70.11    3.07
   5  -3  13   22.45    1.33
   5  -3  14    0.43    0.30
  -5   3 -14   -0.15    0.90
  -5   3 -15    3.97    0.89
   5  -2 -13   24.01    1.37
   5  -2 -13   26.06    1.41
   5  -2 -13   23.58    1.27
   5  -2 -12    1.25    0.57
   5  -2 -12    0.36    0.41
   5  -2 -11   43.64    2.52
   5  -2 -11   48.34    2.52
   5  -2 -11   47.03    2.29
   5  -2 -11   41.71    2.41
   5  -2 -10    3.88    0.75
   5  -2 -10    4.24    0.94
   5  -2 -10    5.93    1.06
   5  -2 -10    6.38    1.02
   5  -2 -10    3.55    1.04
   5  -2  -9    2.79    0.72
   5  -2  -9    4.68    1.07
   5  -2  -9    3.78    1.00
   5  -2  -9    3.31    0.87
   5  -2  -8   11.34    1.18
   5  -2  -8    8.14    1.35
   5  -2  -8   11.82    1.23
   5  -2  -8   11.42    1.09
   5  -2  -8   11.35    1.47
   5  -2  -8   10.47    1.45
   5  -2  -7  149.76    6.71
   5  -2  -7  164.02    6.12
   5  -2  -7  163.34    6.83
   5  -2  -7  150.89    5.97
   5  -2  -7  152.11    6.23
   5  -2  -6   52.12    2.61
   5  -2  -6   52.96    2.82
   5  -2  -6   46.02    3.83
   5  -2  -6   49.66    2.61
   5  -2  -6   50.81    3.23
   5  -2  -6   52.71    3.22
   5  -2  -5   41.32    2.24
   5  -2  -5   40.36    2.80
   5  -2  -5   42.28    2.25
   5  -2  -5   40.38    2.37
   5  -2  -5   43.70    2.82
   5  -2  -4    5.72    0.74
   5  -2  -4    6.57    0.81
   5  -2  -4    6.27    0.93
   5  -2  -4    5.50    0.74
   5  -2  -4    7.68    1.29
   5  -2  -4    5.60    1.03
  -5   2   4    5.00    0.91
   5  -2  -3   29.02    1.64
   5  -2  -3   28.15    2.12
   5  -2  -3   28.03    2.18
   5  -2  -3   28.01    1.85
   5  -2  -3   28.33    1.66
   5  -2  -3   29.90    1.74
  -5   2   3   31.25    2.14
   5  -2  -2   73.03    3.78
   5  -2  -2   78.41    3.85
   5  -2  -2   68.09    3.28
   5  -2  -2   72.22    3.24
  -5   2   2   69.44    3.63
   5  -2  -1    4.57    0.73
   5  -2  -1    5.42    1.00
   5  -2  -1    5.53    0.77
  -5   2   1    4.89    0.92
  -5   2   1    4.80    0.71
   5  -2   0  232.85    8.44
   5  -2   0  225.91    9.06
  -5   2   0  237.08    8.44
  -5   2   0  221.75    8.96
   5  -2   1  215.08    8.23
  -5   2  -1  216.79    8.38
  -5   2  -1  202.49    7.74
   5  -2   2   -0.08    0.46
   5  -2   2    0.44    0.70
   5  -2   2    0.25    0.52
  -5   2  -2    0.41    0.54
  -5   2  -2    0.35    0.50
   5  -2   3   42.21    2.53
   5  -2   3   48.07    2.83
   5  -2   3   43.14    2.27
  -5   2  -3   42.75    2.32
  -5   2  -3   47.65    2.53
  -5   2  -3   44.33    2.69
   5  -2   4   55.83    3.06
   5  -2   4   59.12    3.33
   5  -2   4   55.42    2.76
  -5   2  -4   62.64    2.94
  -5   2  -4   64.11    3.10
  -5   2  -4   59.49    3.25
   5  -2   5    7.77    1.02
   5  -2   5    7.61    0.91
   5  -2   5    8.18    1.14
  -5   2  -5    6.09    1.01
   5  -2   6    0.36    0.45
   5  -2   6    0.56    0.49
   5  -2   6    1.13    0.66
  -5   2  -6    0.20    0.49
  -5   2  -6   -0.13    0.52
  -5   2  -7    5.53    0.89
  -5   2  -7    2.72    0.71
  -5   2  -7    3.74    0.91
  -5   2  -8   65.08    3.14
  -5   2  -8   63.58    3.38
   5  -2   9   72.58    3.21
  -5   2  -9   65.90    3.25
   5  -2  10  227.42    8.21
  -5   2 -10  218.45    8.27
   5  -2  11    2.88    0.58
  -5   2 -11    3.83    0.64
   5  -2  12  104.26    4.15
   5  -2  13   37.25    1.90
   5  -2  14    3.52    0.53
  -5   2 -15    9.68    1.47
  -5   2 -16    0.44    0.64
   5  -1 -14   13.51    0.79
   5  -1 -13    8.78    0.81
   5  -1 -13   10.21    0.91
   5  -1 -13    9.56    0.83
   5  -1 -12    3.67    0.68
   5  -1 -12    4.70    0.84
   5  -1 -12    4.16    0.71
   5  -1 -12    3.73    0.68
   5  -1 -11    4.97    0.89
   5  -1 -11    5.90    0.96
   5  -1 -11    5.90    0.78
   5  -1 -11    5.52    0.86
   5  -1 -11    5.76    0.97
   5  -1 -10    0.11    0.48
   5  -1 -10    0.13    0.71
   5  -1 -10   -0.28    0.73
   5  -1 -10    0.09    0.50
   5  -1 -10    0.10    0.62
   5  -1 -10    0.87    0.60
   5  -1  -9  126.48    5.00
   5  -1  -9  119.93    5.42
   5  -1  -9  125.76    5.61
   5  -1  -9  119.99    5.10
   5  -1  -9  115.06    5.20
   5  -1  -9  116.99    5.28
   5  -1  -8  189.39    8.06
   5  -1  -8  205.49    7.61
   5  -1  -8  191.18    7.35
   5  -1  -8  189.08    7.82
   5  -1  -7  153.67    6.10
   5  -1  -7  153.80    6.89
   5  -1  -7  148.61    7.82
   5  -1  -7  159.69    6.32
   5  -1  -7  160.79    6.30
   5  -1  -7  152.28    6.06
   5  -1  -7  156.47    6.91
   5  -1  -7  163.09    6.74
   5  -1  -6  336.97   12.30
   5  -1  -6  331.94   11.77
   5  -1  -6  321.33   11.55
   5  -1  -6  320.89   12.44
   5  -1  -6  316.29   11.53
   5  -1  -6  333.28   11.82
   5  -1  -5  241.80    9.35
   5  -1  -5  232.62    8.62
   5  -1  -5  244.22    8.90
   5  -1  -5  238.13    9.11
   5  -1  -5  238.60    8.79
   5  -1  -5  233.17    9.45
   5  -1  -5  233.80    8.58
   5  -1  -4  100.78    4.10
   5  -1  -4  101.68    4.33
   5  -1  -4   99.69    4.09
   5  -1  -4   94.83    4.02
   5  -1  -4  104.54    4.68
   5  -1  -4   99.87    4.20
   5  -1  -4  104.80    4.89
   5  -1  -4  100.71    4.74
   5  -1  -3   12.79    1.34
   5  -1  -3   10.46    1.06
   5  -1  -3   11.21    0.96
   5  -1  -3   13.14    1.08
  -5   1   3   12.25    1.27
   5  -1  -2    2.09    0.53
   5  -1  -2    1.98    0.58
   5  -1  -2    0.69    0.58
   5  -1  -2    1.24    0.42
  -5   1   2    1.96    0.59
   5  -1  -1   14.92    1.49
   5  -1  -1   15.17    1.22
   5  -1  -1   17.56    1.26
   5  -1  -1   16.01    1.56
   5  -1  -1   15.74    1.11
  -5   1   1   16.07    1.47
  -5   1   1   15.81    1.16
   5  -1   0    9.99    0.97
   5  -1   0   11.51    1.36
   5  -1   0   13.70    1.32
  -5   1   0    9.91    1.20
  -5   1   0    9.98    0.94
   5  -1   1    1.05    0.56
  -5   1  -1    0.47    0.42
  -5   1  -1    1.36    0.59
   5  -1   2   85.72    4.08
   5  -1   2   81.64    3.82
   5  -1   2   81.61    3.47
  -5   1  -2   78.05    3.49
   5  -1   3   23.16    1.46
   5  -1   3   21.89    1.63
   5  -1   3   19.59    1.79
  -5   1  -3   24.18    1.55
  -5   1  -3   22.26    1.75
   5  -1   4   33.32    1.89
   5  -1   4   37.88    2.22
   5  -1   4   37.53    2.42
  -5   1  -4   36.55    2.03
  -5   1  -4   34.96    2.25
   5  -1   5    0.14    0.57
   5  -1   5    0.43    0.47
   5  -1   5   -0.08    0.37
  -5   1  -5    0.50    0.51
   5  -1   6    2.96    0.77
   5  -1   6    2.29    0.56
   5  -1   6    4.23    0.75
  -5   1  -6    2.67    0.70
  -5   1  -6    2.58    0.68
  -5   1  -6    2.75    0.67
   5  -1   7  229.41    9.19
   5  -1   7  240.89    8.84
   5  -1   7  247.09    9.46
  -5   1  -7  260.22    9.14
  -5   1  -7  264.57    9.36
  -5   1  -8   19.91    1.62
  -5   1  -8   22.32    1.56
  -5   1  -9  161.58    6.68
  -5   1  -9  171.67    6.50
  -5   1 -10  332.05   12.76
  -5   1 -10  333.66   11.82
   5  -1  11   21.36    1.40
  -5   1 -11   19.14    1.99
   5  -1  12  396.93   13.76
  -5   1 -12  411.16   15.04
  -5   1 -13    7.63    1.31
   5  -1  14    5.95    0.67
  -5   1 -14    7.66    1.23
  -5   1 -15    0.18    1.04
  -5   1 -15    0.34    0.60
  -5   1 -16    5.87    1.18
  -5   1 -17    2.20    0.72
   5   0 -14   14.19    0.84
   5   0 -13   27.86    1.50
   5   0 -13   24.95    1.35
   5   0 -13   28.14    1.56
   5   0 -12    8.85    1.02
   5   0 -12    8.39    0.91
   5   0 -12    9.29    1.06
   5   0 -12    8.30    0.95
   5   0 -12    9.34    0.86
   5   0 -11   17.85    1.46
   5   0 -11   15.97    1.55
   5   0 -11   19.64    1.74
   5   0 -11   20.49    1.58
   5   0 -11   18.25    1.37
   5   0 -11   21.47    1.57
   5   0 -10   -0.13    0.75
   5   0 -10   -0.19    0.53
   5   0 -10    0.23    0.59
   5   0 -10    0.72    0.81
   5   0 -10   -0.11    0.70
   5   0  -9   58.02    3.38
   5   0  -9   65.00    3.35
   5   0  -9   61.02    3.51
   5   0  -9   62.44    3.24
   5   0  -9   59.26    3.01
   5   0  -8   99.11    4.78
   5   0  -8  103.94    5.09
   5   0  -8  112.56    4.81
   5   0  -8  102.19    4.48
   5   0  -7  386.90   14.53
   5   0  -7  390.62   13.75
   5   0  -6  269.62   10.26
   5   0  -6  279.76    9.89
   5   0  -6  266.86   10.66
   5   0  -6  268.34    9.94
   5   0  -5  173.75    6.52
   5   0  -5  174.86    6.89
   5   0  -5  176.86    6.66
   5   0  -5  157.21    6.87
   5   0  -4    0.79    0.42
   5   0  -4    1.42    0.65
   5   0  -4    0.98    0.70
   5   0  -4    1.21    0.45
   5   0  -4    0.63    0.45
  -5   0   4    0.53    0.42
   5   0  -3  295.91   10.30
   5   0  -3  294.95   11.07
   5   0  -3  309.55   11.02
   5   0  -3  280.76   10.15
   5   0  -3  288.75   10.40
   5   0  -2  110.24    4.36
   5   0  -2  111.14    5.01
   5   0  -2  111.87    4.97
   5   0  -2  104.51    4.35
   5   0  -1   39.72    2.42
   5   0  -1   38.38    2.45
   5   0   0  673.64   23.68
   5   0   0  700.15   23.89
  -5   0   0  699.80   23.68
   5   0   1  120.89    5.17
  -5   0  -1  123.39    5.21
   5   0   2   65.06    3.21
  -5   0  -2   67.04    2.97
  -5   0  -2   66.72    3.34
   5   0   3    9.78    1.07
  -5   0  -3   10.83    1.00
   5   0   4    6.99    0.89
   5   0   4    8.05    1.14
  -5   0  -4    6.64    0.82
  -5   0  -4    8.68    1.05
   5   0   5  149.00    6.16
   5   0   5  142.44    5.78
   5   0   6    9.71    0.92
   5   0   6    8.65    1.19
   5   0   6   12.56    1.12
  -5   0  -6    9.02    0.98
   5   0   7  153.25    6.01
   5   0   7  146.86    6.26
   5   0   7  148.87    5.69
  -5   0  -7  149.43    5.88
  -5   0  -7  156.30    6.07
   5   0   8  306.13   11.44
   5   0   8  302.01   11.18
  -5   0  -8  315.17   11.28
  -5   0  -8  311.80   11.10
  -5   0  -8  317.31   10.95
   5   0   9  314.02   11.87
  -5   0  -9  338.73   11.83
  -5   0  -9  350.13   12.96
  -5   0  -9  338.64   12.02
  -5   0 -10  807.99   27.73
  -5   0 -10  843.41   28.84
  -5   0 -11   66.43    4.03
   5   0  12   45.13    2.21
  -5   0 -12   46.96    3.30
  -5   0 -13   16.43    1.93
  -5   0 -14    1.40    0.98
  -5   0 -15    2.68    0.95
  -5   0 -16   -0.12    0.62
  -5   0 -18    1.06    0.48
   5   1 -14   38.97    1.69
   5   1 -13   14.34    1.07
   5   1 -13   17.39    1.05
   5   1 -13   15.31    1.08
   5   1 -13   17.48    1.15
   5   1 -12   14.73    1.27
   5   1 -12   12.92    1.20
   5   1 -12   13.15    1.06
   5   1 -12   12.19    1.20
   5   1 -11    1.67    0.77
   5   1 -11    2.58    0.65
   5   1 -11    1.86    0.82
   5   1 -11    2.62    0.60
   5   1 -10   51.04    3.10
   5   1 -10   53.22    2.77
   5   1 -10   51.56    2.70
   5   1  -9    0.59    0.70
   5   1  -9    1.10    0.87
   5   1  -9    0.95    0.64
   5   1  -8   45.37    2.75
   5   1  -8   48.33    3.07
   5   1  -8   50.17    2.68
   5   1  -7  284.18   10.67
   5   1  -7  287.86   11.15
   5   1  -7  284.00   10.42
   5   1  -6   97.16    4.86
   5   1  -6  100.45    4.31
   5   1  -5    0.12    0.45
   5   1  -5    0.71    0.49
   5   1  -5    1.12    0.69
   5   1  -4  218.02    8.24
   5   1  -4  203.63    7.56
   5   1  -4  212.83    8.44
   5   1  -4  208.77    7.72
   5   1  -3    1.57    0.48
   5   1  -3    0.62    0.41
   5   1  -3    0.98    0.62
  -5  -1   3    1.26    0.46
   5   1  -2   67.81    3.01
   5   1  -2   69.40    2.97
   5   1  -2   73.49    3.61
  -5  -1   2   69.22    3.06
   5   1  -1   57.67    3.07
   5   1   0    0.57    0.51
   5   1   1   13.76    1.28
   5   1   2  159.72    6.29
   5   1   3   94.03    4.09
   5   1   4    5.63    0.76
  -5  -1  -4    6.49    0.78
   5   1   5   12.58    1.11
  -5  -1  -5   12.64    1.08
   5   1   6    8.69    0.94
  -5  -1  -6   10.21    0.99
  -5  -1  -6   10.07    0.94
   5   1   7   47.24    2.30
   5   1   7   47.61    2.44
  -5  -1  -7   45.96    2.42
  -5  -1  -7   50.75    2.38
   5   1   8  259.05    9.97
  -5  -1  -8  284.55    9.78
  -5  -1  -8  255.86    9.39
  -5  -1  -9    9.66    1.09
  -5  -1 -10  177.57    6.86
  -5  -1 -11   46.58    3.39
  -5  -1 -12    2.59    0.94
  -5  -1 -12    2.85    1.16
  -5  -1 -13   14.75    1.69
  -5  -1 -13   19.25    2.17
  -5  -1 -14   10.17    1.37
  -5  -1 -14   11.74    1.75
  -5  -1 -15   -0.12    0.64
  -5  -1 -15   -0.52    1.00
  -5  -1 -15   -0.42    1.15
  -5  -1 -16   13.32    1.53
  -5  -1 -16   13.53    1.73
  -5  -1 -17   26.57    1.89
  -5  -1 -17   31.10    2.16
  -5  -1 -18    3.11    0.64
   5   2 -14   58.89    2.30
   5   2 -13    9.52    0.73
   5   2 -13    8.56    0.83
   5   2 -13    7.06    0.77
   5   2 -12    1.19    0.63
   5   2 -12    1.95    0.66
   5   2 -12    0.86    0.54
   5   2 -12    2.09    0.52
   5   2 -11    1.89    0.61
   5   2 -11    2.57    0.75
   5   2 -11    3.73    0.93
   5   2 -10   19.13    1.35
   5   2 -10   13.53    1.53
   5   2 -10   15.08    1.35
   5   2 -10   14.40    1.65
   5   2  -9    8.60    1.01
   5   2  -9   10.78    1.41
   5   2  -9    8.39    1.09
   5   2  -8    0.33    0.56
   5   2  -8    1.75    0.87
   5   2  -8    0.34    0.57
   5   2  -7    0.56    0.61
   5   2  -7    0.16    0.74
   5   2  -7    0.33    0.56
   5   2  -6   20.62    1.61
   5   2  -6   17.59    1.77
   5   2  -6   17.97    1.48
   5   2  -5  328.82   12.36
   5   2  -5  323.93   11.76
   5   2  -4   85.10    3.47
   5   2  -4   77.84    4.15
   5   2  -3   38.68    2.49
   5   2  -3   37.43    1.98
  -5  -2   3   39.02    2.00
   5   2  -2   17.71    1.61
  -5  -2   2   18.77    1.27
   5   2  -1  240.88    9.11
   5   2  -1  247.09    8.54
  -5  -2   1  229.02    8.55
   5   2   0    4.22    0.61
   5   2   0    2.52    0.68
   5   2   0    3.82    0.79
  -5  -2   0    3.14    0.58
   5   2   1   83.39    3.81
   5   2   2  140.10    5.55
   5   2   2  131.98    5.47
   5   2   3    8.33    1.00
   5   2   3    9.80    1.00
   5   2   4   33.68    1.85
   5   2   4   37.29    2.16
   5   2   4   37.92    2.04
  -5  -2  -4   34.62    1.91
   5   2   5    0.91    0.49
   5   2   5    1.17    0.47
  -5  -2  -5    1.28    0.48
   5   2   6   14.89    1.17
  -5  -2  -6   17.25    1.23
   5   2   7  123.91    4.77
  -5  -2  -7  119.31    4.77
  -5  -2  -7  123.12    5.81
  -5  -2  -8   13.51    1.06
  -5  -2  -8   12.67    1.69
  -5  -2  -9    2.08    0.59
  -5  -2  -9    2.98    0.99
  -5  -2  -9    2.40    0.91
  -5  -2 -10   12.89    1.84
  -5  -2 -10   20.03    1.96
  -5  -2 -11   64.62    3.91
  -5  -2 -12   47.64    3.49
  -5  -2 -12   38.48    3.00
  -5  -2 -13    0.23    1.06
  -5  -2 -13   -0.19    0.92
  -5  -2 -14    4.49    1.43
  -5  -2 -14    4.06    1.13
  -5  -2 -15   57.83    3.76
  -5  -2 -15   59.73    3.72
  -5  -2 -15   56.23    3.33
  -5  -2 -16   29.59    2.38
  -5  -2 -16   26.24    2.26
  -5  -2 -16   31.90    2.12
  -5  -2 -17   58.54    2.96
  -5  -2 -17   51.99    2.85
  -5  -2 -18    1.19    0.50
   5   3 -13   84.06    3.29
   5   3 -13   88.05    3.53
   5   3 -13   93.93    3.51
   5   3 -12   35.98    2.05
   5   3 -12   33.81    1.77
   5   3 -11    9.38    0.96
   5   3 -10    9.74    1.09
   5   3 -10    9.21    1.18
   5   3  -9    3.47    0.81
   5   3  -9    4.98    0.73
   5   3  -9    4.95    1.04
   5   3  -8   30.54    1.84
   5   3  -8   34.31    2.41
   5   3  -8   32.28    2.09
   5   3  -8   31.74    1.89
   5   3  -7   10.42    1.19
   5   3  -7    9.82    1.32
   5   3  -7    8.87    1.00
   5   3  -6  149.98    6.19
   5   3  -6  163.21    6.78
   5   3  -5  499.05   17.87
   5   3  -4   98.04    4.71
   5   3  -3    0.42    0.58
   5   3  -3    0.74    0.46
  -5  -3   3    0.29    0.39
   5   3  -2   87.46    3.91
   5   3  -2   83.43    4.08
   5   3  -2   83.59    3.58
  -5  -3   2   87.18    3.59
   5   3  -1  406.94   14.58
   5   3  -1  424.36   14.46
   5   3  -1  403.05   14.04
  -5  -3   1  402.24   14.05
   5   3   0   72.84    3.00
   5   3   0   60.74    3.19
   5   3   0   66.46    3.25
  -5  -3   0   65.60    2.96
   5   3   1  373.26   12.80
   5   3   1  354.01   12.69
  -5  -3  -1  346.92   12.39
   5   3   2  196.25    7.56
   5   3   2  205.06    7.33
  -5  -3  -2  200.13    7.37
   5   3   3   17.09    1.40
   5   3   3   15.93    1.25
   5   3   3   15.79    1.18
   5   3   4  150.80    5.66
   5   3   4  150.74    6.02
   5   3   4  144.74    5.72
  -5  -3  -4  151.33    5.70
   5   3   5   72.75    3.16
   5   3   5   74.73    3.50
  -5  -3  -5   72.79    3.19
   5   3   6  119.80    4.68
   5   3   6  120.34    4.67
   5   3   6  115.09    4.95
  -5  -3  -6  116.93    4.68
   5   3   7    0.22    0.36
   5   3   7    0.97    0.44
   5   3   7    0.52    0.44
  -5  -3  -7    0.22    0.42
   5   3   8    3.94    0.64
  -5  -3  -8    3.58    0.63
   5   3   9    1.21    0.47
  -5  -3  -9    0.97    0.42
  -5  -3  -9    0.65    0.36
  -5  -3  -9    0.71    0.89
  -5  -3 -10   76.74    4.39
  -5  -3 -10   72.86    4.68
  -5  -3 -11    4.78    1.27
  -5  -3 -11    5.73    1.19
  -5  -3 -11    5.78    1.34
  -5  -3 -12    0.85    1.04
  -5  -3 -12    0.16    0.72
  -5  -3 -12    0.54    0.85
  -5  -3 -13   22.84    2.29
  -5  -3 -13   23.89    2.50
  -5  -3 -13   23.85    2.03
  -5  -3 -14    3.11    1.22
  -5  -3 -14    4.42    1.35
  -5  -3 -14    2.32    0.88
  -5  -3 -15   11.66    1.63
  -5  -3 -15   10.68    1.62
  -5  -3 -15   11.06    1.79
  -5  -3 -15   11.79    1.28
  -5  -3 -16    0.16    0.86
  -5  -3 -16    1.00    0.81
  -5  -3 -16    0.42    0.73
  -5  -3 -17   -0.31    0.59
  -5  -3 -17   -0.64    0.79
  -5  -3 -18   -0.12    0.38
  -5  -3 -18   -0.08    0.52
   5   4 -13   16.66    1.00
   5   4 -12    9.83    0.98
   5   4 -12    9.71    0.78
   5   4 -11   13.03    1.29
   5   4 -11   11.04    0.98
   5   4 -10    8.63    1.24
   5   4 -10    7.58    0.95
   5   4  -9   41.52    2.51
   5   4  -9   45.14    2.89
   5   4  -9   42.35    2.41
   5   4  -8    5.39    0.99
   5   4  -8    5.11    0.89
   5   4  -7   12.38    1.43
   5   4  -7   12.48    1.30
   5   4  -6   28.36    2.11
  -5  -4   6   26.72    1.87
   5   4  -5   90.65    4.38
   5   4  -4   56.12    3.14
   5   4  -4   55.53    2.86
   5   4  -3    1.68    0.69
   5   4  -3    2.93    0.59
   5   4  -3    1.21    0.57
  -5  -4   3    1.99    0.55
  -5  -4   3    1.48    0.46
   5   4  -2  238.28    8.60
   5   4  -2  239.87    8.97
  -5  -4   2  247.98    8.89
  -5  -4   2  228.09    8.54
   5   4  -1   14.11    1.31
   5   4  -1   11.19    1.03
   5   4  -1   13.60    1.29
   5   4  -1   12.66    1.10
  -5  -4   1   13.48    1.10
   5   4   0  106.56    4.75
   5   4   0  105.31    4.41
   5   4   0  109.37    4.72
   5   4   0  109.33    4.46
  -5  -4   0  115.30    4.46
   5   4   1  119.79    5.06
   5   4   1  120.26    4.73
   5   4   1  115.39    4.88
  -5  -4  -1  116.86    4.70
   5   4   2   40.85    2.12
   5   4   2   35.87    1.95
  -5  -4  -2   34.86    1.97
   5   4   3  176.48    6.73
   5   4   3  167.68    6.32
   5   4   3  161.95    6.25
   5   4   4    8.05    0.85
   5   4   4    6.20    0.96
   5   4   4    6.66    0.80
  -5  -4  -4    7.29    0.85
   5   4   5   91.00    4.08
   5   4   5   91.38    3.70
   5   4   5   89.10    3.74
  -5  -4  -5   86.49    3.71
  -5  -4  -5   82.57    4.09
   5   4   6   90.20    4.06
   5   4   6   88.70    3.67
   5   4   6   84.01    3.68
  -5  -4  -6   89.27    3.72
  -5  -4  -6   87.18    4.19
   5   4   7   16.34    1.39
   5   4   7   13.95    1.16
   5   4   7   16.79    1.19
  -5  -4  -7   12.98    1.55
  -5  -4  -7   15.91    1.19
  -5  -4  -7   14.12    1.30
  -5  -4  -7   15.67    1.18
   5   4   8    8.17    0.86
   5   4   8    7.11    0.78
   5   4   8    7.04    0.94
  -5  -4  -8    7.11    0.90
  -5  -4  -8    7.90    0.83
  -5  -4  -8    5.56    1.35
  -5  -4  -9   23.92    1.59
  -5  -4  -9   21.66    1.39
  -5  -4 -10  213.10    9.83
  -5  -4 -11   73.11    4.92
  -5  -4 -11   79.37    4.63
  -5  -4 -12   10.07    1.52
  -5  -4 -12   13.40    1.97
  -5  -4 -13   36.54    2.65
  -5  -4 -13   37.78    3.04
  -5  -4 -14   94.22    4.66
  -5  -4 -14   96.12    5.14
  -5  -4 -14   96.09    4.81
  -5  -4 -15    5.78    1.35
  -5  -4 -15    5.81    1.05
  -5  -4 -16    0.30    0.62
  -5  -4 -16    0.45    0.87
  -5  -4 -17   35.59    1.89
  -5  -4 -17   41.23    2.36
  -5  -4 -18   18.76    1.36
  -5  -4 -18   17.66    1.26
   5   5 -12   24.05    1.34
   5   5 -11   13.30    0.95
   5   5 -11   14.83    1.21
   5   5 -10   -0.07    0.47
   5   5 -10    0.22    0.63
   5   5  -9    6.41    0.85
   5   5  -9    6.48    1.15
   5   5  -8   31.57    2.02
   5   5  -8   32.11    2.04
   5   5  -8   33.75    2.43
   5   5  -7   50.42    2.78
   5   5  -7   54.62    2.91
  -5  -5   7   56.30    2.74
   5   5  -6  906.36   30.92
  -5  -5   6  919.60   30.77
   5   5  -5   27.04    1.96
   5   5  -5   25.10    1.90
  -5  -5   5   29.14    1.99
   5   5  -4   74.85    3.68
   5   5  -4   70.97    3.68
   5   5  -4   79.27    3.31
   5   5  -3  275.69   10.24
   5   5  -3  265.36    9.82
   5   5  -3  284.35   10.00
  -5  -5   3  277.05   10.08
  -5  -5   3  275.19    9.79
   5   5  -2  121.60    5.38
   5   5  -2  130.83    5.09
   5   5  -2  130.71    5.19
  -5  -5   2  125.20    5.27
  -5  -5   2  126.98    5.02
   5   5  -1  172.67    7.12
   5   5  -1  178.67    6.76
   5   5  -1  176.36    6.82
  -5  -5   1  186.60    7.05
  -5  -5   1  179.21    6.72
   5   5   0    2.96    0.75
   5   5   0    4.89    0.75
   5   5   0    3.53    0.72
  -5  -5   0    3.13    0.69
  -5  -5   0    3.49    0.70
   5   5   1   15.05    1.41
  -5  -5  -1   12.72    1.14
  -5  -5  -1   14.69    1.33
   5   5   2   90.45    3.82
  -5  -5  -2   89.12    4.04
  -5  -5  -2   88.65    3.78
  -5  -5  -2   82.73    3.97
   5   5   3  111.33    4.62
   5   5   3   98.32    4.13
  -5  -5  -3   98.08    4.10
  -5  -5  -3  102.30    4.42
   5   5   4  525.78   18.26
   5   5   4  554.12   18.76
  -5  -5  -4  528.80   18.71
   5   5   5    1.23    0.62
  -5  -5  -5    1.34    0.55
  -5  -5  -5    1.05    0.73
  -5  -5  -5    1.24    0.55
   5   5   6    0.17    0.46
   5   5   6   -0.12    0.54
  -5  -5  -6   -0.42    0.77
  -5  -5  -6   -0.11    0.43
  -5  -5  -6    0.25    0.46
   5   5   7   38.16    2.04
   5   5   7   33.11    2.21
  -5  -5  -7   39.39    2.26
  -5  -5  -7   34.00    2.49
  -5  -5  -7   31.82    1.98
  -5  -5  -7   37.24    1.98
   5   5   8   22.36    1.69
   5   5   8   20.95    1.45
  -5  -5  -8   22.34    2.07
  -5  -5  -8   18.75    1.42
  -5  -5  -8   19.46    1.37
  -5  -5  -8   19.34    1.53
  -5  -5  -9    3.13    1.30
  -5  -5  -9    2.44    0.56
  -5  -5  -9    2.01    1.11
  -5  -5  -9    2.06    0.53
  -5  -5 -10    2.38    1.26
  -5  -5 -11    0.23    1.07
  -5  -5 -11    0.92    1.08
  -5  -5 -12    1.61    1.15
  -5  -5 -12    1.63    1.01
  -5  -5 -13   -0.70    1.07
  -5  -5 -13    1.11    1.09
  -5  -5 -13    0.70    0.99
  -5  -5 -14    9.67    1.70
  -5  -5 -14   10.10    1.68
  -5  -5 -14    9.25    1.48
  -5  -5 -15    0.19    1.01
  -5  -5 -15   -0.36    0.96
  -5  -5 -15    0.55    0.81
  -5  -5 -16    4.75    1.09
  -5  -5 -16    4.74    1.11
  -5  -5 -16    3.63    0.86
  -5  -5 -17    0.90    0.71
  -5  -5 -17   -0.33    0.72
  -5  -5 -17    0.43    0.48
  -5  -5 -18    2.51    0.54
  -5  -5 -18    3.12    0.57
   5   6 -11    6.47    0.66
   5   6 -10    4.31    0.74
   5   6 -10    2.87    0.48
   5   6  -9   -0.74    0.65
   5   6  -9   -0.35    0.45
   5   6  -8   15.49    1.56
   5   6  -7   27.83    2.16
  -5  -6   7   24.35    1.64
  -5  -6   6    2.84    0.70
  -5  -6   5    4.30    0.88
   5   6  -4    1.66    0.66
   5   6  -4    0.46    0.49
   5   6  -4    0.85    0.45
  -5  -6   4    0.61    0.62
   5   6  -3   10.58    1.19
   5   6  -3   13.50    1.11
   5   6  -3    8.98    1.18
   5   6  -3   12.23    1.16
  -5  -6   3   12.66    1.08
  -5  -6   3   11.49    1.36
   5   6  -2   12.14    1.31
   5   6  -2   12.44    1.13
   5   6  -2   13.25    1.21
  -5  -6   2   10.76    1.15
  -5  -6   2   11.43    1.08
  -5  -6   2   12.80    1.38
   5   6  -1   10.48    1.23
   5   6  -1   10.23    1.08
  -5  -6   1   10.30    1.02
  -5  -6   1   11.40    1.19
   5   6   0    0.67    0.58
   5   6   0    0.89    0.61
  -5  -6   0    1.68    0.62
  -5  -6   0    1.26    0.67
  -5  -6   0    0.53    0.49
   5   6   1   56.58    3.19
   5   6   1   57.65    2.88
  -5  -6  -1   58.35    3.07
  -5  -6  -1   58.18    3.10
  -5  -6  -1   58.48    2.82
   5   6   2   18.80    1.45
  -5  -6  -2   17.65    1.51
  -5  -6  -2   17.82    1.38
  -5  -6  -2   17.37    1.60
   5   6   3  278.90    9.97
   5   6   3  252.07    9.40
  -5  -6  -3  246.01    9.66
  -5  -6  -3  257.89    9.84
  -5  -6  -3  257.11    9.38
   5   6   4   24.81    1.63
   5   6   4   24.61    1.90
   5   6   5   69.62    3.55
   5   6   5   69.71    3.16
  -5  -6  -5   64.10    3.59
  -5  -6  -5   60.71    3.28
  -5  -6  -5   67.28    3.11
   5   6   6  156.42    6.59
  -5  -6  -6  155.40    6.76
  -5  -6  -6  157.04    6.41
  -5  -6  -6  155.63    6.29
  -5  -6  -6  162.24    6.15
   5   6   7   20.95    1.69
  -5  -6  -7   16.61    1.47
  -5  -6  -7   18.79    1.47
  -5  -6  -7   17.73    1.34
   5   6   8    7.99    1.06
   5   6   8    8.25    0.95
  -5  -6  -8    5.75    1.30
  -5  -6  -8    7.30    0.96
  -5  -6  -8    8.07    0.97
  -5  -6  -8    7.99    0.89
   5   6   9   14.63    1.18
  -5  -6  -9    8.84    1.79
  -5  -6  -9   10.74    1.13
  -5  -6  -9   13.21    1.10
  -5  -6  -9   14.90    1.77
  -5  -6 -10   24.63    2.84
  -5  -6 -11  251.82   10.76
  -5  -6 -12    6.04    1.37
  -5  -6 -12    9.73    1.69
  -5  -6 -13   12.02    1.77
  -5  -6 -13    9.95    1.54
  -5  -6 -13    8.58    1.68
  -5  -6 -14    5.87    1.43
  -5  -6 -14    4.59    1.17
  -5  -6 -14    5.39    1.42
  -5  -6 -15    1.98    0.93
  -5  -6 -15    1.72    1.07
  -5  -6 -15    2.28    0.89
  -5  -6 -16  194.12    7.93
  -5  -6 -16  191.30    7.56
  -5  -6 -16  209.70    7.92
  -5  -6 -17   32.51    1.98
  -5  -6 -17   28.82    1.70
  -5  -6 -17   31.32    1.84
   5   7  -9    9.07    0.89
   5   7  -8    1.46    0.61
  -5  -7   8    1.73    0.50
   5   7  -7    2.99    0.81
  -5  -7   7    4.00    0.70
   5   7  -6   37.41    2.40
  -5  -7   6   35.46    2.11
  -5  -7   5    4.71    0.88
   5   7  -4   58.67    2.71
   5   7  -4   59.83    2.91
  -5  -7   4   62.44    3.19
   5   7  -3   29.67    1.86
   5   7  -3   27.86    1.71
  -5  -7   3   24.67    1.94
   5   7  -2  161.26    6.15
   5   7  -2  151.90    6.53
   5   7  -2  161.10    6.75
   5   7  -2  162.66    6.30
  -5  -7   2  166.45    6.61
  -5  -7   2  144.61    6.30
   5   7  -1   80.56    4.06
   5   7  -1   84.28    3.80
  -5  -7   1   82.07    4.00
  -5  -7   1   84.31    3.67
  -5  -7   1   76.70    3.87
   5   7   0   39.26    2.58
  -5  -7   0   39.21    2.49
  -5  -7   0   45.07    2.30
  -5  -7   0   37.60    2.42
   5   7   1  123.62    5.39
   5   7   1  110.26    4.89
  -5  -7  -1  116.41    5.17
  -5  -7  -1  118.89    4.87
  -5  -7  -1  118.61    5.17
  -5  -7  -1  113.39    5.17
   5   7   2   11.32    1.33
   5   7   2   11.03    1.18
  -5  -7  -2   10.66    1.26
  -5  -7  -2   10.45    1.11
  -5  -7  -2   11.76    1.41
  -5  -7  -2   10.60    1.27
   5   7   3  159.22    6.71
   5   7   3  158.42    6.27
  -5  -7  -3  162.39    6.57
  -5  -7  -3  155.38    6.42
  -5  -7  -3  153.84    6.67
  -5  -7  -3  155.41    6.19
   5   7   4    1.00    0.60
   5   7   4    0.44    0.55
  -5  -7  -4    0.80    0.64
  -5  -7  -4    0.60    0.81
  -5  -7  -4    0.84    0.51
   5   7   5   20.11    1.50
   5   7   5   18.03    1.67
  -5  -7  -5   17.36    1.56
  -5  -7  -5   16.19    1.46
  -5  -7  -5   17.27    1.51
  -5  -7  -5   15.41    1.73
  -5  -7  -5   20.34    1.51
   5   7   6   80.31    4.16
   5   7   6   83.46    3.73
  -5  -7  -6   91.25    3.82
  -5  -7  -6   83.81    4.04
  -5  -7  -6   76.98    3.71
  -5  -7  -6   88.84    4.46
  -5  -7  -6   84.37    4.00
   5   7   7   80.05    4.06
  -5  -7  -7   75.27    4.28
  -5  -7  -7   85.41    3.99
  -5  -7  -7   79.77    3.64
  -5  -7  -7   85.34    3.96
   5   7   8    4.25    0.85
  -5  -7  -8    2.11    1.08
  -5  -7  -8    4.18    0.77
  -5  -7  -8    3.21    0.72
   5   7   9   68.76    3.10
  -5  -7  -9   60.35    3.80
  -5  -7 -10   55.17    3.51
  -5  -7 -11    1.95    1.21
  -5  -7 -12   22.11    2.13
  -5  -7 -13   33.83    2.73
  -5  -7 -13   37.72    2.71
  -5  -7 -14  126.23    5.81
  -5  -7 -14  125.53    5.65
  -5  -7 -15   17.79    1.63
  -5  -7 -15   16.79    1.57
  -5  -7 -16  135.18    5.25
  -5  -7 -16  124.45    5.17
  -5  -7 -17   44.61    2.07
  -5  -8   8   55.31    2.35
  -5  -8   7   16.00    1.18
  -5  -8   6    4.47    0.71
  -5  -8   6    3.14    0.70
  -5  -8   5    6.31    0.90
   5   8  -4    4.59    0.75
  -5  -8   4    5.52    0.94
   5   8  -3   -0.08    0.41
   5   8  -3   -0.28    0.52
  -5  -8   3   -0.23    0.70
   5   8  -2   12.96    1.14
   5   8  -2   13.42    1.26
  -5  -8   2   12.59    1.43
   5   8  -1   62.18    3.27
  -5  -8   1   73.47    3.58
  -5  -8   1   70.01    3.54
  -5  -8   0  262.05   10.02
   5   8   1  213.69    8.27
  -5  -8  -1  231.63    8.74
  -5  -8  -1  212.38    8.48
   5   8   2  148.34    6.57
   5   8   2  161.32    6.23
  -5  -8  -2  143.49    6.27
  -5  -8  -2  150.37    6.31
  -5  -8  -2  168.13    6.70
  -5  -8  -2  147.40    6.38
   5   8   3   12.33    1.24
  -5  -8  -3   11.87    1.30
  -5  -8  -3   11.94    1.30
  -5  -8  -3   14.81    1.61
   5   8   4  130.34    5.92
   5   8   4  140.12    5.51
  -5  -8  -4  130.08    6.00
  -5  -8  -4  130.00    5.53
  -5  -8  -4  131.67    5.73
   5   8   5   70.42    3.78
   5   8   5   74.95    3.40
  -5  -8  -5   73.25    3.64
  -5  -8  -5   69.76    3.94
  -5  -8  -5   66.98    3.35
  -5  -8  -5   67.17    3.60
   5   8   6  131.99    5.41
  -5  -8  -6  134.36    5.44
  -5  -8  -6  140.55    6.25
  -5  -8  -7  111.57    5.46
  -5  -8  -8   88.78    4.66
   5   8   9   16.61    1.30
  -5  -8  -9   13.88    1.83
   5   8  10   38.72    2.03
  -5  -8 -11    7.02    1.50
  -5  -8 -11    5.86    1.30
  -5  -8 -12  116.83    5.80
  -5  -8 -13   11.93    1.66
  -5  -8 -13    9.70    1.33
  -5  -8 -14    6.46    1.22
  -5  -8 -14    6.52    1.06
  -5  -8 -15    1.62    0.76
  -5  -8 -16   50.37    2.47
  -5  -8 -16   48.87    2.32
  -5  -9   7    0.61    0.35
  -5  -9   6   18.69    1.26
  -5  -9   5    9.19    0.98
   5   9  -4    1.81    0.51
  -5  -9   4    2.29    0.71
  -5  -9   4    2.12    0.65
  -5  -9   4    2.24    0.64
   5   9  -3    5.54    0.79
  -5  -9   3    3.62    0.83
  -5  -9   3    4.61    0.84
   5   9  -2   12.61    1.07
   5   9  -2   14.28    1.24
  -5  -9   2   12.83    1.33
  -5  -9   2   14.21    1.38
   5   9  -1   15.39    1.30
  -5  -9   1   11.65    1.32
  -5  -9   1   15.90    1.54
  -5  -9   0   68.95    3.58
   5   9   1    0.52    0.56
  -5  -9  -1   -0.23    0.70
  -5  -9  -1   -0.14    0.78
   5   9   2   41.61    2.36
  -5  -9  -2   39.99    2.44
  -5  -9  -2   43.59    2.75
   5   9   3  251.11    9.40
  -5  -9  -3  250.86    9.47
  -5  -9  -3  261.19    9.99
   5   9   4  156.96    6.41
  -5  -9  -4  166.56    6.52
  -5  -9  -4  173.98    7.14
   5   9   5   55.24    2.72
  -5  -9  -5   46.97    2.61
  -5  -9  -5   54.33    3.28
   5   9   6    9.93    1.04
  -5  -9  -6   10.12    1.01
  -5  -9  -6   11.99    1.62
  -5  -9  -7  249.03    9.92
  -5  -9  -8  251.41   10.02
   5   9   9  185.40    6.89
   5   9  10  148.28    5.59
  -5  -9 -10  154.95    6.50
  -5  -9 -10  147.57    6.80
  -5  -9 -11   16.08    1.83
  -5  -9 -11   18.09    1.73
  -5  -9 -12   20.71    1.96
  -5  -9 -12   23.75    1.85
  -5  -9 -13   68.53    3.60
  -5  -9 -13   69.90    3.40
  -5  -9 -14   57.39    2.94
  -5  -9 -15   30.42    1.76
  -5  -9 -15   35.08    1.75
  -5 -10   5    5.94    0.65
  -5 -10   4   40.85    2.04
  -5 -10   4   39.80    1.95
   5  10  -3   10.36    0.88
  -5 -10   3    9.23    0.99
  -5 -10   3   10.40    1.00
   5  10  -2    3.44    0.52
   5  10  -2    4.16    0.69
  -5 -10   2    3.89    0.79
  -5 -10   2    3.71    0.81
   5  10  -1    7.34    0.79
   5  10  -1    6.45    0.84
  -5 -10   1    8.83    1.12
  -5 -10   1    7.15    0.95
  -5 -10   0   48.16    2.69
  -5 -10   0   49.53    2.53
   5  10   1   34.31    1.96
  -5 -10  -1   31.92    2.20
  -5 -10  -1   29.95    1.94
  -5 -10  -1   33.04    2.00
   5  10   2    0.27    0.55
  -5 -10  -2    0.53    0.80
  -5 -10  -2    1.47    0.57
  -5 -10  -2    0.09    0.52
   5  10   3   35.19    2.08
  -5 -10  -3   40.05    2.56
  -5 -10  -3   36.98    2.09
  -5 -10  -3   39.75    2.20
   5  10   4    0.79    0.53
  -5 -10  -4    0.57    0.91
  -5 -10  -4    0.18    0.49
  -5 -10  -4    0.78    0.43
   5  10   5   13.55    1.14
  -5 -10  -5   10.10    1.52
  -5 -10  -5   12.73    1.10
   5  10   6    7.93    0.85
  -5 -10  -6    8.43    1.37
  -5 -10  -7   11.93    1.57
   5  10   8    1.03    0.50
  -5 -10  -8    0.70    0.66
   5  10   9   66.28    2.86
  -5 -10  -9   65.00    3.34
  -5 -10  -9   71.26    3.74
   5  10  10   -0.05    0.33
  -5 -10 -10    0.64    0.65
  -5 -10 -10    0.41    0.82
  -5 -10 -11   10.96    1.16
  -5 -10 -11    9.35    1.24
  -5 -10 -12    0.91    0.54
  -5 -10 -12    0.60    0.61
  -5 -10 -13    3.68    0.65
  -5 -11   2   15.92    1.11
  -5 -11   2   15.94    1.06
   5  11  -1    8.91    0.79
  -5 -11   1    8.26    0.93
  -5 -11   1    7.64    0.77
   5  11   0   34.72    1.70
  -5 -11   0   38.17    2.09
  -5 -11   0   34.14    1.81
   5  11   1    0.95    0.42
   5  11   1    0.86    0.48
  -5 -11  -1    1.06    0.65
  -5 -11  -1    1.05    0.45
   5  11   2   14.78    1.10
  -5 -11  -2   12.36    1.26
  -5 -11  -2   12.50    1.00
   5  11   3   64.15    2.78
  -5 -11  -3   58.74    3.12
   5  11   4   15.81    1.14
  -5 -11  -4   17.14    1.54
  -5 -11  -5   41.04    2.46
  -5 -11  -6    1.81    0.85
   5  11   7    1.09    0.46
   5  11   8   -0.58    0.41
   5  11   9   38.44    1.71
   5  12   1    9.85    0.63
  -5 -12  -1    8.97    0.81
   5  12   2   32.89    1.51
  -5 -12  -2   34.75    1.80
   5  12   3  108.67    4.02
  -5 -12  -3  110.71    4.35
   5  12   4   28.40    1.43
  -5 -12  -4   32.20    1.76
   5  12   5   70.21    2.79
  -5 -12  -5   72.82    3.14
   5  12   6   48.84    2.05
   5  12   7   55.54    2.19
   6  -8  -3    9.68    0.68
   6  -8  -3    9.74    0.83
   6  -8  -2    0.13    0.27
   6  -8  -2    0.24    0.41
   6  -8  -2    0.22    0.36
   6  -8  -1   27.49    1.57
   6  -8  -1   29.04    1.59
   6  -8  -1   27.31    1.37
   6  -8   0   14.99    1.08
   6  -8   0   14.26    0.89
   6  -8   1   70.83    3.04
   6  -8   1   77.59    2.84
  -6   8  -1   69.81    2.73
   6  -8   2  167.80    6.35
  -6   8  -2  186.17    6.22
  -6   8  -3   60.93    2.44
  -6   8  -4    6.24    0.55
   6  -7  -7    0.27    0.36
   6  -7  -6    4.12    0.68
   6  -7  -6    3.10    0.45
   6  -7  -5    0.42    0.55
   6  -7  -5    0.43    0.33
   6  -7  -4   12.71    0.97
   6  -7  -4   12.66    1.22
   6  -7  -3   13.23    1.03
   6  -7  -3   13.40    1.13
   6  -7  -3   12.38    1.28
   6  -7  -2   13.91    1.09
   6  -7  -2   15.64    1.45
   6  -7  -1   10.47    1.22
   6  -7  -1    8.87    0.88
   6  -7   0   40.30    2.36
   6  -7   0   37.05    1.93
  -6   7   0   37.62    1.83
   6  -7   1   37.51    1.96
   6  -7   1   41.06    2.40
  -6   7  -1   40.82    1.96
   6  -7   2   47.44    2.55
   6  -7   2   42.07    2.07
  -6   7  -2   44.88    2.14
   6  -7   3   16.10    1.38
   6  -7   3   15.69    1.06
  -6   7  -3   15.60    1.13
   6  -7   4    0.18    0.57
   6  -7   4    0.47    0.35
  -6   7  -4   -0.20    0.42
   6  -7   5    3.09    0.48
  -6   7  -5    3.03    0.54
   6  -7   6   38.33    1.75
   6  -7   7   22.41    1.14
  -6   7  -7   19.60    1.15
   6  -7   8    7.60    0.59
  -6   7  -8    8.40    0.60
   6  -6  -7   16.55    1.08
   6  -6  -6   20.34    1.30
   6  -6  -5    3.01    0.86
   6  -6  -5    3.83    0.66
   6  -6  -4    6.56    1.19
   6  -6  -4    8.16    0.92
   6  -6  -3   57.12    2.78
   6  -6  -3   58.78    3.28
   6  -6  -2  138.42    5.58
   6  -6  -2  147.16    6.21
   6  -6  -1   24.30    2.00
   6  -6  -1   20.01    1.49
  -6   6   1   20.09    1.31
   6  -6   0   13.61    1.59
   6  -6   0   11.60    1.11
  -6   6   0   11.96    1.05
   6  -6   1  125.44    5.10
  -6   6  -1  130.93    5.11
   6  -6   2   15.16    1.04
  -6   6  -2   15.33    1.26
   6  -6   3   59.22    2.55
  -6   6  -3   55.04    2.77
   6  -6   4   57.27    2.52
  -6   6  -4   53.61    2.70
   6  -6   5   11.08    0.93
  -6   6  -5    9.84    1.02
   6  -6   6   -0.44    0.47
   6  -6   7   38.20    1.87
  -6   6  -7   37.93    1.98
   6  -6   8  144.58    5.07
  -6   6  -8  134.55    5.22
   6  -6   9   30.63    1.44
  -6   6  -9   28.30    1.49
   6  -6  10   13.00    0.80
   6  -6  10   11.93    0.73
   6  -5  -9   60.88    2.78
   6  -5  -8    0.49    0.59
   6  -5  -7    4.75    0.96
   6  -5  -7    4.31    0.67
   6  -5  -6   20.61    1.19
   6  -5  -6   21.43    1.48
   6  -5  -5    6.63    0.92
   6  -5  -4   20.29    1.54
   6  -5  -3  310.57   11.22
   6  -5  -2    8.16    1.05
   6  -5  -2   10.85    1.52
   6  -5  -1  108.16    5.11
   6  -5  -1   98.00    4.34
  -6   5   1   98.67    4.15
   6  -5   0  328.89   11.47
   6  -5   0  329.86   11.93
  -6   5   0  343.65   11.87
   6  -5   1   70.23    2.98
   6  -5   1   66.22    2.87
  -6   5  -1   70.58    3.27
   6  -5   2   25.86    1.55
   6  -5   2   25.18    1.48
  -6   5  -2   23.49    1.70
   6  -5   3    5.74    0.75
   6  -5   3    5.93    0.78
  -6   5  -3    5.46    0.89
   6  -5   4    0.45    0.45
   6  -5   4    0.55    0.49
  -6   5  -4    0.10    0.57
   6  -5   5    0.08    0.46
   6  -5   5    0.24    0.51
  -6   5  -5    0.91    0.57
   6  -5   6    1.43    0.53
   6  -5   6    1.71    0.62
   6  -5   7    3.73    0.66
  -6   5  -7    3.74    0.76
   6  -5   8   15.49    1.16
  -6   5  -8   14.60    1.19
   6  -5   9   44.51    2.12
   6  -5   9   45.69    2.15
  -6   5  -9   43.64    2.17
   6  -5  10   48.28    2.11
  -6   5 -10   43.24    2.04
   6  -5  11    5.58    0.59
   6  -5  12   11.83    0.71
   6  -4 -11   10.05    0.71
   6  -4 -10   92.86    3.67
   6  -4 -10   86.87    3.61
   6  -4  -9   49.49    2.54
   6  -4  -9   50.08    2.60
   6  -4  -8    5.55    0.76
   6  -4  -8    6.81    1.09
   6  -4  -7    3.29    0.66
   6  -4  -7    3.03    0.67
   6  -4  -6   17.65    1.46
   6  -4  -6   16.40    1.13
   6  -4  -6   19.08    1.44
   6  -4  -6   16.68    1.78
   6  -4  -6   17.92    1.35
   6  -4  -5    0.46    0.36
   6  -4  -5    0.72    0.58
   6  -4  -5    0.33    0.88
   6  -4  -5   -0.35    0.51
   6  -4  -5    0.36    0.59
   6  -4  -4    9.88    1.55
   6  -4  -4    8.37    1.04
   6  -4  -3    0.88    1.02
   6  -4  -3   -0.33    0.58
   6  -4  -2    1.24    0.99
   6  -4  -2    2.28    0.69
   6  -4  -1    5.22    0.86
  -6   4   1    6.55    0.91
  -6   4   1    5.98    0.82
   6  -4   0   59.15    2.63
   6  -4   0   56.43    2.92
  -6   4   0   60.14    3.01
  -6   4   0   57.40    2.88
   6  -4   1  204.18    7.55
   6  -4   1  208.60    7.47
  -6   4  -1  208.15    8.03
  -6   4  -1  209.64    7.89
   6  -4   2    6.50    0.76
   6  -4   2    6.36    0.81
  -6   4  -2    6.60    1.10
  -6   4  -2    7.14    0.97
   6  -4   3   30.17    1.78
   6  -4   3   32.56    1.77
  -6   4  -3   30.73    2.01
   6  -4   4  108.51    4.50
   6  -4   4  109.63    4.45
  -6   4  -4  111.45    4.78
   6  -4   5   55.49    2.75
   6  -4   5   59.78    2.76
  -6   4  -5   56.16    2.97
   6  -4   6   38.07    2.07
   6  -4   7    3.20    0.68
   6  -4   7    3.47    0.71
  -6   4  -7    3.42    0.77
   6  -4   8    1.77    0.63
  -6   4  -8    1.64    0.63
   6  -4   9    6.85    0.84
   6  -4   9    6.62    0.84
  -6   4  -9    7.85    0.92
   6  -4  10    0.86    0.48
   6  -4  10    0.20    0.47
  -6   4 -10    0.36    0.43
   6  -4  11   11.14    0.87
   6  -4  11   11.73    0.92
   6  -4  12   12.84    0.89
   6  -4  13   19.51    1.01
  -6   4 -13   20.00    1.41
   6  -3 -11    1.74    0.42
   6  -3 -10    2.49    0.62
   6  -3 -10    2.48    0.57
   6  -3  -9   -0.40    0.62
   6  -3  -9    0.42    0.51
   6  -3  -9   -0.10    0.58
   6  -3  -8   22.19    1.59
   6  -3  -8   18.96    1.70
   6  -3  -8   21.68    1.61
   6  -3  -7    2.89    0.70
   6  -3  -7    4.84    1.11
   6  -3  -7    3.96    0.82
   6  -3  -7    4.14    0.86
   6  -3  -6    1.56    0.48
   6  -3  -6    2.04    0.64
   6  -3  -6    3.60    1.10
   6  -3  -6    2.20    0.80
   6  -3  -6    1.92    0.72
   6  -3  -5  182.54    6.97
   6  -3  -5  190.19    7.39
   6  -3  -5  204.13    8.24
   6  -3  -5  198.82    7.52
   6  -3  -4   61.51    3.10
   6  -3  -4   66.08    3.79
   6  -3  -4   58.23    3.10
   6  -3  -3    9.21    1.51
   6  -3  -3   11.83    1.19
   6  -3  -2  103.35    4.50
   6  -3  -1   11.96    1.20
   6  -3  -1    9.16    1.37
  -6   3   1   13.40    1.28
  -6   3   1   13.03    1.16
  -6   3   1   13.35    1.50
   6  -3   0   15.19    1.71
   6  -3   0   17.06    1.18
   6  -3   0   15.88    1.34
   6  -3   0   18.47    1.28
  -6   3   0   17.18    1.53
  -6   3   0   17.04    1.39
  -6   3   0   19.84    1.85
   6  -3   1    2.28    0.60
   6  -3   1    2.17    0.53
   6  -3   1    2.09    0.48
  -6   3  -1    1.89    0.78
  -6   3  -1    3.38    0.70
  -6   3  -1    1.53    0.74
   6  -3   2   10.90    1.03
  -6   3  -2   11.60    1.23
  -6   3  -2   12.52    1.32
   6  -3   3  194.60    8.07
   6  -3   3  201.07    7.31
  -6   3  -3  194.14    7.58
  -6   3  -3  192.03    7.73
  -6   3  -3  189.06    8.10
   6  -3   4   37.80    2.63
   6  -3   4   40.79    2.17
  -6   3  -4   36.35    2.28
  -6   3  -4   35.05    2.61
   6  -3   5    6.19    0.85
  -6   3  -5    7.43    1.08
  -6   3  -5    7.58    1.19
  -6   3  -6    1.07    0.74
   6  -3   7    1.42    0.60
  -6   3  -7    1.09    0.63
   6  -3   8    8.59    0.97
  -6   3  -8    5.75    0.90
   6  -3   9    3.38    0.70
  -6   3  -9    4.82    0.81
   6  -3  10    2.35    0.68
   6  -3  10    1.74    0.57
  -6   3 -10    1.61    0.55
   6  -3  11   74.00    3.08
   6  -3  11   67.02    2.99
   6  -3  12   13.70    1.02
   6  -3  12   14.56    0.99
   6  -3  13    0.05    0.34
   6  -3  14    4.24    0.44
  -6   3 -14    5.59    0.90
   6  -2 -12   17.13    0.93
   6  -2 -11   10.29    0.90
   6  -2 -11    8.09    0.80
   6  -2 -10    2.18    0.46
   6  -2 -10    1.77    0.62
   6  -2 -10    1.91    0.59
   6  -2 -10    3.55    0.63
   6  -2  -9   24.83    1.44
   6  -2  -9   25.26    1.79
   6  -2  -9   26.12    1.82
   6  -2  -9   30.62    1.91
   6  -2  -8    0.67    0.44
   6  -2  -8    0.39    0.62
   6  -2  -8    0.72    0.69
   6  -2  -8   -0.12    0.73
   6  -2  -7    1.65    0.55
   6  -2  -7    1.94    0.86
   6  -2  -7    1.24    0.54
   6  -2  -7    2.24    0.84
   6  -2  -7    1.16    0.76
   6  -2  -6  156.46    6.05
   6  -2  -6  160.38    6.39
   6  -2  -6  167.32    7.06
   6  -2  -6  170.35    7.03
   6  -2  -6  164.45    6.79
   6  -2  -5   45.84    3.01
   6  -2  -5   41.60    2.16
   6  -2  -5   50.47    2.60
   6  -2  -4   74.14    3.39
   6  -2  -4   64.54    2.96
   6  -2  -4   69.97    3.94
   6  -2  -3   62.77    3.09
   6  -2  -3   62.83    3.67
   6  -2  -3   60.56    3.65
   6  -2  -2    0.20    0.49
   6  -2  -2    0.34    0.65
   6  -2  -2    0.53    0.62
   6  -2  -2    0.47    0.53
  -6   2   2    0.82    0.61
  -6   2   2    1.39    0.65
   6  -2  -1   17.16    1.40
   6  -2  -1   15.80    1.16
   6  -2  -1   17.69    1.78
   6  -2  -1   14.97    1.28
  -6   2   1   16.50    1.43
  -6   2   1   13.84    1.23
  -6   2   1   14.73    1.64
   6  -2   0    3.15    0.65
   6  -2   0    3.35    0.77
   6  -2   0    3.34    0.97
   6  -2   0    3.62    0.61
  -6   2   0    4.16    0.74
  -6   2   0    3.06    0.78
  -6   2   0    3.38    0.91
   6  -2   1    0.81    0.59
  -6   2  -1    0.58    0.65
  -6   2  -1    1.09    0.60
   6  -2   2    0.71    0.64
   6  -2   2    0.69    0.55
   6  -2   2    0.94    0.64
  -6   2  -2    0.72    0.61
  -6   2  -2    1.30    0.67
  -6   2  -2    1.34    0.61
   6  -2   3  104.89    5.11
   6  -2   3  110.48    4.66
   6  -2   3  117.44    5.46
  -6   2  -3  111.54    4.74
  -6   2  -3  104.91    5.17
  -6   2  -3  111.53    4.91
   6  -2   4   12.75    1.46
   6  -2   4   15.29    1.31
   6  -2   4   12.50    1.55
  -6   2  -4   13.79    1.32
  -6   2  -4   14.32    1.55
  -6   2  -4   14.01    1.46
   6  -2   5   25.00    2.06
   6  -2   5   29.15    1.85
   6  -2   5   28.25    2.29
  -6   2  -5   29.66    1.96
  -6   2  -5   28.23    2.23
  -6   2  -5   30.22    2.16
   6  -2   6   37.16    2.13
   6  -2   6   36.18    2.48
   6  -2   7   44.59    2.86
  -6   2  -7   48.77    2.68
  -6   2  -7   54.39    2.99
   6  -2   8    7.16    0.90
  -6   2  -8    4.92    0.86
  -6   2  -8    6.93    1.12
   6  -2   9   27.63    1.71
  -6   2  -9   27.17    1.81
  -6   2  -9   25.67    1.58
   6  -2  10    2.77    0.64
  -6   2 -10    3.02    0.69
   6  -2  11   17.71    1.27
   6  -2  12   16.30    1.16
   6  -2  12   15.04    1.10
   6  -2  13   67.54    2.80
   6  -2  13   65.57    2.70
   6  -2  14    0.94    0.34
   6  -2  14    1.40    0.35
  -6   2 -15   32.15    2.07
   6  -1 -12   23.23    1.26
   6  -1 -12   21.15    1.09
   6  -1 -11    0.46    0.36
   6  -1 -11    0.22    0.43
   6  -1 -11    0.79    0.40
   6  -1 -10    7.48    0.78
   6  -1 -10   10.30    1.00
   6  -1 -10   10.32    1.14
   6  -1 -10    7.29    1.03
   6  -1  -9   44.91    2.25
   6  -1  -9   51.08    2.76
   6  -1  -9   45.74    2.55
   6  -1  -9   49.08    2.78
   6  -1  -8    4.56    0.71
   6  -1  -8    3.87    0.91
   6  -1  -8    3.68    0.97
   6  -1  -8    3.16    0.75
   6  -1  -7    5.38    0.78
   6  -1  -7    5.77    1.02
   6  -1  -7    5.87    1.23
   6  -1  -6    2.25    0.63
   6  -1  -6    2.09    0.64
   6  -1  -6    2.51    0.89
   6  -1  -6    1.90    0.97
   6  -1  -5   21.09    1.58
   6  -1  -5   21.62    1.45
   6  -1  -5   22.06    1.93
   6  -1  -4  117.81    5.52
   6  -1  -4  109.28    4.55
   6  -1  -4  116.51    5.32
   6  -1  -4  110.06    5.21
   6  -1  -4  112.51    4.76
  -6   1   4  111.92    4.62
   6  -1  -3  144.16    5.80
   6  -1  -3  142.00    6.41
   6  -1  -3  148.23    5.73
   6  -1  -3  146.21    6.39
   6  -1  -2   46.83    2.95
   6  -1  -2   37.72    2.24
   6  -1  -2   44.80    2.14
   6  -1  -2   42.92    2.31
   6  -1  -1   29.51    2.32
   6  -1  -1   29.27    2.28
   6  -1  -1   27.74    1.74
   6  -1  -1   28.70    1.68
   6  -1  -1   29.15    1.85
   6  -1   0   11.82    1.48
   6  -1   0   14.19    1.12
   6  -1   0   12.97    1.24
   6  -1   0   12.77    1.49
  -6   1   0   12.09    1.14
   6  -1   1   90.06    4.59
   6  -1   1   89.68    3.94
  -6   1  -1   94.23    4.59
  -6   1  -1   98.92    4.12
   6  -1   2   34.98    2.65
   6  -1   2   41.99    2.26
   6  -1   2   38.01    2.58
  -6   1  -2   39.08    2.62
  -6   1  -2   38.42    2.21
   6  -1   3   48.63    2.90
   6  -1   3   41.56    2.40
   6  -1   3   48.07    3.03
  -6   1  -3   48.12    2.53
   6  -1   4  100.91    4.94
   6  -1   4   97.91    4.68
   6  -1   4   98.00    4.26
  -6   1  -4   99.19    4.36
  -6   1  -4  100.75    4.54
   6  -1   5   37.05    2.43
   6  -1   5   34.87    2.55
   6  -1   5   36.29    2.09
  -6   1  -5   34.81    2.17
   6  -1   6    0.14    0.49
   6  -1   6    0.82    0.55
   6  -1   6    1.62    0.71
   6  -1   7  154.64    6.52
   6  -1   7  146.68    6.27
   6  -1   7  140.98    5.74
  -6   1  -7  150.65    6.03
  -6   1  -7  152.09    6.24
   6  -1   8   32.34    1.92
   6  -1   8   32.26    2.26
  -6   1  -8   39.65    2.41
  -6   1  -8   37.69    2.19
  -6   1  -8   37.56    2.06
  -6   1  -9  315.41   11.17
  -6   1  -9  298.85   10.85
  -6   1  -9  315.20   11.45
   6  -1  10  311.89   11.07
   6  -1  11  614.81   20.76
   6  -1  12    1.43    0.49
   6  -1  13  115.99    4.38
   6  -1  14   54.27    2.33
   6  -1  14   57.19    2.39
   6  -1  15   33.96    1.47
  -6   1 -15   35.83    2.46
  -6   1 -16   -0.57    0.64
   6   0 -12    5.47    0.51
   6   0 -12    5.31    0.63
   6   0 -11   26.14    1.42
   6   0 -11   28.78    1.71
   6   0 -11   25.50    1.42
   6   0 -11   27.55    1.66
   6   0 -10    8.88    0.88
   6   0 -10    7.72    0.88
   6   0 -10    9.85    1.13
   6   0  -9    0.72    0.55
   6   0  -9    1.17    0.63
   6   0  -9    0.10    0.51
   6   0  -9    0.91    0.82
   6   0  -8   12.59    1.29
   6   0  -8   14.41    1.58
   6   0  -8   11.43    1.14
   6   0  -7    1.96    0.68
   6   0  -7    2.61    0.54
   6   0  -7    2.49    0.77
   6   0  -6  299.29   10.48
   6   0  -6  282.55   10.15
   6   0  -5   41.66    2.28
   6   0  -4   41.79    2.28
   6   0  -4   43.08    2.62
   6   0  -4   38.97    2.61
   6   0  -4   42.81    2.20
  -6   0   4   41.96    2.21
   6   0  -3    7.41    1.18
   6   0  -3    6.54    0.85
   6   0  -3    5.66    1.07
   6   0  -3    5.76    1.09
   6   0  -3    7.02    0.84
  -6   0   3    4.83    0.78
   6   0  -2    7.76    0.82
   6   0  -2    8.19    1.21
   6   0  -2    7.74    1.23
   6   0  -2    6.12    0.79
   6   0  -2    7.64    0.94
  -6   0   2    6.95    0.91
   6   0  -1   37.31    2.64
   6   0  -1   43.27    2.14
   6   0  -1   36.00    2.63
   6   0  -1   38.96    2.20
   6   0   0   90.25    4.69
   6   0   0  104.78    4.18
   6   0   0  100.26    4.92
   6   0   0   99.34    4.25
   6   0   1   45.11    2.83
   6   0   1   46.35    2.35
   6   0   2   17.52    1.41
   6   0   2   20.42    1.41
   6   0   2   20.26    1.89
   6   0   2   19.64    1.75
  -6   0  -2   16.97    1.40
   6   0   3   24.70    1.63
   6   0   3   23.44    1.86
   6   0   3   22.23    2.00
  -6   0  -3   21.94    1.60
   6   0   4   82.39    4.12
   6   0   4   87.61    3.83
  -6   0  -4   82.59    3.83
   6   0   5   13.82    1.41
   6   0   5   13.50    1.19
   6   0   5   15.45    1.65
   6   0   6    2.18    0.67
   6   0   6    1.61    0.55
   6   0   6    2.12    0.79
  -6   0  -6    1.09    0.70
  -6   0  -6    1.95    0.63
  -6   0  -6    1.96    0.70
   6   0   7    0.50    0.46
   6   0   7    0.32    0.59
   6   0   7   -0.09    0.46
  -6   0  -7   -0.36    0.71
  -6   0  -7    0.19    0.48
  -6   0  -7    0.41    0.60
   6   0   8   83.44    3.61
  -6   0  -8   80.20    3.62
  -6   0  -8   83.90    4.00
  -6   0  -8   84.26    3.79
  -6   0  -9  278.22   10.27
  -6   0  -9  271.35    9.77
  -6   0 -10  165.30    7.16
  -6   0 -10  156.84    6.45
  -6   0 -11  467.91   17.15
   6   0  12  147.37    5.60
  -6   0 -12  149.03    6.59
   6   0  13    2.74    0.51
   6   0  13    3.49    0.60
  -6   0 -13    3.12    1.01
  -6   0 -14    0.99    0.72
   6   0  15    5.53    0.53
  -6   0 -15    6.34    0.90
  -6   0 -17   11.94    1.00
   6   1 -12    0.11    0.29
   6   1 -12    0.05    0.36
   6   1 -11  102.52    4.01
   6   1 -11  108.01    4.33
   6   1 -11  103.80    4.18
   6   1 -10    2.98    0.49
   6   1 -10    3.41    0.76
   6   1 -10    2.77    0.56
   6   1 -10    2.69    0.64
   6   1  -9    1.14    0.69
   6   1  -9    0.87    0.55
   6   1  -9    1.46    0.43
   6   1  -9    1.43    0.57
   6   1  -9    1.93    0.75
   6   1  -8    1.17    0.64
   6   1  -8    1.20    0.48
   6   1  -8    1.48    0.58
   6   1  -8    1.48    0.90
   6   1  -7   34.56    2.07
   6   1  -7   29.34    1.72
   6   1  -7   30.37    2.02
   6   1  -7   31.98    2.45
   6   1  -6    4.09    0.84
   6   1  -6    3.22    1.02
   6   1  -6    2.08    0.77
   6   1  -5  215.70    8.10
   6   1  -5  214.10    8.92
   6   1  -4  163.17    7.42
   6   1  -4  172.17    6.52
   6   1  -4  176.51    7.25
  -6  -1   4  177.90    6.56
   6   1  -3   19.65    1.86
   6   1  -3   18.59    1.39
   6   1  -3   20.50    1.83
  -6  -1   3   18.11    1.37
   6   1  -2   75.77    4.14
   6   1  -2   84.53    3.60
   6   1  -2   79.87    4.22
  -6  -1   2   79.22    3.59
   6   1  -1  104.02    5.01
   6   1  -1  102.06    4.22
   6   1  -1   98.41    4.29
   6   1  -1  102.01    4.92
  -6  -1   1  106.46    4.38
   6   1   0  112.07    4.50
   6   1   0  109.84    4.58
   6   1   0  106.15    5.07
  -6  -1   0  112.26    4.66
   6   1   1   31.27    1.83
   6   1   1   27.58    1.82
  -6  -1  -1   29.13    1.86
   6   1   2  262.62    9.63
   6   1   2  265.53   10.18
  -6  -1  -2  273.41    9.78
   6   1   3   15.71    1.31
   6   1   3   16.81    1.29
   6   1   3   16.79    1.53
   6   1   4   16.10    1.28
  -6  -1  -4   15.53    1.30
   6   1   5    2.25    0.57
   6   1   5    1.16    0.72
   6   1   5    1.10    0.55
  -6  -1  -5    2.20    0.69
   6   1   6    1.16    0.53
   6   1   6    1.14    0.66
   6   1   6    0.95    0.47
  -6  -1  -6    0.19    0.50
   6   1   7    0.52    0.51
   6   1   7    0.80    0.63
  -6  -1  -7    0.92    0.50
   6   1   8  107.44    5.20
   6   1   8  113.93    4.62
  -6  -1  -8  120.68    5.05
  -6  -1  -8  113.88    4.66
  -6  -1  -9  526.57   18.06
  -6  -1  -9  510.93   17.63
  -6  -1 -10   93.82    5.04
  -6  -1 -10   94.12    4.22
  -6  -1 -11   62.20    3.87
  -6  -1 -11   59.44    2.99
   6   1  12   10.95    1.00
  -6  -1 -12   11.83    1.71
   6   1  13    5.57    0.65
  -6  -1 -13    3.94    1.09
  -6  -1 -14    9.70    1.41
  -6  -1 -15    8.40    1.20
  -6  -1 -16   17.97    1.67
  -6  -1 -16   17.51    1.41
  -6  -1 -17   16.87    1.27
   6   2 -12   45.00    1.96
   6   2 -12   46.80    1.91
   6   2 -11    5.67    0.78
   6   2 -11    5.23    0.67
   6   2 -11    7.15    0.87
   6   2 -10   43.87    2.47
   6   2 -10   42.27    2.15
   6   2 -10   41.74    2.33
   6   2 -10   39.54    1.88
   6   2  -9   17.87    1.68
   6   2  -9   17.99    1.42
   6   2  -9   16.36    1.16
   6   2  -9   19.37    1.58
   6   2  -9   17.11    1.16
   6   2  -8    9.12    1.12
   6   2  -8   10.84    0.95
   6   2  -8   10.74    1.01
   6   2  -8   10.94    1.36
   6   2  -7    8.96    1.31
   6   2  -7    8.76    0.97
   6   2  -6   75.44    4.04
   6   2  -5   51.02    3.18
   6   2  -4   65.42    2.93
   6   2  -4   60.32    3.64
   6   2  -3  203.61    7.40
   6   2  -3  193.66    8.08
   6   2  -3  197.01    8.25
  -6  -2   3  194.36    7.37
   6   2  -2   82.87    4.40
   6   2  -2   91.73    3.87
  -6  -2   2   89.35    3.86
   6   2  -1    7.98    1.18
   6   2  -1    7.68    0.94
  -6  -2   1    9.71    1.04
   6   2   0    2.27    0.59
   6   2   0    4.47    0.92
   6   2   0    3.61    0.73
  -6  -2   0    3.82    0.73
   6   2   1   18.10    1.32
   6   2   1   15.30    1.51
   6   2   1   17.37    1.36
  -6  -2  -1   16.83    1.35
   6   2   2   84.35    3.58
   6   2   2   76.07    3.89
  -6  -2  -2   80.36    3.63
   6   2   3   11.84    1.25
   6   2   3   13.87    1.20
   6   2   4  172.72    6.52
   6   2   4  163.03    6.76
   6   2   4  166.52    6.50
  -6  -2  -4  174.55    6.59
   6   2   5  163.99    6.18
   6   2   5  160.48    6.17
   6   2   5  146.68    6.30
  -6  -2  -5  161.68    6.21
   6   2   6   12.48    1.15
   6   2   6   12.75    1.14
  -6  -2  -6   12.71    1.15
   6   2   7    0.74    0.58
   6   2   7    1.48    0.55
  -6  -2  -7    1.45    0.57
   6   2   8    7.17    0.93
   6   2   8    7.58    0.88
   6   2   8    6.85    1.12
  -6  -2  -8    7.28    0.92
   6   2   9   46.27    2.41
  -6  -2  -9   43.10    2.25
  -6  -2  -9   44.04    2.50
   6   2  10    7.23    0.91
  -6  -2 -10    6.97    0.94
   6   2  11    0.75    0.51
   6   2  12   -0.07    0.41
  -6  -2 -12    1.06    1.01
  -6  -2 -13    1.59    1.10
  -6  -2 -14    4.80    1.23
  -6  -2 -15   34.11    2.45
  -6  -2 -15   35.60    2.58
  -6  -2 -16   24.12    1.82
  -6  -2 -16   23.99    1.89
  -6  -2 -17   44.04    2.29
  -6  -2 -17   47.58    2.30
   6   3 -11  115.73    4.35
   6   3 -11  116.91    4.48
   6   3 -11  113.66    4.56
   6   3 -10    7.39    0.86
   6   3 -10    8.03    1.02
   6   3 -10    8.84    0.94
   6   3 -10    7.82    0.66
   6   3  -9    0.91    0.79
   6   3  -9    0.85    0.61
   6   3  -9    1.15    0.40
   6   3  -8    1.01    0.75
   6   3  -7    0.71    0.62
   6   3  -6   11.24    1.47
   6   3  -5   40.22    2.72
   6   3  -4  183.65    6.83
   6   3  -4  182.76    7.65
   6   3  -3   39.94    2.74
   6   3  -3   44.10    2.26
  -6  -3   3   42.49    2.23
   6   3  -2  168.00    7.02
   6   3  -2  160.92    6.29
  -6  -3   2  164.75    6.31
   6   3  -1   21.15    1.84
   6   3  -1   23.07    1.55
  -6  -3   1   22.54    1.57
   6   3   0  104.99    4.86
   6   3   0  104.01    4.42
  -6  -3   0  106.19    4.43
   6   3   1   50.01    2.41
   6   3   1   46.06    2.69
   6   3   1   43.66    2.39
  -6  -3  -1   41.79    2.35
   6   3   2   26.56    1.92
  -6  -3  -2   28.04    1.79
   6   3   3    1.23    0.56
   6   3   3    0.81    0.49
   6   3   3    1.58    0.65
   6   3   3    1.39    0.59
  -6  -3  -3    1.70    0.56
   6   3   4  150.99    5.95
   6   3   4  152.66    5.94
   6   3   5   16.96    1.34
   6   3   5   17.62    1.38
  -6  -3  -5   16.87    1.38
   6   3   6   17.35    1.36
   6   3   6   16.93    1.36
  -6  -3  -6   17.23    1.35
   6   3   7    1.70    0.63
   6   3   7    1.54    0.59
  -6  -3  -7    0.90    0.51
   6   3   8    0.18    0.57
   6   3   8    0.34    0.45
  -6  -3  -8   -0.17    0.45
   6   3   9    2.37    0.60
   6   3   9    2.26    0.60
  -6  -3  -9    2.63    0.62
  -6  -3  -9    2.35    0.58
  -6  -3  -9    1.83    0.57
   6   3  10   53.96    2.62
  -6  -3 -10   52.03    3.44
   6   3  11   31.53    1.80
  -6  -3 -11   36.12    2.42
  -6  -3 -11   30.80    2.59
  -6  -3 -12    1.57    1.28
  -6  -3 -12   -0.14    0.70
  -6  -3 -12    0.74    0.89
  -6  -3 -13   31.61    2.80
  -6  -3 -13   33.26    2.57
  -6  -3 -14    3.60    1.27
  -6  -3 -14    4.62    1.04
  -6  -3 -15    3.54    1.07
  -6  -3 -15    2.40    0.93
  -6  -3 -15    2.77    0.85
  -6  -3 -16   28.11    2.03
  -6  -3 -16   23.16    1.59
  -6  -3 -17    1.59    0.62
   6   4 -11   45.30    1.96
   6   4 -10   48.74    2.31
   6   4  -9    1.17    0.70
   6   4  -9    1.11    0.50
   6   4  -8   18.72    1.50
   6   4  -7    6.47    1.00
   6   4  -6   53.62    2.97
  -6  -4   6   47.06    2.58
   6   4  -5  279.85   10.66
   6   4  -4    7.94    1.19
   6   4  -4    9.63    0.91
   6   4  -3  664.95   22.41
   6   4  -3  666.29   23.10
  -6  -4   3  659.40   22.36
   6   4  -2  217.11    7.91
  -6  -4   2  208.13    7.82
  -6  -4   2  209.08    8.14
   6   4  -1  149.16    6.53
   6   4  -1  148.42    6.47
   6   4  -1  163.57    6.16
  -6  -4   1  160.73    6.43
  -6  -4   1  156.54    6.10
   6   4   0   84.58    4.15
   6   4   0   89.53    3.86
   6   4   0   83.52    4.16
  -6  -4   0   88.55    3.85
   6   4   1    5.76    0.99
   6   4   1    6.27    0.86
  -6  -4  -1    6.33    0.86
  -6  -4  -2    0.48    0.48
   6   4   3    3.30    0.81
   6   4   3    3.44    0.75
   6   4   3    5.04    0.75
  -6  -4  -3    2.68    0.66
   6   4   4  168.62    6.99
   6   4   4  169.87    6.58
   6   4   4  170.75    6.52
   6   4   5    0.27    0.57
   6   4   5    0.09    0.52
   6   4   5    0.63    0.49
  -6  -4  -5    0.85    0.52
   6   4   6   69.59    3.18
   6   4   6   69.63    3.54
   6   4   6   65.69    3.10
  -6  -4  -6   62.14    3.11
   6   4   7  537.27   17.71
   6   4   7  491.57   18.11
   6   4   7  504.91   17.68
  -6  -4  -7  505.01   17.67
  -6  -4  -7  532.76   18.11
   6   4   8  121.83    4.74
   6   4   8  115.63    4.67
  -6  -4  -8  104.14    6.03
  -6  -4  -8  105.11    4.88
  -6  -4  -8  118.64    4.72
   6   4   9    1.59    0.56
   6   4   9    2.08    0.59
  -6  -4  -9    2.12    0.59
  -6  -4  -9    2.38    1.07
  -6  -4  -9    2.55    0.58
   6   4  10   69.99    3.04
  -6  -4 -10   67.34    4.10
  -6  -4 -10   64.98    2.94
  -6  -4 -11   54.43    3.65
  -6  -4 -12    1.52    0.88
  -6  -4 -12    1.60    1.04
  -6  -4 -13    5.79    1.51
  -6  -4 -13    4.03    1.01
  -6  -4 -13    3.71    1.19
  -6  -4 -14   10.58    1.65
  -6  -4 -14    9.47    1.21
  -6  -4 -14   10.30    1.47
  -6  -4 -15   69.11    3.82
  -6  -4 -15   64.76    3.51
  -6  -4 -16    9.56    1.09
  -6  -4 -16   10.68    1.30
  -6  -4 -17   22.60    1.53
  -6  -4 -17   17.69    1.18
   6   5 -10   92.65    3.80
   6   5 -10   93.11    3.61
   6   5  -9    5.64    0.90
   6   5  -8    2.07    0.80
   6   5  -7   18.93    1.42
   6   5  -6   25.23    1.81
  -6  -5   6   29.12    1.81
   6   5  -5    5.84    0.93
  -6  -5   5    5.90    0.93
   6   5  -4    1.34    0.62
   6   5  -4    2.07    0.51
   6   5  -3   21.67    1.47
   6   5  -3   22.56    1.78
  -6  -5   3   20.88    1.43
   6   5  -2  306.26   10.90
   6   5  -2  291.47   11.30
  -6  -5   2  313.00   10.86
  -6  -5   2  301.38   11.16
   6   5  -1  158.56    6.54
   6   5  -1  159.34    6.13
  -6  -5   1  159.41    6.08
  -6  -5   1  142.08    6.27
   6   5   0    1.41    0.65
   6   5   0    0.88    0.61
  -6  -5   0    1.22    0.55
  -6  -5   0    0.38    0.48
   6   5   1   30.47    2.19
   6   5   1   30.06    1.90
  -6  -5  -1   29.55    1.87
  -6  -5  -1   26.77    2.01
  -6  -5  -2    0.19    0.51
  -6  -5  -2   -0.13    0.49
   6   5   3  159.47    6.75
   6   5   3  155.33    6.29
  -6  -5  -3  160.40    6.29
  -6  -5  -3  166.08    6.67
   6   5   4   82.15    4.28
   6   5   4   90.98    4.00
  -6  -5  -4   94.06    4.32
   6   5   5   13.61    1.46
   6   5   5   14.19    1.28
  -6  -5  -5   16.80    1.52
  -6  -5  -5   14.07    1.27
  -6  -5  -5   12.97    1.47
   6   5   6   52.02    3.04
   6   5   6   54.74    2.76
  -6  -5  -6   57.71    3.05
  -6  -5  -6   55.24    3.20
  -6  -5  -6   50.85    2.70
   6   5   7   23.03    1.63
   6   5   7   24.85    1.91
  -6  -5  -7   21.01    1.73
  -6  -5  -7   24.65    2.09
  -6  -5  -7   22.20    1.59
  -6  -5  -7   23.42    1.63
   6   5   8  132.34    5.05
   6   5   8  114.12    5.30
  -6  -5  -8  111.83    6.51
  -6  -5  -8  125.30    4.98
  -6  -5  -8  118.23    5.23
   6   5   9   66.16    2.99
  -6  -5  -9   57.80    3.10
  -6  -5  -9   52.90    4.19
  -6  -5  -9   66.75    2.95
  -6  -5 -10    3.79    0.64
  -6  -5 -11   81.30    4.75
  -6  -5 -12    5.37    1.46
  -6  -5 -12    6.12    1.23
  -6  -5 -13   61.52    4.01
  -6  -5 -13   62.82    3.58
  -6  -5 -13   69.84    4.02
  -6  -5 -14   20.98    1.81
  -6  -5 -14   25.18    2.21
  -6  -5 -15   43.71    2.42
  -6  -5 -15   40.88    2.66
  -6  -5 -16    1.70    0.56
  -6  -5 -16    1.36    0.71
  -6  -5 -17   11.36    0.94
   6   6  -9   59.76    2.72
   6   6  -8   16.03    1.34
   6   6  -7    0.47    0.72
  -6  -6   6    2.86    0.66
  -6  -6   5   -0.51    0.57
  -6  -6   4    9.41    1.16
   6   6  -3    9.06    0.94
  -6  -6   3    9.12    0.90
  -6  -6   3    9.04    1.17
   6   6  -2   38.93    2.10
  -6  -6   2   36.17    2.01
  -6  -6   2   31.81    2.26
   6   6  -1    1.81    0.66
  -6  -6   1    0.54    0.50
   6   6   0   54.31    3.29
   6   6   0   64.03    3.09
  -6  -6   0   61.94    3.29
  -6  -6   0   66.34    3.05
   6   6   1  467.84   17.60
   6   6   1  509.22   17.20
  -6  -6  -1  485.79   17.48
  -6  -6  -1  505.23   17.12
   6   6   2  208.36    8.42
   6   6   2  206.10    7.90
  -6  -6  -2  204.03    8.20
  -6  -6  -2  210.33    7.87
  -6  -6  -3    5.91    1.07
  -6  -6  -3    7.19    1.03
  -6  -6  -3    7.37    0.99
   6   6   4  149.99    6.68
   6   6   4  158.89    6.26
  -6  -6  -4  159.86    6.65
   6   6   5   68.06    3.73
   6   6   5   75.65    3.44
  -6  -6  -5   67.87    3.75
  -6  -6  -5   70.01    3.33
  -6  -6  -5   71.70    3.64
   6   6   6   19.95    1.78
   6   6   6   18.95    1.52
  -6  -6  -6   19.68    1.66
  -6  -6  -6   18.21    1.45
  -6  -6  -6   21.92    1.64
  -6  -6  -6   18.32    1.82
   6   6   7   10.66    1.29
   6   6   7    8.77    1.05
  -6  -6  -7   10.09    1.17
  -6  -6  -7    9.98    1.08
  -6  -6  -7    6.83    1.27
  -6  -6  -7    9.83    1.07
   6   6   8   52.62    2.65
  -6  -6  -8   47.95    3.20
  -6  -6  -8   53.30    2.63
   6   6   9   85.80    3.79
  -6  -6  -9   92.13    3.82
   6   6  10   43.10    2.18
  -6  -6 -10   41.47    2.12
  -6  -6 -11   17.01    2.07
  -6  -6 -12    9.42    1.62
  -6  -6 -12   10.46    1.54
  -6  -6 -13    9.34    1.59
  -6  -6 -13   10.58    1.73
  -6  -6 -13   11.60    1.45
  -6  -6 -14    8.93    1.45
  -6  -6 -14    7.98    1.44
  -6  -6 -14    8.73    1.19
  -6  -6 -15   27.44    2.06
  -6  -6 -15   24.22    2.03
  -6  -6 -15   25.20    1.78
  -6  -6 -16    0.20    0.65
  -6  -6 -16    1.11    0.67
  -6  -6 -16    0.48    0.47
   6   7  -8  158.47    5.80
   6   7  -7    3.89    0.70
  -6  -7   7    2.63    0.53
   6   7  -6   11.46    1.19
  -6  -7   6   11.85    1.01
  -6  -7   5   18.94    1.43
  -6  -7   4   28.18    1.90
   6   7  -3   37.13    1.97
  -6  -7   3   41.40    2.42
   6   7  -2   92.09    3.95
  -6  -7   2   96.08    4.38
   6   7  -1    2.59    0.69
  -6  -7   1    2.30    0.82
  -6  -7   1    2.25    0.60
   6   7   0    3.14    0.71
  -6  -7   0    4.68    0.98
  -6  -7   0    3.22    0.74
   6   7   1   81.10    3.70
  -6  -7  -1   82.90    3.67
  -6  -7  -1   75.45    3.84
   6   7   2  291.16   10.70
  -6  -7  -2  292.54   10.97
  -6  -7  -2  299.84   10.65
  -6  -7  -2  286.30   10.97
  -6  -7  -3  204.59    7.60
  -6  -7  -3  195.87    8.00
  -6  -7  -3  193.32    7.81
   6   7   4  333.89   11.86
  -6  -7  -4  311.14   12.24
  -6  -7  -4  336.73   12.03
   6   7   5   17.98    1.50
  -6  -7  -5   15.10    1.69
  -6  -7  -5   20.57    1.63
  -6  -7  -6   37.59    2.69
  -6  -7  -6   33.49    2.17
  -6  -7  -6   39.05    2.23
   6   7   7    0.89    0.59
  -6  -7  -7    1.22    0.55
  -6  -7  -7    0.94    0.61
  -6  -7  -7   -0.33    0.92
   6   7   8  100.00    4.30
  -6  -7  -8  105.15    4.29
  -6  -7  -8   97.41    4.95
   6   7   9   92.06    3.92
   6   7  10  149.84    5.70
  -6  -7 -11    0.62    1.02
  -6  -7 -12    8.88    1.37
  -6  -7 -12   11.51    1.71
  -6  -7 -13  139.99    6.54
  -6  -7 -13  154.71    6.71
  -6  -7 -13  149.57    6.32
  -6  -7 -14  117.86    5.43
  -6  -7 -14  124.12    5.45
  -6  -7 -14  118.53    5.14
  -6  -7 -15   83.76    3.95
  -6  -7 -15   82.32    3.84
  -6  -7 -15   84.58    3.70
  -6  -7 -16   13.95    1.16
  -6  -7 -16   12.58    0.97
  -6  -7 -16   10.74    0.98
  -6  -8   6   55.94    2.42
  -6  -8   6   51.04    2.27
   6   8  -5   14.97    1.16
  -6  -8   5   17.75    1.24
   6   8  -4    4.00    0.71
  -6  -8   4    3.61    0.74
  -6  -8   3    4.54    0.87
   6   8  -2   19.73    1.36
  -6  -8   2   24.47    1.77
   6   8  -1    6.97    0.85
  -6  -8   1    6.93    1.06
   6   8   0    0.36    0.55
  -6  -8   0    1.96    0.77
   6   8   1    2.41    0.70
  -6  -8  -1    2.64    0.85
  -6  -8  -1    1.94    0.79
   6   8   2  108.95    4.55
  -6  -8  -2  103.68    4.83
  -6  -8  -2  101.57    4.67
  -6  -8  -3   19.65    1.87
  -6  -8  -3   24.85    1.80
   6   8   4  168.21    6.43
  -6  -8  -4  159.99    6.84
  -6  -8  -4  155.18    6.44
   6   8   5    0.51    0.63
  -6  -8  -5    0.62    0.90
  -6  -8  -5    0.21    0.56
   6   8   6  171.67    6.37
  -6  -8  -6  152.92    6.86
  -6  -8  -6  153.39    6.20
   6   8   7   28.18    1.81
  -6  -8  -7   25.22    2.22
  -6  -8  -7   26.59    1.64
   6   8   8  156.00    6.00
  -6  -8  -8  149.88    6.69
   6   8   9   41.82    2.15
  -6  -8  -9   37.07    2.69
   6   8  10   17.60    1.21
  -6  -8 -11  133.17    6.28
  -6  -8 -12  148.06    6.62
  -6  -8 -12  148.62    6.28
  -6  -8 -13    1.29    0.94
  -6  -8 -13    1.03    0.78
  -6  -8 -13    1.02    0.80
  -6  -8 -14   35.27    2.29
  -6  -8 -14   36.93    2.14
  -6  -8 -14   35.82    2.13
  -6  -8 -15   33.54    1.96
  -6  -9   5   86.24    3.43
  -6  -9   4    9.12    0.91
  -6  -9   4    9.73    0.89
  -6  -9   3   -0.31    0.52
  -6  -9   2   17.52    1.36
   6   9  -1   24.77    1.47
  -6  -9   1   22.93    1.63
  -6  -9   1   27.11    1.74
   6   9   0    1.46    0.56
  -6  -9   0    1.55    0.66
   6   9   1    4.52    0.75
  -6  -9  -1    4.36    0.93
  -6  -9  -1    4.57    0.87
   6   9   2    8.94    1.02
  -6  -9  -2    9.07    1.22
  -6  -9  -2    8.93    1.08
  -6  -9  -3   13.21    1.47
  -6  -9  -3   11.47    1.18
   6   9   4    3.05    0.74
  -6  -9  -4    3.31    0.98
  -6  -9  -4    3.87    0.75
   6   9   5    1.10    0.62
  -6  -9  -5    0.99    0.87
  -6  -9  -5    1.78    0.59
   6   9   6   49.35    2.57
  -6  -9  -6   54.53    3.14
  -6  -9  -6   50.83    2.47
   6   9   7  109.90    4.48
  -6  -9  -7  107.66    5.08
   6   9   8    3.40    0.68
  -6  -9  -8    2.56    1.00
   6   9   9    4.88    0.69
   6   9  10   18.80    1.15
  -6  -9 -10   19.37    1.91
  -6  -9 -10   16.70    1.60
  -6  -9 -11  136.82    6.17
  -6  -9 -11  147.23    5.95
  -6  -9 -12    5.66    1.08
  -6  -9 -12    4.29    0.87
  -6  -9 -12    4.65    0.89
  -6  -9 -13   15.64    1.40
  -6  -9 -14    5.00    0.76
  -6 -10   4   53.34    2.20
  -6 -10   3    0.65    0.36
  -6 -10   2    2.95    0.57
  -6 -10   1   10.83    0.97
  -6 -10   1   10.16    0.96
  -6 -10   1    9.60    0.88
   6  10   0    4.56    0.59
  -6 -10   0    3.90    0.67
  -6 -10   0    4.51    0.76
   6  10   1    0.64    0.45
  -6 -10  -1   -0.08    0.49
  -6 -10  -1    0.31    0.46
  -6 -10  -1    0.28    0.59
   6  10   2   16.30    1.19
  -6 -10  -2   14.16    1.18
  -6 -10  -2   17.25    1.47
  -6 -10  -3   22.43    1.45
  -6 -10  -3   24.43    1.53
  -6 -10  -3   26.24    1.87
   6  10   4   39.72    2.11
  -6 -10  -4   40.28    2.09
  -6 -10  -4   45.86    2.57
   6  10   5    3.37    0.69
  -6 -10  -5    5.69    1.03
   6  10   6   41.60    2.08
  -6 -10  -6   36.86    2.44
   6  10   7   64.62    2.83
  -6 -10  -7   62.80    3.32
   6  10   8    2.06    0.51
  -6 -10  -8    2.12    0.70
  -6 -10  -8    2.16    0.86
   6  10   9   21.88    1.23
  -6 -10  -9   21.99    1.60
  -6 -10  -9   20.14    1.81
   6  10  10   13.55    0.80
  -6 -10 -10   12.14    1.17
  -6 -10 -10   11.70    1.34
  -6 -10 -11   17.43    1.44
  -6 -10 -11   14.98    1.23
  -6 -10 -12   14.17    1.16
  -6 -10 -12   13.92    1.05
  -6 -11   0   12.18    0.81
   6  11   1   32.10    1.42
  -6 -11  -1   29.84    1.45
   6  11   2   37.94    1.73
  -6 -11  -2   35.19    1.91
   6  11   3    2.86    0.50
  -6 -11  -3    2.47    0.65
  -6 -11  -4    9.39    1.02
   6  11   5   11.11    0.86
  -6 -11  -5    9.94    1.06
   6  11   6    2.43    0.46
  -6 -11  -6    3.58    0.77
   6  11   7   10.02    0.76
  -6 -11  -7    9.91    1.04
   6  11   8   10.81    0.74
  -6 -11  -8   10.57    1.04
  -6 -11  -9    9.68    0.95
   7  -7  -1   12.83    0.91
   7  -7   0    2.65    0.50
   7  -7   1   26.94    1.44
   7  -7   2    2.52    0.49
   7  -6  -3   16.71    0.96
  -7   6   3   19.14    0.98
   7  -6  -2   41.03    2.12
   7  -6  -2   31.96    1.55
   7  -6  -1    0.42    0.29
   7  -6  -1    0.37    0.62
   7  -6   0  168.72    5.80
   7  -6   0  130.73    4.97
   7  -6   1    5.90    0.91
   7  -6   2    5.24    0.89
   7  -6   3   33.34    1.96
  -7   6  -3   29.80    1.55
   7  -6   4    6.40    0.91
  -7   6  -4    8.48    0.73
  -7   6  -5   54.91    2.25
  -7   6  -5   48.60    2.13
   7  -6   6    7.71    0.57
   7  -6   7    2.48    0.32
   7  -5  -6   46.26    2.23
   7  -5  -5    8.37    0.68
   7  -5  -5    7.85    0.96
   7  -5  -4    0.69    0.65
   7  -5  -4    1.06    0.37
  -7   5   4    1.11    0.34
   7  -5  -3   13.25    0.97
   7  -5  -3   14.63    1.40
  -7   5   3   12.94    0.96
   7  -5  -2   12.96    0.98
   7  -5  -1   29.17    1.57
   7  -5   0   16.43    1.10
   7  -5   1    0.90    0.80
  -7   5  -1    0.78    0.43
  -7   5  -2   27.01    1.58
   7  -5   3   92.39    3.58
  -7   5  -3   91.17    3.80
   7  -5   4   14.18    0.91
   7  -5   4   13.05    0.94
   7  -5   4   11.51    0.89
  -7   5  -4   12.02    1.06
   7  -5   5    1.53    0.40
   7  -5   5    2.41    0.47
  -7   5  -5    1.86    0.55
   7  -5   6   35.57    1.66
   7  -5   6   35.94    1.70
  -7   5  -6   30.62    1.75
  -7   5  -6   33.33    1.70
   7  -5   7   61.02    2.51
   7  -5   8    6.60    0.62
   7  -5   9    0.05    0.19
   7  -5   9    0.37    0.28
   7  -4  -8    0.27    0.30
   7  -4  -7   25.90    1.52
   7  -4  -7   27.30    1.53
   7  -4  -6   33.16    1.97
   7  -4  -5   13.34    1.33
   7  -4  -5   11.73    0.93
   7  -4  -4   92.04    3.82
  -7   4   4   93.07    3.74
   7  -4  -3   80.48    3.43
   7  -4  -3   83.40    4.06
  -7   4   3   82.79    3.45
   7  -4  -2   24.64    1.51
   7  -4  -2   23.31    1.97
   7  -4  -1  333.29   11.92
   7  -4  -1  363.13   12.87
   7  -4   0  178.72    6.74
   7  -4   0  194.12    7.67
   7  -4   1    9.83    0.79
  -7   4  -1    7.67    0.88
   7  -4   2    0.18    0.37
   7  -4   2    0.19    0.35
  -7   4  -2    0.77    0.55
   7  -4   3   23.32    1.38
   7  -4   3   21.93    1.40
   7  -4   3   21.04    1.27
  -7   4  -3   24.35    1.61
   7  -4   4   32.75    1.76
   7  -4   4   34.78    1.73
  -7   4  -4   30.44    1.91
   7  -4   5    0.06    0.38
   7  -4   5    0.34    0.45
  -7   4  -5   -0.27    0.54
   7  -4   6    0.19    0.40
   7  -4   6    0.81    0.48
  -7   4  -6   -0.08    0.49
   7  -4   7    1.47    0.48
  -7   4  -7    0.96    0.44
   7  -4   8    3.29    0.58
   7  -4   8    3.01    0.57
  -7   4  -8    3.17    0.65
   7  -4   9  101.00    3.88
   7  -4  10   16.61    1.01
   7  -4  11   15.71    0.90
   7  -4  11   14.30    0.88
   7  -3  -8    5.63    0.65
   7  -3  -7    8.02    0.74
   7  -3  -7    8.75    0.93
   7  -3  -6   12.35    0.96
   7  -3  -6   10.77    1.07
   7  -3  -6   12.95    1.29
   7  -3  -5    3.61    0.58
   7  -3  -5    5.07    0.83
   7  -3  -5    4.23    0.61
   7  -3  -5    4.68    0.98
   7  -3  -4   84.91    3.70
   7  -3  -4   93.69    4.40
  -7   3   4   92.48    3.68
   7  -3  -3   24.54    1.60
   7  -3  -3   28.73    2.21
  -7   3   3   28.95    1.71
   7  -3  -2    6.45    1.21
   7  -3  -2    5.36    0.75
   7  -3  -1   90.98    4.56
   7  -3  -1   88.67    3.81
  -7   3   1   94.64    3.98
  -7   3   0    0.20    0.58
   7  -3   1    4.13    0.63
   7  -3   1    4.74    0.63
  -7   3  -1    4.97    0.81
  -7   3  -1    2.51    0.74
   7  -3   2   36.98    1.80
   7  -3   2   39.10    2.02
   7  -3   2   36.73    1.90
  -7   3  -2   35.17    2.12
  -7   3  -2   35.84    2.29
   7  -3   3    3.26    0.57
   7  -3   3    2.59    0.57
   7  -3   3    3.75    0.69
  -7   3  -3    3.55    0.91
  -7   3  -3    4.37    0.79
   7  -3   4  240.97    8.59
   7  -3   4  241.36    8.50
  -7   3  -4  233.55    9.05
  -7   3  -4  230.77    8.84
   7  -3   5   51.66    2.52
   7  -3   5   53.94    2.48
  -7   3  -5   51.08    2.87
  -7   3  -5   49.98    2.71
   7  -3   6   29.78    1.77
   7  -3   6   32.69    1.78
  -7   3  -6   31.78    1.96
   7  -3   7    1.88    0.56
  -7   3  -7    3.10    0.63
   7  -3   8   19.26    1.35
   7  -3   8   23.78    1.41
  -7   3  -8   18.97    1.26
  -7   3  -8   20.40    1.45
   7  -3   9    1.96    0.53
   7  -3  10   27.30    1.52
   7  -3  10   29.65    1.54
   7  -3  11    0.55    0.39
   7  -3  11    0.43    0.38
   7  -3  12    3.29    0.46
   7  -3  12    3.84    0.48
   7  -3  13    8.39    0.54
   7  -2  -9   17.39    1.01
   7  -2  -9   13.13    0.91
   7  -2  -8   30.04    1.64
   7  -2  -8   29.52    1.63
   7  -2  -8   29.26    1.68
   7  -2  -7   17.73    1.31
   7  -2  -7   19.80    1.42
   7  -2  -7   19.50    1.47
   7  -2  -6   24.44    1.64
   7  -2  -6   23.46    1.70
   7  -2  -6   27.91    1.91
   7  -2  -5    5.97    1.02
   7  -2  -5    7.89    1.13
   7  -2  -5    7.01    0.93
   7  -2  -4   69.07    3.12
   7  -2  -4   66.37    3.27
   7  -2  -4   75.61    3.75
  -7   2   4   72.48    3.10
   7  -2  -3  118.96    4.90
   7  -2  -3  123.66    5.60
  -7   2   3  130.75    5.02
   7  -2  -2   26.67    2.20
   7  -2  -2   24.54    1.59
  -7   2   2   28.50    1.79
  -7   2   2   26.33    1.72
  -7   2   1    0.20    0.54
   7  -2   0    0.22    0.37
   7  -2   0   -0.06    0.33
  -7   2   0   -0.33    0.61
   7  -2   1    0.89    0.49
   7  -2   1    1.52    0.44
  -7   2  -1    2.33    0.76
   7  -2   2   16.81    1.22
   7  -2   2   15.45    1.38
   7  -2   2   17.70    1.33
  -7   2  -2   17.71    1.42
  -7   2  -2   16.39    1.50
   7  -2   3    0.09    0.49
   7  -2   3    0.79    0.48
  -7   2  -3    1.62    0.80
  -7   2  -3    0.31    0.54
   7  -2   4  139.75    5.37
  -7   2  -4  135.64    5.83
  -7   2  -4  131.68    5.57
   7  -2   5    4.72    0.75
  -7   2  -5    3.83    1.00
  -7   2  -5    4.47    0.87
   7  -2   6  114.85    4.64
  -7   2  -6  120.61    5.09
  -7   2  -6  107.68    4.77
  -7   2  -6  109.52    4.72
  -7   2  -7    1.16    0.55
   7  -2   8    1.04    0.56
  -7   2  -8    0.54    0.43
   7  -2   9    0.45    0.49
   7  -2  10    3.36    0.62
   7  -2  11    1.52    0.49
   7  -2  11    1.50    0.46
   7  -2  12   77.94    2.97
   7  -2  12   68.59    2.95
   7  -2  12   71.61    2.87
   7  -2  13   28.48    1.33
   7  -2  13   27.95    1.23
   7  -2  13   25.44    1.28
  -7   2 -14   25.07    1.59
   7  -1 -10    0.34    0.31
   7  -1  -9   27.12    1.42
   7  -1  -9   29.40    1.65
   7  -1  -8    0.53    0.41
   7  -1  -8    0.85    0.55
   7  -1  -8    1.86    0.59
   7  -1  -7    1.51    0.58
   7  -1  -7    0.58    0.65
   7  -1  -7   -0.19    0.62
   7  -1  -6    1.48    0.66
   7  -1  -6    1.09    0.75
   7  -1  -6    0.98    0.66
   7  -1  -5  180.25    7.53
   7  -1  -5  180.22    7.06
   7  -1  -4   11.86    1.34
  -7   1   4   12.18    1.04
   7  -1  -3  963.14   33.04
  -7   1   3  981.43   32.48
   7  -1  -2   23.59    1.58
   7  -1  -2   21.80    1.91
   7  -1  -2   20.62    1.40
  -7   1   2   22.44    1.65
  -7   1   2   21.99    1.59
   7  -1  -1    4.06    0.62
   7  -1  -1    3.56    0.75
  -7   1   1    3.40    0.74
  -7   1   1    3.54    0.81
   7  -1   0    3.20    0.62
   7  -1   0    3.60    0.78
  -7   1   0    3.88    0.86
  -7   1   0    3.05    0.78
   7  -1   1   41.66    2.19
  -7   1  -1   38.80    2.47
   7  -1   2   13.82    1.20
   7  -1   2   12.86    1.27
  -7   1  -2   12.80    1.42
   7  -1   3   33.23    2.10
   7  -1   3   33.53    2.02
  -7   1  -3   37.25    2.37
   7  -1   4    9.12    1.07
   7  -1   4    7.46    0.98
  -7   1  -4    9.71    1.27
   7  -1   5   30.97    1.97
  -7   1  -5   31.79    2.23
  -7   1  -5   31.83    2.04
   7  -1   6   86.45    3.86
  -7   1  -6   88.91    3.95
   7  -1   7   75.78    3.50
  -7   1  -7   84.34    3.67
  -7   1  -7   81.57    3.96
  -7   1  -8    3.32    0.63
  -7   1  -8    5.03    0.96
   7  -1   9    1.62    0.62
  -7   1  -9    1.49    0.45
  -7   1  -9    0.58    0.66
   7  -1  10  168.70    6.34
   7  -1  11    6.08    0.75
   7  -1  12   21.45    1.22
   7  -1  12   19.14    1.26
   7  -1  13   24.01    1.19
   7  -1  13   23.91    1.27
   7  -1  13   21.23    1.22
   7  -1  14   82.46    3.07
  -7   1 -15  219.42    7.96
   7   0 -10   52.44    2.17
   7   0 -10   44.32    2.09
   7   0  -9    2.00    0.39
   7   0  -9    2.97    0.61
   7   0  -9    2.73    0.64
   7   0  -9    2.16    0.34
   7   0  -8   19.16    1.21
   7   0  -8   17.28    1.02
   7   0  -7    0.76    0.44
   7   0  -6    2.99    0.66
   7   0  -5   52.45    2.73
   7   0  -4    0.29    0.40
  -7   0   4    0.37    0.45
   7   0  -3  186.61    6.89
  -7   0   3  178.41    6.87
   7   0  -2    2.56    0.80
   7   0  -2    2.76    0.73
  -7   0   2    3.45    0.73
   7   0  -1  357.89   12.23
   7   0  -1  346.21   12.42
   7   0  -1  338.85   12.81
  -7   0   1  350.59   12.50
   7   0   0   74.19    3.47
   7   0   0   72.44    3.29
  -7   0   0   74.74    3.53
   7   0   1   22.04    1.52
   7   0   1   23.07    2.11
   7   0   1   21.58    1.98
   7   0   1   19.99    1.59
  -7   0  -1   21.66    1.67
   7   0   2    0.67    0.59
   7   0   2    1.59    0.58
  -7   0  -2    0.77    0.64
   7   0   3   41.10    2.79
   7   0   3   42.42    3.03
   7   0   3   45.13    2.48
   7   0   3   44.39    2.42
   7   0   4  121.63    5.05
   7   0   4  122.81    5.87
   7   0   4  119.65    5.08
   7   0   4  117.22    5.57
  -7   0  -4  126.78    5.20
   7   0   5   16.10    1.36
  -7   0  -5   14.59    1.36
   7   0   6   11.88    1.18
  -7   0  -6   13.69    1.45
  -7   0  -6   10.55    1.17
   7   0   7   26.74    1.76
  -7   0  -7   29.66    2.10
  -7   0  -7   31.11    1.90
   7   0   8   18.08    1.36
  -7   0  -8   21.74    1.78
  -7   0  -8   20.01    1.46
   7   0   9   17.92    1.26
  -7   0  -9   17.42    1.59
  -7   0  -9   18.18    1.29
   7   0  10    1.69    0.58
  -7   0 -10    2.46    0.71
[truncated: 44,838 more chars]
