# Supplementary material for: Synthesis and crystal structure of anti-10-butyl-10,11,22,23-tetra­hydro-9H,21H-5,8:15,12-bis(metheno)[1,5,11]tri­aza­cyclo­hexa­decino[1,16-a:5,6-a′]di­indole
Source: Acta Crystallogr E Crystallogr Commun. 2022 Apr 5;78(Pt 5):477–80. doi: 10.1107/S2056989022003383 (PMC9069522; doi:10.1107/S2056989022003383)
Supplement: Supplementary file 2 [file e-78-00477-Isup2.hkl]

data_I                                                                          
_shelx_title ' xcalibur'                                                        
_shelx_refln_list_code          4                                               
_shelx_F_calc_maximum      153.92                                               
_exptl_crystal_F_000       504.00                                               
_reflns_d_resolution_high  0.7966                                               
                                                                                
loop_                                                                           
 _space_group_symop_operation_xyz                                               
 'x, y, z'                                                                      
 '-x, -y, -z'                                                                   
                                                                                
_cell_length_a     7.9106                                                       
_cell_length_b    10.4468                                                       
_cell_length_c    15.5735                                                       
_cell_angle_alpha  79.988                                                       
_cell_angle_beta   77.717                                                       
_cell_angle_gamma  77.909                                                       
                                                                                
_shelx_F_squared_multiplier     1.000                                           
                                                                                
loop_                                                                           
 _refln_index_h                                                                 
 _refln_index_k                                                                 
 _refln_index_l                                                                 
 _refln_F_squared_calc                                                          
 _refln_F_squared_meas                                                          
 _refln_F_squared_sigma                                                         
 _refln_observed_status                                                         
   1   0   0         24.92         28.44         1.18 o                         
   2   0   0        309.41        337.32         8.34 o                         
   3   0   0        521.52        508.58        12.64 o                         
   4   0   0        159.03        158.27         4.96 o                         
   5   0   0       1345.36       1460.71        28.97 o                         
   6   0   0        197.36        209.79         4.74 o                         
   7   0   0        152.49        155.80         4.18 o                         
   8   0   0        156.70        153.13         4.84 o                         
   9   0   0         86.12         93.95         3.01 o                         
  -9   1   0        523.02        555.20        18.99 o                         
  -8   1   0        108.47        114.80         3.92 o                         
  -7   1   0          7.70          7.21         0.79 o                         
  -6   1   0         30.26         27.31         1.20 o                         
  -5   1   0         20.15         22.98         1.31 o                         
  -4   1   0        258.97        252.28         7.26 o                         
  -3   1   0        192.81        193.26         5.48 o                         
  -2   1   0        865.90        958.95        32.05 o                         
  -1   1   0       4312.38       3870.82        88.82 o                         
   0   1   0       3957.96       3004.10        73.26 o                         
   1   1   0       4618.61       3929.39       127.08 o                         
   2   1   0        199.71        192.28         7.04 o                         
   3   1   0          3.08          6.27         1.10 o                         
   4   1   0        220.06        220.43         6.33 o                         
   5   1   0          1.51          1.20         1.08 o                         
   6   1   0        216.47        233.08         4.95 o                         
   7   1   0          1.92          2.48         0.61 o                         
   8   1   0         53.52         48.16         2.35 o                         
   9   1   0        108.09        113.55         5.05 o                         
  -9   2   0         52.12         49.76         1.81 o                         
  -8   2   0        449.45        465.90         9.98 o                         
  -7   2   0          1.47         -0.04         0.48 o                         
  -6   2   0          7.22          7.37         0.60 o                         
  -5   2   0        460.91        485.74         9.20 o                         
  -4   2   0        495.28        490.44        18.40 o                         
  -3   2   0         23.64         32.64         2.49 o                         
  -2   2   0          1.10          3.68         0.75 o                         
  -1   2   0       1094.35       1001.29        23.22 o                         
   0   2   0        637.80        608.46        14.33 o                         
   1   2   0       1072.60       1178.59        38.62 o                         
   2   2   0         78.40         92.33         3.82 o                         
   3   2   0          4.90          7.67         0.85 o                         
   4   2   0       1378.96       1504.27        35.71 o                         
   5   2   0          5.26          7.49         0.73 o                         
   6   2   0          8.68          7.41         0.80 o                         
   7   2   0         24.34         26.80         1.43 o                         
   8   2   0         12.47         12.04         1.28 o                         
   9   2   0         19.59         20.21         0.91 o                         
  -8   3   0          1.67          2.86         0.89 o                         
  -7   3   0          0.07          0.42         1.23 o                         
  -6   3   0         32.60         36.49         1.14 o                         
  -5   3   0         11.66         18.34         0.86 o                         
  -4   3   0        497.16        537.39        14.24 o                         
  -3   3   0         19.84         17.24         1.34 o                         
  -2   3   0        133.76        103.21         4.44 o                         
  -1   3   0         45.85         47.81         1.40 o                         
   0   3   0          8.93         14.55         0.88 o                         
   1   3   0         44.36         26.30         1.65 o                         
   2   3   0          6.40         11.07         0.84 o                         
   3   3   0        687.75        641.34        22.72 o                         
   4   3   0        517.28        532.73        13.57 o                         
   5   3   0        156.46        141.25         4.19 o                         
   6   3   0        227.57        222.00         5.56 o                         
   7   3   0         74.72         72.39         3.09 o                         
   8   3   0         13.60         13.59         3.02 o                         
   9   3   0          5.17          5.08         0.61 o                         
  -8   4   0         68.45         73.67         2.88 o                         
  -7   4   0        392.75        392.44        16.27 o                         
  -6   4   0        117.52        123.24         3.01 o                         
  -5   4   0         45.34         43.53         1.32 o                         
  -4   4   0        196.20        221.65         5.34 o                         
  -3   4   0        111.59        106.10         3.24 o                         
  -2   4   0        645.81        662.99        16.38 o                         
  -1   4   0        156.34        155.86         3.17 o                         
   0   4   0          0.11          5.44         0.58 o                         
   1   4   0        616.09        582.47        20.01 o                         
   2   4   0          0.36          1.76         0.59 o                         
   3   4   0       1024.82       1093.65        26.17 o                         
   4   4   0         29.61         34.22         2.32 o                         
   5   4   0        237.76        230.99         4.30 o                         
   6   4   0        197.47        183.40         4.22 o                         
   7   4   0         17.15         16.04         2.04 o                         
   8   4   0        134.76        141.20         3.82 o                         
   9   4   0         70.24         74.82         2.47 o                         
  -8   5   0        298.59        271.74         7.02 o                         
  -7   5   0         31.59         34.71         2.32 o                         
  -6   5   0        682.53        706.01        14.33 o                         
  -5   5   0         91.89         93.25         2.46 o                         
  -4   5   0        132.63        142.06         3.22 o                         
  -3   5   0        599.98        621.68        13.01 o                         
  -2   5   0         73.96         83.07         4.27 o                         
  -1   5   0        937.32        916.43        21.98 o                         
   0   5   0       1472.09       1510.47        35.48 o                         
   1   5   0         54.66         56.33         2.16 o                         
   2   5   0       1697.21       1928.33        45.19 o                         
   3   5   0          4.15          2.74         1.00 o                         
   4   5   0        188.36        223.65         5.34 o                         
   5   5   0          7.10          7.82         0.68 o                         
   6   5   0          0.01          1.98         0.59 o                         
   7   5   0        446.46        453.50        12.02 o                         
   8   5   0        255.08        254.94         7.11 o                         
   9   5   0          0.09          1.03         0.39 o                         
  -7   6   0        317.97        315.26        40.13 o                         
  -6   6   0         25.15         25.72         1.45 o                         
  -5   6   0          0.07          0.35         0.61 o                         
  -4   6   0         85.55         79.52         2.72 o                         
  -3   6   0         10.12         14.29         0.82 o                         
  -2   6   0        539.73        561.33        11.58 o                         
  -1   6   0         10.59         14.00         1.12 o                         
   0   6   0        160.69        200.02         8.30 o                         
   1   6   0         56.82         62.64         2.54 o                         
   2   6   0        121.78        110.67         3.09 o                         
   3   6   0        195.49        212.76         5.12 o                         
   4   6   0        271.90        251.32         6.43 o                         
   5   6   0          2.44          2.06         0.55 o                         
   6   6   0        115.15        131.48         4.31 o                         
   7   6   0         78.05         77.97         3.12 o                         
   8   6   0          5.42          5.61         0.75 o                         
   9   6   0          0.01         -0.21         0.72 o                         
  -7   7   0          6.71          5.60         1.06 o                         
  -6   7   0         80.07         80.50         2.45 o                         
  -5   7   0        371.77        382.63         8.48 o                         
  -4   7   0          0.46          0.91         1.09 o                         
  -3   7   0        298.81        289.76         6.76 o                         
  -2   7   0        221.14        240.90         5.58 o                         
  -1   7   0         40.20         47.78         1.58 o                         
   0   7   0         26.09         26.00         1.31 o                         
   1   7   0        240.99        240.53         3.47 o                         
   2   7   0        235.95        233.81         4.33 o                         
   3   7   0         43.62         32.83         1.47 o                         
   4   7   0        352.83        368.06         8.46 o                         
   5   7   0         82.81         85.94         3.16 o                         
   6   7   0          8.28          7.63         0.96 o                         
   7   7   0          5.58          4.30         0.76 o                         
   8   7   0          1.68          1.66         0.68 o                         
  -6   8   0         31.78         30.77         1.45 o                         
  -5   8   0        563.93        618.97        21.04 o                         
  -4   8   0         21.34         23.30         1.16 o                         
  -3   8   0        241.01        233.55         5.60 o                         
  -2   8   0          8.99          5.18         0.74 o                         
  -1   8   0         10.93         12.07         0.86 o                         
   0   8   0          1.43          4.22         0.51 o                         
   1   8   0         15.20         16.91         0.93 o                         
   2   8   0        203.93        189.83         5.10 o                         
   3   8   0         98.99         86.57         2.12 o                         
   4   8   0        672.14        640.90        11.89 o                         
   5   8   0        514.28        553.65        21.17 o                         
   6   8   0          5.78          2.17         1.69 o                         
   7   8   0         32.30         28.63         1.74 o                         
   8   8   0          5.80          2.80         0.60 o                         
  -5   9   0          4.55          4.23         0.58 o                         
  -4   9   0          7.50          5.62         1.18 o                         
  -3   9   0          1.60          2.36         0.80 o                         
  -2   9   0         82.96         78.94         2.53 o                         
  -1   9   0        406.93        384.30         7.33 o                         
   0   9   0        309.53        308.50         6.27 o                         
   1   9   0          8.17          4.77         0.65 o                         
   2   9   0         48.67         41.48         2.07 o                         
   3   9   0        554.22        497.07         8.44 o                         
   4   9   0          0.04          1.06         0.82 o                         
   5   9   0        133.44        145.68         7.56 o                         
   6   9   0          1.59          3.17         0.90 o                         
   7   9   0         49.15         60.38         3.13 o                         
  -4  10   0         13.95         10.73         1.08 o                         
  -3  10   0          7.76          6.95         1.18 o                         
  -2  10   0         14.01         15.87         1.86 o                         
  -1  10   0        122.69        115.83         5.10 o                         
   0  10   0         24.67         22.79         1.37 o                         
   1  10   0          1.77          2.47         0.80 o                         
   2  10   0         87.17         93.02         4.18 o                         
   3  10   0          7.07          6.03         1.00 o                         
   4  10   0          4.91          1.84         0.78 o                         
   5  10   0        102.47        103.31         3.89 o                         
   6  10   0         10.37          9.20         0.81 o                         
   7  10   0          9.57          7.48         1.06 o                         
  -3  11   0          2.02          3.82         0.94 o                         
  -2  11   0          9.21         10.53         1.01 o                         
  -1  11   0          5.32          5.88         0.81 o                         
   0  11   0         56.62         48.95         4.90 o                         
   1  11   0        202.28        194.30        12.04 o                         
   2  11   0         41.45         41.73         2.80 o                         
   3  11   0         36.69         43.54         2.18 o                         
   4  11   0         30.01         31.20         2.43 o                         
   5  11   0         72.85         74.99         2.39 o                         
   6  11   0         19.43         25.73         1.71 o                         
  -1  12   0         23.75         26.62         1.67 o                         
   0  12   0         64.61         76.65         3.68 o                         
   1  12   0         14.06         23.36         1.42 o                         
   2  12   0          1.30          2.85         0.55 o                         
   3  12   0        137.61        164.89         4.71 o                         
   4  12   0         28.30         35.23         1.27 o                         
  -4 -12   1          3.53          6.64         0.74 o                         
  -3 -12   1        167.45        185.73         7.29 o                         
  -2 -12   1         48.18         54.62         2.09 o                         
  -1 -12   1         44.61         45.58         1.96 o                         
   0 -12   1         41.56         37.73         2.28 o                         
   1 -12   1          8.96         14.98         1.23 o                         
  -5 -11   1         14.78         17.53         1.00 o                         
  -4 -11   1        108.28        133.68        10.07 o                         
  -3 -11   1         15.43         16.01         1.96 o                         
  -2 -11   1          1.45          1.27         0.89 o                         
  -1 -11   1          0.17          0.44         0.67 o                         
   0 -11   1        160.38        137.37         5.27 o                         
   1 -11   1         16.51         16.38         1.19 o                         
   2 -11   1         43.74         49.25         5.16 o                         
   3 -11   1          7.84          7.12         0.71 o                         
  -7 -10   1         19.50         14.62         1.25 o                         
  -6 -10   1         23.52         21.51         1.14 o                         
  -5 -10   1         15.33         15.56         0.95 o                         
  -4 -10   1         12.22          7.23         1.63 o                         
  -3 -10   1         22.24         19.30         1.41 o                         
  -2 -10   1         52.67         39.30         3.36 o                         
  -1 -10   1        204.04        194.70         5.16 o                         
   0 -10   1          5.08          1.95         0.70 o                         
   1 -10   1        129.55        127.93         3.47 o                         
   2 -10   1          1.91          2.90         0.73 o                         
   3 -10   1         60.79         62.05         3.38 o                         
   4 -10   1        139.70        132.32         5.37 o                         
  -7  -9   1          0.18          1.69         1.01 o                         
  -6  -9   1         51.20         52.70         2.17 o                         
  -5  -9   1         24.67         30.49         2.59 o                         
  -4  -9   1         10.91          9.91         2.01 o                         
  -3  -9   1          0.02          0.40         0.77 o                         
  -2  -9   1         21.08         23.22         1.34 o                         
  -1  -9   1        280.23        265.92         5.07 o                         
   0  -9   1          4.59          7.13         0.73 o                         
   1  -9   1         67.38         65.03         2.01 o                         
   2  -9   1        126.32        132.58         3.80 o                         
   3  -9   1         19.09         23.28         1.38 o                         
   4  -9   1        500.55        489.10        12.34 o                         
   5  -9   1          2.79          3.04         0.80 o                         
  -8  -8   1         89.56         97.80         4.39 o                         
  -7  -8   1          7.06          8.13         0.98 o                         
  -6  -8   1         15.87         14.69         1.40 o                         
  -5  -8   1        147.06        144.75         6.37 o                         
  -4  -8   1        643.89        600.11         9.16 o                         
  -3  -8   1        207.49        179.04         3.85 o                         
  -2  -8   1        483.30        513.40         8.61 o                         
  -1  -8   1          3.59          7.11         0.81 o                         
   0  -8   1         26.84         23.97         0.98 o                         
   1  -8   1        825.61        849.55        14.86 o                         
   2  -8   1        148.17        137.43         3.69 o                         
   3  -8   1        101.30        100.87         2.97 o                         
   4  -8   1        423.04        443.89         8.35 o                         
   5  -8   1          3.46          2.20         0.85 o                         
   6  -8   1        170.50        154.05         4.91 o                         
  -8  -7   1          9.09         11.01         1.56 o                         
  -7  -7   1          0.73          0.80         0.83 o                         
  -6  -7   1          5.57          5.03         0.84 o                         
  -5  -7   1        184.54        172.78         3.66 o                         
  -4  -7   1       1039.46       1002.56        15.74 o                         
  -3  -7   1        101.94         96.40         2.36 o                         
  -2  -7   1        157.96        168.44         4.28 o                         
  -1  -7   1         79.79         64.64         2.13 o                         
   0  -7   1         73.97         60.59         2.48 o                         
   1  -7   1         51.07         57.38         2.22 o                         
   2  -7   1          0.17          0.61         0.53 o                         
   3  -7   1         29.52         25.38         1.10 o                         
   4  -7   1          0.34          0.58         0.75 o                         
   5  -7   1          2.69          2.70         0.79 o                         
   6  -7   1         94.11         83.89         2.54 o                         
   7  -7   1         72.39         56.92         3.04 o                         
  -8  -6   1         14.57         20.11         1.05 o                         
  -7  -6   1          3.23          3.04         0.82 o                         
  -6  -6   1          0.95          2.30         1.34 o                         
  -5  -6   1         18.19         22.36         1.18 o                         
  -4  -6   1        414.92        402.92         6.26 o                         
  -3  -6   1        143.65        147.84         3.45 o                         
  -2  -6   1         40.25         50.79         2.33 o                         
  -1  -6   1         91.50         83.79         2.53 o                         
   0  -6   1        130.44        139.21         6.44 o                         
   1  -6   1          0.47          4.17         0.73 o                         
   2  -6   1         84.21        110.25         2.92 o                         
   3  -6   1        158.82        167.30         4.91 o                         
   4  -6   1          1.30          0.19         0.48 o                         
   5  -6   1          7.74          8.02         0.82 o                         
   6  -6   1        278.39        270.94         7.63 o                         
   7  -6   1         13.82         12.47         1.92 o                         
  -9  -5   1         84.17         78.85         3.76 o                         
  -8  -5   1          0.06         -0.07         0.61 o                         
  -7  -5   1        104.61         97.93         4.70 o                         
  -6  -5   1        332.70        328.00         7.54 o                         
  -5  -5   1        370.81        377.80         6.51 o                         
  -4  -5   1          6.33          7.63         0.79 o                         
  -3  -5   1        382.64        417.41        12.29 o                         
  -2  -5   1          6.15         11.93         1.06 o                         
  -1  -5   1        135.46        157.97         4.58 o                         
   0  -5   1       1126.65       1338.79        31.64 o                         
   1  -5   1        446.28        481.41        13.27 o                         
   2  -5   1       1243.76       1217.17        28.99 o                         
   3  -5   1         22.29         25.78         1.47 o                         
   4  -5   1          1.31          1.06         0.47 o                         
   5  -5   1        340.39        354.85         6.94 o                         
   6  -5   1        129.23        145.58         3.69 o                         
   7  -5   1          0.20          1.74         0.80 o                         
   8  -5   1        279.45        259.87         9.36 o                         
  -9  -4   1         43.04         36.97         1.94 o                         
  -8  -4   1        165.88        158.35         4.06 o                         
  -7  -4   1          2.60          2.06         0.86 o                         
  -6  -4   1        336.64        329.86         5.98 o                         
  -5  -4   1         32.01         27.32         1.09 o                         
  -4  -4   1          9.80          6.60         0.98 o                         
  -3  -4   1         11.68         12.92         1.09 o                         
  -2  -4   1        481.11        456.73        14.95 o                         
  -1  -4   1        334.64        306.66         7.84 o                         
   0  -4   1        497.51        465.82        10.79 o                         
   1  -4   1       2437.93       2429.95        45.90 o                         
   2  -4   1         95.70        127.79         3.70 o                         
   3  -4   1         84.52         84.09         4.86 o                         
   4  -4   1        166.23        198.98         3.74 o                         
   5  -4   1          1.73          1.73         0.44 o                         
   6  -4   1        421.62        438.63         8.16 o                         
   7  -4   1         16.87         19.01         2.28 o                         
   8  -4   1          2.51          2.59         0.82 o                         
  -9  -3   1         55.71         55.92         1.68 o                         
  -8  -3   1          0.83          3.81         0.84 o                         
  -7  -3   1        176.35        193.33         6.00 o                         
  -6  -3   1         51.94         47.32         2.00 o                         
  -5  -3   1        806.39        864.47        15.08 o                         
  -4  -3   1         75.10         70.16         2.83 o                         
  -3  -3   1       1543.90       1756.06        41.18 o                         
  -2  -3   1        435.80        506.04        12.33 o                         
  -1  -3   1        487.12        487.03        11.73 o                         
   0  -3   1       1343.15       1330.25        25.46 o                         
   1  -3   1        233.37        219.75         4.60 o                         
   2  -3   1        619.33        615.07        20.90 o                         
   3  -3   1         15.82         21.30         2.26 o                         
   4  -3   1        175.91        154.16         4.34 o                         
   5  -3   1        412.05        407.18         6.96 o                         
   6  -3   1          3.97          4.84         0.53 o                         
   7  -3   1          9.15          9.11         0.94 o                         
   8  -3   1         11.40          9.48         1.21 o                         
  -9  -2   1          9.38         10.23         1.02 o                         
  -8  -2   1         11.62          9.17         1.07 o                         
  -7  -2   1        194.40        205.97         6.30 o                         
  -6  -2   1         13.85         18.03         1.29 o                         
  -5  -2   1        481.25        505.31        10.64 o                         
  -4  -2   1         23.24         21.84         1.48 o                         
  -3  -2   1         18.82         20.61         2.54 o                         
  -2  -2   1        723.55        761.71        42.17 o                         
  -1  -2   1        708.70        672.74        20.71 o                         
   0  -2   1         91.76         92.20         2.79 o                         
   1  -2   1        687.31        560.22        15.31 o                         
   2  -2   1        862.66        882.47        29.90 o                         
   3  -2   1         14.45          9.47         2.31 o                         
   4  -2   1         15.85         19.19         1.87 o                         
   5  -2   1        401.63        446.25         9.88 o                         
   6  -2   1          1.16          1.76         0.75 o                         
   7  -2   1          0.66          3.14         0.73 o                         
   8  -2   1         43.19         49.32         2.00 o                         
   9  -2   1         28.14         23.92         1.61 o                         
  -9  -1   1         58.81         56.43         1.77 o                         
  -8  -1   1         24.28         22.68         3.92 o                         
  -7  -1   1        575.22        576.83        14.90 o                         
  -6  -1   1        196.08        216.71         4.28 o                         
  -5  -1   1        125.18        121.84         6.49 o                         
  -4  -1   1        172.98        217.85         9.13 o                         
  -3  -1   1        749.65        842.71        20.23 o                         
  -2  -1   1          1.35          0.67         0.48 o                         
  -1  -1   1       3539.64       3240.89       150.97 o                         
   0  -1   1        122.79        132.93         2.78 o                         
   1  -1   1       1306.67       1053.94        17.11 o                         
   2  -1   1          9.67         38.69         2.30 o                         
   3  -1   1        222.37        262.55         5.80 o                         
   4  -1   1        324.79        353.49         8.98 o                         
   5  -1   1          1.17          1.91         0.62 o                         
   6  -1   1        185.62        197.35         4.52 o                         
   7  -1   1         84.79         85.46         3.46 o                         
   8  -1   1          0.15          0.56         0.55 o                         
   9  -1   1        226.65        237.98        11.54 o                         
  -9   0   1        174.28        166.93         5.28 o                         
  -8   0   1         58.58         67.45         2.28 o                         
  -7   0   1        728.88        736.80        13.19 o                         
  -6   0   1         83.42         83.56         3.08 o                         
  -5   0   1         64.79         82.55         3.64 o                         
  -4   0   1         46.20         44.11         2.20 o                         
  -3   0   1         47.24         43.43         1.87 o                         
  -2   0   1        290.93        241.70         5.03 o                         
  -1   0   1        319.69        329.25         7.57 o                         
   0   0   1        329.93        262.32         8.85 o                         
   1   0   1       3606.76       3013.99        97.55 o                         
   2   0   1       4156.27       4182.81        96.01 o                         
   3   0   1          0.09          0.62         0.55 o                         
   4   0   1         26.02         31.20         1.87 o                         
   5   0   1        262.72        258.06         7.75 o                         
   6   0   1         97.05         96.88         3.82 o                         
   7   0   1         38.59         45.60         1.64 o                         
   8   0   1        145.30        165.32         4.92 o                         
   9   0   1        214.30        229.94         6.29 o                         
  -9   1   1        322.02        292.92        10.31 o                         
  -8   1   1          8.09          9.09         0.92 o                         
  -7   1   1          6.18          7.83         0.76 o                         
  -6   1   1         65.27         60.78         1.82 o                         
  -5   1   1         47.46         33.70         1.03 o                         
  -4   1   1        445.75        484.66        15.66 o                         
  -3   1   1        120.09        104.36         6.68 o                         
  -2   1   1        216.89        207.18         6.05 o                         
  -1   1   1        198.83        180.41         6.40 o                         
   0   1   1        477.88        410.43        13.42 o                         
   1   1   1        884.40        820.89        41.42 o                         
   2   1   1        267.51        313.03         7.67 o                         
   3   1   1        100.60         90.19         2.37 o                         
   4   1   1        156.74        155.65         6.76 o                         
   5   1   1         24.59         29.07         2.70 o                         
   6   1   1         66.33         62.12         2.24 o                         
   7   1   1         14.79         11.48         0.86 o                         
   8   1   1        132.34        147.79         4.89 o                         
   9   1   1        146.74        160.50         4.77 o                         
  -8   2   1        186.03        194.59         4.73 o                         
  -7   2   1          0.73          0.42         1.14 o                         
  -6   2   1         31.12         33.26         1.10 o                         
  -5   2   1         10.88         10.62         0.76 o                         
  -4   2   1          1.29          3.21         0.93 o                         
  -3   2   1        291.01        327.94         7.53 o                         
  -2   2   1        221.22        189.08         5.17 o                         
  -1   2   1        587.43        607.62        11.60 o                         
   0   2   1        557.94        525.82        13.88 o                         
   1   2   1        489.37        531.95        16.27 o                         
   2   2   1         13.34         20.97         1.00 o                         
   3   2   1        297.81        298.81        10.86 o                         
   4   2   1         40.54         38.92         2.66 o                         
   5   2   1        169.42        176.18         8.05 o                         
   6   2   1         42.26         36.03         1.46 o                         
   7   2   1         18.97         15.48         1.00 o                         
   8   2   1        242.06        255.38         7.41 o                         
   9   2   1         86.58         94.36         3.11 o                         
  -8   3   1         73.86         71.25         2.82 o                         
  -7   3   1        186.70        193.22         4.98 o                         
  -6   3   1         30.37         26.22         1.32 o                         
  -5   3   1         91.39         96.62         2.75 o                         
  -4   3   1        162.73        208.55         7.28 o                         
  -3   3   1        845.21        834.67        16.85 o                         
  -2   3   1        541.49        584.37        20.18 o                         
  -1   3   1       1137.92       1073.05        17.69 o                         
   0   3   1        830.61        871.18        28.90 o                         
   1   3   1       2091.93       2101.66        71.19 o                         
   2   3   1        615.20        671.49        15.97 o                         
   3   3   1        392.23        428.62        15.06 o                         
   4   3   1         98.10        127.13         5.75 o                         
   5   3   1        730.53        756.67        15.40 o                         
   6   3   1         87.81         96.15         3.24 o                         
   7   3   1         23.61         24.39         1.82 o                         
   8   3   1        198.11        203.58         6.19 o                         
   9   3   1         48.81         51.51         2.07 o                         
  -8   4   1          3.14          3.64         0.78 o                         
  -7   4   1        743.77        734.63        31.52 o                         
  -6   4   1          7.56         12.56         1.05 o                         
  -5   4   1          0.02         -0.20         0.40 o                         
  -4   4   1        309.21        307.28         5.64 o                         
  -3   4   1         89.59        113.44         3.47 o                         
  -2   4   1        184.30        205.14        10.04 o                         
  -1   4   1          0.12          0.91         0.30 o                         
   0   4   1          7.27          9.74         1.12 o                         
   1   4   1         83.65         65.11         2.14 o                         
   2   4   1       2155.82       2244.34        73.67 o                         
   3   4   1        698.76        713.32        24.64 o                         
   4   4   1       1201.55       1221.15        41.24 o                         
   5   4   1        222.04        249.50         5.11 o                         
   6   4   1         13.20         13.02         1.09 o                         
   7   4   1       1684.11       1743.63        41.61 o                         
   8   4   1        231.11        247.78         7.16 o                         
   9   4   1        617.86        633.84        15.44 o                         
  -8   5   1          2.32          3.44         0.93 o                         
  -7   5   1         63.14         61.63         3.32 o                         
  -6   5   1        211.30        213.49         6.24 o                         
  -5   5   1        129.80        129.83         3.31 o                         
  -4   5   1         25.97         27.60         1.07 o                         
  -3   5   1         40.48         48.86         1.77 o                         
  -2   5   1        179.82        181.93         6.83 o                         
  -1   5   1          0.44          0.87         0.68 o                         
   0   5   1       1340.47       1434.56        33.73 o                         
   1   5   1        194.24        212.23         8.41 o                         
   2   5   1          4.30          8.20         1.31 o                         
   3   5   1       1026.42       1164.69        39.51 o                         
   4   5   1        421.75        465.67        12.30 o                         
   5   5   1         32.97         29.67         1.56 o                         
   6   5   1         63.35         61.84         2.09 o                         
   7   5   1          2.66          2.62         0.98 o                         
   8   5   1        398.56        427.45        11.20 o                         
   9   5   1        475.43        489.42         9.92 o                         
  -7   6   1          0.44          0.85         0.55 o                         
  -6   6   1         39.17         44.41         2.60 o                         
  -5   6   1         75.89         72.24         4.25 o                         
  -4   6   1         28.86         28.12         1.76 o                         
  -3   6   1         32.10         26.67         1.24 o                         
  -2   6   1         84.07         77.53         2.44 o                         
  -1   6   1        294.51        309.26         8.33 o                         
   0   6   1        705.23        795.93        27.42 o                         
   1   6   1        315.35        349.12        13.04 o                         
   2   6   1          0.12          4.12         2.13 o                         
   3   6   1        945.14        952.59        33.04 o                         
   4   6   1         73.98         56.70         1.64 o                         
   5   6   1        111.69        122.31         2.84 o                         
   6   6   1       1024.70       1041.45        18.55 o                         
   7   6   1         96.21         90.73         3.54 o                         
   8   6   1          9.40         10.07         1.48 o                         
   9   6   1         67.18         63.51         2.22 o                         
  -7   7   1         33.11         27.11         1.92 o                         
  -6   7   1         20.45         20.03         1.69 o                         
  -5   7   1         53.48         56.84         3.25 o                         
  -4   7   1          0.00          0.46         0.52 o                         
  -3   7   1        160.62        164.77         4.47 o                         
  -2   7   1         10.29          7.99         0.59 o                         
  -1   7   1         99.65         94.23         2.62 o                         
   0   7   1         66.60         67.03         2.23 o                         
   1   7   1          1.70          1.43         0.47 o                         
   2   7   1        191.93        164.74         8.58 o                         
   3   7   1          4.63          5.13         0.54 o                         
   4   7   1        263.86        271.83         4.62 o                         
   5   7   1        230.06        246.87         4.40 o                         
   6   7   1        158.04        169.16         4.56 o                         
   7   7   1         63.66         64.03         2.75 o                         
   8   7   1         73.47         72.38         3.78 o                         
  -6   8   1         71.83         58.94         1.83 o                         
  -5   8   1         81.43         83.41         3.15 o                         
  -4   8   1        383.14        375.35         8.30 o                         
  -3   8   1          0.47          1.16         0.71 o                         
  -2   8   1        316.64        346.41         7.65 o                         
  -1   8   1         94.59         98.21         2.94 o                         
   0   8   1        119.01        107.45         2.45 o                         
   1   8   1        556.84        568.04        10.37 o                         
   2   8   1        665.94        624.44         9.31 o                         
   3   8   1          0.00          1.18         0.56 o                         
   4   8   1        488.72        471.89         7.43 o                         
   5   8   1        477.43        463.20        12.35 o                         
   6   8   1          7.48          4.93         0.94 o                         
   7   8   1          6.88          4.63         1.25 o                         
   8   8   1          0.47          0.82         0.80 o                         
  -5   9   1        105.41        103.53         4.65 o                         
  -4   9   1          8.00         11.22         1.46 o                         
  -3   9   1        511.97        471.24        12.18 o                         
  -2   9   1        405.96        383.87         9.51 o                         
  -1   9   1        127.80        132.45         3.66 o                         
   0   9   1         33.85         35.66         1.68 o                         
   1   9   1       1661.35       1624.85        27.64 o                         
   2   9   1        985.77        893.68        14.24 o                         
   3   9   1        556.84        527.11         8.23 o                         
   4   9   1          8.45          5.68         1.32 o                         
   5   9   1          0.04          0.20         0.81 o                         
   6   9   1         17.02          9.49         1.02 o                         
   7   9   1          3.66          6.05         1.18 o                         
   8   9   1         16.62         12.11         1.18 o                         
  -4  10   1          3.93          2.70         0.57 o                         
  -3  10   1          0.04          0.56         0.56 o                         
  -2  10   1         40.89         38.58         2.75 o                         
  -1  10   1        151.35        153.92         5.98 o                         
   0  10   1        266.18        239.70         7.01 o                         
   1  10   1         95.08         94.77         3.57 o                         
   2  10   1        128.50        154.66         4.30 o                         
   3  10   1        131.79        108.96         5.87 o                         
   4  10   1         17.33         15.39         1.27 o                         
   5  10   1         81.11         68.43         2.13 o                         
   6  10   1          0.45          0.63         0.52 o                         
   7  10   1         55.27         48.51         1.79 o                         
  -3  11   1          0.66          4.56         1.23 o                         
  -2  11   1        103.06         96.32         3.79 o                         
  -1  11   1          4.95          9.61         1.08 o                         
   0  11   1          0.19          0.06         0.57 o                         
   1  11   1         57.32         50.49         2.35 o                         
   2  11   1          2.47          2.75         1.20 o                         
   3  11   1          5.15          4.44         0.90 o                         
   4  11   1          0.04          0.07         0.65 o                         
   5  11   1          1.70          2.06         0.51 o                         
   6  11   1         62.59         65.57         2.39 o                         
  -1  12   1         13.37          7.89         0.65 o                         
   0  12   1         30.66         30.47         2.05 o                         
   1  12   1          4.99          3.88         1.36 o                         
   2  12   1          5.74          8.58         0.88 o                         
   3  12   1          0.37          0.80         0.69 o                         
   4  12   1         64.64         74.85         2.73 o                         
   5  12   1         22.33         20.15         1.05 o                         
  -4 -12   2         10.81         14.20         1.99 o                         
  -3 -12   2          7.00          7.54         0.54 o                         
  -2 -12   2         53.72         73.74         3.99 o                         
  -1 -12   2         23.91         20.20         1.23 o                         
   0 -12   2         19.69         16.71         1.44 o                         
   1 -12   2         38.43         45.47         2.28 o                         
  -5 -11   2         30.75         33.66         1.62 o                         
  -4 -11   2          0.53          0.70         0.58 o                         
  -3 -11   2         59.00         70.89         2.81 o                         
  -2 -11   2          7.81          9.83         1.17 o                         
  -1 -11   2          0.47          0.47         0.64 o                         
   0 -11   2          0.04         -0.09         0.58 o                         
   1 -11   2          0.01          0.13         0.60 o                         
   2 -11   2          1.85          0.57         0.76 o                         
   3 -11   2         13.50          9.80         0.99 o                         
  -6 -10   2          4.55          6.23         1.20 o                         
  -5 -10   2         12.47          7.94         0.71 o                         
  -4 -10   2         28.30         30.78         1.93 o                         
  -3 -10   2         33.39         37.10         1.81 o                         
  -2 -10   2          4.87          2.16         1.01 o                         
  -1 -10   2        214.00        212.35         6.62 o                         
   0 -10   2        343.00        370.63         8.40 o                         
   1 -10   2         21.42         19.73         1.31 o                         
   2 -10   2        189.07        188.30         8.05 o                         
   3 -10   2         83.64         84.74         4.20 o                         
   4 -10   2         25.83         18.63         1.50 o                         
  -7  -9   2         12.95         19.04         1.71 o                         
  -6  -9   2         42.38         37.02         2.87 o                         
  -5  -9   2         38.54         28.39         1.31 o                         
  -4  -9   2        118.49         87.69         2.96 o                         
  -3  -9   2        311.84        284.15         6.84 o                         
  -2  -9   2         40.19         35.82         1.83 o                         
  -1  -9   2        276.68        275.05         5.89 o                         
   0  -9   2       1457.08       1520.97        25.83 o                         
   1  -9   2        591.84        588.84        12.33 o                         
   2  -9   2         66.73         79.29         2.59 o                         
   3  -9   2         74.03         85.88         2.58 o                         
   4  -9   2          4.45          4.56         0.81 o                         
   5  -9   2         76.10         70.67         3.36 o                         
  -8  -8   2        150.43        168.28         6.44 o                         
  -7  -8   2         15.95         20.90         2.09 o                         
  -6  -8   2         44.56         45.92         5.01 o                         
  -5  -8   2         21.58         27.52         1.54 o                         
  -4  -8   2          7.43          1.92         0.54 o                         
  -3  -8   2        854.24        797.07        11.69 o                         
  -2  -8   2          0.62          1.68         0.47 o                         
  -1  -8   2        493.13        466.86        10.47 o                         
   0  -8   2        358.29        326.33         5.89 o                         
   1  -8   2        325.00        362.97        10.66 o                         
   2  -8   2         58.57         53.99         1.64 o                         
   3  -8   2         69.19         73.22         2.44 o                         
   4  -8   2         70.22         68.28         1.89 o                         
   5  -8   2        208.29        205.75         4.87 o                         
   6  -8   2        412.39        375.34        19.41 o                         
  -8  -7   2         13.74         11.75         1.44 o                         
  -7  -7   2          1.29          1.32         0.71 o                         
  -6  -7   2        200.66        198.44         6.20 o                         
  -5  -7   2        372.86        334.34         6.06 o                         
  -4  -7   2         88.65         81.79         1.98 o                         
  -3  -7   2         15.84         16.59         0.86 o                         
  -2  -7   2        156.26        140.36         3.03 o                         
  -1  -7   2         21.43         21.66         0.91 o                         
   0  -7   2        179.99        163.22         3.53 o                         
   1  -7   2        136.31        152.75         4.09 o                         
   2  -7   2         18.83         24.05         1.31 o                         
   3  -7   2         53.03         50.22         2.34 o                         
   4  -7   2         14.55         12.33         0.96 o                         
   5  -7   2        316.96        353.91         9.51 o                         
   6  -7   2         90.87         94.12         2.84 o                         
   7  -7   2          7.47          5.32         1.04 o                         
  -8  -6   2          5.61          3.06         1.23 o                         
  -7  -6   2         44.05         34.80         1.55 o                         
  -6  -6   2         76.53         76.17         3.60 o                         
  -5  -6   2         32.94         25.62         1.03 o                         
  -4  -6   2          3.96          4.19         0.47 o                         
  -3  -6   2        212.38        200.35         3.95 o                         
  -2  -6   2        141.70        151.53         3.48 o                         
  -1  -6   2        595.78        542.07        15.39 o                         
   0  -6   2         10.77         11.16         1.73 o                         
   1  -6   2         28.12         26.73         1.31 o                         
   2  -6   2         12.37         11.74         0.72 o                         
   3  -6   2         19.16         15.87         1.06 o                         
   4  -6   2         56.66         56.48         1.74 o                         
   5  -6   2        140.75        148.26         3.93 o                         
   6  -6   2         34.49         32.18         1.69 o                         
   7  -6   2         13.30         11.07         1.88 o                         
  -8  -5   2          0.95          0.13         0.45 o                         
  -7  -5   2        592.74        572.75        12.42 o                         
  -6  -5   2        655.16        641.17        11.67 o                         
  -5  -5   2        284.77        268.90         4.90 o                         
  -4  -5   2         41.06         23.86         1.09 o                         
  -3  -5   2          0.00          1.59         0.86 o                         
  -2  -5   2         24.60         31.01         1.62 o                         
  -1  -5   2        685.44        724.72        19.86 o                         
   0  -5   2          6.35         10.26         0.84 o                         
   1  -5   2        203.96        203.49         6.39 o                         
   2  -5   2        375.20        408.36        11.37 o                         
   3  -5   2          6.94          7.01         0.65 o                         
   4  -5   2         26.53         27.98         1.41 o                         
   5  -5   2         10.31         11.09         0.80 o                         
   6  -5   2         50.56         52.75         1.91 o                         
   7  -5   2         58.11         57.07         3.34 o                         
   8  -5   2         82.55         71.18         3.23 o                         
  -9  -4   2          1.32          1.58         0.74 o                         
  -8  -4   2        299.11        309.13         6.78 o                         
  -7  -4   2        807.61        815.68        16.67 o                         
  -6  -4   2        418.87        446.93         9.70 o                         
  -5  -4   2        511.24        503.99         9.24 o                         
  -4  -4   2          0.59          1.18         0.60 o                         
  -3  -4   2       1541.57       1752.79        41.20 o                         
  -2  -4   2       1441.52       1449.00        34.05 o                         
  -1  -4   2       1687.88       1758.85        40.95 o                         
   0  -4   2        148.49        156.05         3.78 o                         
   1  -4   2        721.20        791.31        15.79 o                         
   2  -4   2         34.31         36.65         3.79 o                         
   3  -4   2        103.60        109.21         5.85 o                         
   4  -4   2        326.60        323.52         5.74 o                         
   5  -4   2         45.48         37.86         1.42 o                         
   6  -4   2         17.30         13.98         0.93 o                         
   7  -4   2          0.16          0.70         0.49 o                         
   8  -4   2        245.76        248.59         6.98 o                         
  -9  -3   2          0.60          0.49         0.50 o                         
  -8  -3   2          0.25          0.73         0.57 o                         
  -7  -3   2        392.65        405.13        10.78 o                         
  -6  -3   2        365.30        347.26         7.95 o                         
  -5  -3   2        184.86        180.62         3.98 o                         
  -4  -3   2         28.26         37.45         2.01 o                         
  -3  -3   2        845.04        872.17        21.13 o                         
  -2  -3   2         47.21         38.46         4.53 o                         
  -1  -3   2        160.69        130.26         3.59 o                         
   0  -3   2       1925.11       1888.38        35.71 o                         
   1  -3   2        279.33        247.50         8.63 o                         
   2  -3   2        433.09        465.47        16.40 o                         
   3  -3   2         48.58         43.39         2.23 o                         
   4  -3   2          2.30          2.86         0.83 o                         
   5  -3   2        482.63        505.52        15.49 o                         
   6  -3   2         26.42         24.46         1.43 o                         
   7  -3   2         72.96         77.94         1.89 o                         
   8  -3   2         78.70         75.49         4.08 o                         
  -9  -2   2          3.12          2.47         0.64 o                         
  -8  -2   2        217.18        229.26         6.44 o                         
  -7  -2   2        481.78        503.10        13.06 o                         
  -6  -2   2        191.19        187.08         4.90 o                         
  -5  -2   2         38.57         38.83         2.11 o                         
  -4  -2   2         56.74         43.13         3.78 o                         
  -3  -2   2          2.93          4.04         0.74 o                         
  -2  -2   2        327.39        382.90        18.07 o                         
  -1  -2   2        115.48        105.46         3.96 o                         
   0  -2   2         73.83         63.55         2.43 o                         
   1  -2   2       4838.98       4952.31       113.03 o                         
   2  -2   2        243.06        214.02         5.87 o                         
   3  -2   2          0.04          2.22         1.14 o                         
   4  -2   2        220.45        210.71         6.42 o                         
   5  -2   2          2.27          0.54         0.50 o                         
   6  -2   2          0.26          1.99         0.53 o                         
   7  -2   2         34.40         35.64         1.29 o                         
   8  -2   2          0.64          0.84         0.44 o                         
   9  -2   2         69.86         66.76         3.15 o                         
  -9  -1   2          5.80          3.63         1.12 o                         
  -8  -1   2        194.15        208.01         5.95 o                         
  -7  -1   2         64.53         60.12         2.70 o                         
  -6  -1   2        168.82        169.56         4.07 o                         
  -5  -1   2        145.70        147.36         3.31 o                         
  -4  -1   2        374.41        407.49        15.55 o                         
  -3  -1   2        140.13        176.63         5.06 o                         
  -2  -1   2        208.30        222.42         7.32 o                         
  -1  -1   2        129.22        142.27         3.66 o                         
   0  -1   2         61.78         40.28         4.05 o                         
   1  -1   2       1807.55       1714.33        43.63 o                         
   2  -1   2       4875.51       4562.46        85.17 o                         
   3  -1   2         48.78         47.97         4.26 o                         
   4  -1   2          7.02          7.40         1.06 o                         
   5  -1   2        161.32        172.29         3.90 o                         
   6  -1   2         71.37         82.06         2.31 o                         
   7  -1   2         25.90         27.95         1.57 o                         
   8  -1   2        139.50        148.56         3.31 o                         
   9  -1   2          0.01          0.65         0.56 o                         
  -9   0   2          3.80          3.91         1.16 o                         
  -8   0   2        106.66        113.89         3.82 o                         
  -7   0   2          4.57          6.33         0.92 o                         
  -6   0   2         18.11         15.47         0.81 o                         
  -5   0   2        206.41        230.80         4.90 o                         
  -4   0   2        280.38        280.90        17.48 o                         
  -3   0   2         44.17         54.83         4.43 o                         
  -2   0   2        259.45        224.72         8.18 o                         
  -1   0   2        957.56       1003.15        23.17 o                         
   0   0   2       3690.21       3122.97        58.11 o                         
   1   0   2        426.97        412.72        36.23 o                         
   2   0   2       4277.57       3973.15       128.88 o                         
   3   0   2        112.23        128.25         5.24 o                         
   4   0   2         20.92         18.25         1.80 o                         
   5   0   2        131.03        140.11         3.86 o                         
   6   0   2         36.18         39.89         1.47 o                         
   7   0   2          3.15          2.15         0.73 o                         
   8   0   2        226.59        236.73         6.95 o                         
   9   0   2        121.75        129.72         4.04 o                         
  -9   1   2        289.06        277.22        10.37 o                         
  -8   1   2          0.00          0.22         0.64 o                         
  -7   1   2         49.10         46.62         1.51 o                         
  -6   1   2         78.37         90.70         3.35 o                         
  -5   1   2          2.02          3.42         0.52 o                         
  -4   1   2        435.29        515.30        13.50 o                         
  -3   1   2         78.40         92.14         3.20 o                         
  -2   1   2       1384.89       1512.16        28.79 o                         
  -1   1   2        241.14        185.22         3.63 o                         
   0   1   2       5771.67       4883.53        90.85 o                         
   1   1   2       1154.28        967.55        31.63 o                         
   2   1   2       4765.70       4461.26       102.40 o                         
   3   1   2       1072.49       1146.71        26.98 o                         
   4   1   2        355.09        353.52         9.30 o                         
   5   1   2        322.07        337.45        13.29 o                         
   6   1   2        502.96        564.66        12.02 o                         
   7   1   2         59.65         63.30         2.47 o                         
   8   1   2         30.70         31.52         1.90 o                         
   9   1   2        188.73        208.66         4.92 o                         
  -8   2   2         63.27         63.29         2.60 o                         
  -7   2   2         58.44         55.87         1.89 o                         
  -6   2   2          0.56          1.27         0.50 o                         
  -5   2   2        151.78        152.30         3.33 o                         
  -4   2   2         29.99         25.56         1.47 o                         
  -3   2   2         10.52          2.57         0.63 o                         
  -2   2   2        499.09        484.76         9.81 o                         
  -1   2   2        127.60        103.41         2.39 o                         
   0   2   2      15598.86      13009.76       244.19 o                         
   1   2   2         11.23          5.49         0.72 o                         
   2   2   2        345.33        375.94        14.26 o                         
   3   2   2          1.21          2.71         0.89 o                         
   4   2   2        277.82        300.43         8.09 o                         
   5   2   2        265.10        287.55         8.58 o                         
   6   2   2        175.85        170.34         4.50 o                         
   7   2   2         40.33         37.71         1.84 o                         
   8   2   2          6.45          3.46         1.33 o                         
   9   2   2         29.90         31.38         1.39 o                         
  -8   3   2         94.90         86.66         6.29 o                         
  -7   3   2         11.68         12.05         1.35 o                         
  -6   3   2        231.27        218.36         9.51 o                         
  -5   3   2        129.62        113.98         3.06 o                         
  -4   3   2         38.99         38.50         2.31 o                         
  -3   3   2          0.41          5.68         0.90 o                         
  -2   3   2       1410.24       1428.52        33.61 o                         
  -1   3   2        791.07        850.37        12.70 o                         
   0   3   2        747.20        695.80        23.35 o                         
   1   3   2          1.68          7.31         0.97 o                         
   2   3   2        679.37        612.61        15.84 o                         
   3   3   2         50.31         57.97         2.10 o                         
   4   3   2          9.27         15.62         1.21 o                         
   5   3   2        423.54        423.89         9.05 o                         
   6   3   2         56.70         57.83         2.77 o                         
   7   3   2        198.47        222.37         6.74 o                         
   8   3   2         13.48         10.13         1.27 o                         
   9   3   2        318.24        317.47         8.38 o                         
  -8   4   2          0.07         -0.04         0.49 o                         
  -7   4   2         52.77         51.06         2.53 o                         
  -6   4   2          3.27          3.97         1.20 o                         
  -5   4   2         15.73         17.29         1.56 o                         
  -4   4   2       1017.41       1025.46        16.09 o                         
  -3   4   2          0.21          2.02         0.71 o                         
  -2   4   2        435.53        470.28         9.94 o                         
  -1   4   2         98.42         86.93         3.25 o                         
   0   4   2         34.48         44.22         2.45 o                         
   1   4   2        169.62        144.66         4.10 o                         
   2   4   2        129.74        120.32         5.22 o                         
   3   4   2        642.16        608.12        16.06 o                         
   4   4   2         55.06         66.66         2.61 o                         
   5   4   2         85.77         78.57         3.64 o                         
   6   4   2          0.24          1.01         1.01 o                         
   7   4   2          8.93          9.97         1.82 o                         
   8   4   2          6.30          3.57         0.98 o                         
   9   4   2        230.31        234.72         6.41 o                         
  -7   5   2         28.90         27.38         2.07 o                         
  -6   5   2         18.70         19.45         2.84 o                         
  -5   5   2        132.94        124.59         3.93 o                         
  -4   5   2          0.43          0.96         0.53 o                         
  -3   5   2        433.11        457.30        11.70 o                         
  -2   5   2         68.67         71.72         2.42 o                         
  -1   5   2         23.62         14.24         1.53 o                         
   0   5   2        229.35        225.43         8.45 o                         
   1   5   2         19.54         31.47         1.59 o                         
   2   5   2        620.51        785.30        19.13 o                         
   3   5   2        479.71        501.08        12.82 o                         
   4   5   2        103.19        116.29         5.75 o                         
   5   5   2        187.34        185.71         4.12 o                         
   6   5   2          0.19          0.06         0.75 o                         
   7   5   2          6.12          7.66         1.19 o                         
   8   5   2         31.19         34.03         1.95 o                         
   9   5   2         54.14         54.38         2.10 o                         
  -7   6   2         75.57         75.32         9.58 o                         
  -6   6   2        296.58        300.98         9.23 o                         
  -5   6   2          0.88          2.64         0.98 o                         
  -4   6   2        657.36        662.59        13.65 o                         
  -3   6   2        205.48        194.71         3.82 o                         
  -2   6   2          5.55          3.97         0.62 o                         
  -1   6   2       1039.51       1121.71        26.98 o                         
   0   6   2         23.68         26.22         2.01 o                         
   1   6   2          5.73          2.66         0.77 o                         
   2   6   2        105.79        105.46         4.19 o                         
   3   6   2         88.40         96.67         3.64 o                         
   4   6   2         10.86         13.77         1.00 o                         
   5   6   2         37.33         37.93         1.56 o                         
   6   6   2        442.65        437.90         8.54 o                         
   7   6   2        156.63        154.26         5.09 o                         
   8   6   2         15.35         21.75         1.50 o                         
   9   6   2          9.13          7.28         0.72 o                         
  -6   7   2         31.78         30.81         1.84 o                         
  -5   7   2        121.20        121.17         4.34 o                         
  -4   7   2        152.15        145.19         4.44 o                         
  -3   7   2        621.07        644.99        10.60 o                         
  -2   7   2        163.56        163.39         3.76 o                         
  -1   7   2        206.93        179.37         4.29 o                         
   0   7   2        218.79        202.07         5.92 o                         
   1   7   2         96.76         93.67         2.49 o                         
   2   7   2         60.16         76.30         2.19 o                         
   3   7   2          2.75          3.42         0.62 o                         
   4   7   2         40.73         39.92         1.56 o                         
   5   7   2         21.79         23.10         1.08 o                         
   6   7   2        611.01        618.27        11.43 o                         
   7   7   2          1.25          0.67         0.72 o                         
   8   7   2          6.98          7.47         0.79 o                         
   9   7   2          4.38          3.15         0.64 o                         
  -6   8   2          0.09          0.40         0.40 o                         
  -5   8   2         57.19         62.56         2.81 o                         
  -4   8   2        295.46        302.59         6.97 o                         
  -3   8   2        133.05        130.10         3.19 o                         
  -2   8   2        396.25        421.75        11.17 o                         
  -1   8   2          2.26          1.75         0.54 o                         
   0   8   2        565.44        531.74         8.75 o                         
   1   8   2        524.04        547.37         8.97 o                         
   2   8   2        173.80        164.14         3.36 o                         
   3   8   2         26.85         27.71         2.53 o                         
   4   8   2        211.46        226.89         5.14 o                         
   5   8   2        360.81        324.23         7.37 o                         
   6   8   2        216.30        221.69         5.71 o                         
   7   8   2         40.49         40.72         2.19 o                         
   8   8   2         96.96         98.41         4.30 o                         
  -5   9   2        137.93        147.95         6.32 o                         
  -4   9   2          6.44          3.38         0.86 o                         
  -3   9   2         33.14         34.26         1.83 o                         
  -2   9   2        195.98        193.57         8.30 o                         
  -1   9   2         83.46         83.66         3.19 o                         
   0   9   2         33.01         26.35         1.24 o                         
   1   9   2        532.69        498.23         9.40 o                         
   2   9   2          7.89          6.20         0.80 o                         
   3   9   2         87.26         75.54         2.44 o                         
   4   9   2         64.51         65.25         2.59 o                         
   5   9   2         74.71         87.97         3.05 o                         
   6   9   2         20.80         18.96         1.34 o                         
   7   9   2          0.00         -0.54         0.70 o                         
   8   9   2          6.61          7.85         1.38 o                         
  -4  10   2          9.89         11.98         1.82 o                         
  -3  10   2          0.26          0.48         0.52 o                         
  -2  10   2          1.21         -0.08         0.65 o                         
  -1  10   2        231.61        214.34         8.29 o                         
   0  10   2          9.89         10.43         1.27 o                         
   1  10   2          2.27          1.44         0.72 o                         
   2  10   2          2.59          2.86         1.16 o                         
   3  10   2         25.65         17.68         2.16 o                         
   4  10   2         37.11         43.03         1.73 o                         
   5  10   2          2.46          1.22         0.62 o                         
   6  10   2         36.34         33.43         1.78 o                         
   7  10   2         40.77         44.74         1.75 o                         
  -3  11   2          1.70          0.99         0.93 o                         
  -2  11   2         21.23         19.72         1.37 o                         
  -1  11   2        109.64        108.43         3.76 o                         
   0  11   2          0.68         -0.17         0.93 o                         
   1  11   2        114.75        135.49         6.80 o                         
   2  11   2          4.06          2.78         0.90 o                         
   3  11   2         17.86         12.69         0.96 o                         
   4  11   2          6.01          8.32         1.21 o                         
   5  11   2         25.49         28.15         1.62 o                         
   6  11   2         64.72         77.65         2.91 o                         
  -1  12   2          0.00          0.42         0.52 o                         
   0  12   2          0.00          0.61         0.57 o                         
   1  12   2          5.57         10.28         1.09 o                         
   2  12   2          1.31          1.02         0.63 o                         
   3  12   2        105.29        128.06        10.30 o                         
   4  12   2         90.24        101.67         4.54 o                         
   5  12   2         67.20         71.17         2.44 o                         
  -3 -12   3         37.79         51.11         1.52 o                         
  -2 -12   3          1.40          1.83         0.44 o                         
  -1 -12   3         66.35         67.75         1.89 o                         
  -4 -11   3          6.88          9.50         0.97 o                         
  -3 -11   3         58.18         60.09         4.27 o                         
  -2 -11   3         49.68         49.43         2.27 o                         
  -1 -11   3         17.86         20.22         1.18 o                         
   0 -11   3          1.37          2.48         0.76 o                         
   1 -11   3          5.40          7.39         1.48 o                         
   2 -11   3          4.58          4.73         0.97 o                         
  -6 -10   3          0.87          1.37         0.76 o                         
  -5 -10   3         26.49         21.24         1.16 o                         
  -4 -10   3          1.08          2.45         1.12 o                         
  -3 -10   3        133.50        121.62         3.47 o                         
  -2 -10   3          0.80          2.14         2.16 o                         
  -1 -10   3         19.57         18.54         1.32 o                         
   0 -10   3        116.54        111.12         3.26 o                         
   1 -10   3          9.86         14.29         1.04 o                         
   2 -10   3        325.04        329.71        10.70 o                         
   3 -10   3          0.03          0.74         0.61 o                         
   4 -10   3         20.02         13.12         1.25 o                         
  -7  -9   3          0.58          1.85         0.53 o                         
  -6  -9   3          1.63         -0.65         1.10 o                         
  -5  -9   3          8.95         10.05         1.03 o                         
  -4  -9   3         12.47         11.68         1.14 o                         
  -3  -9   3         21.24         15.51         1.26 o                         
  -2  -9   3        119.37        138.64         4.79 o                         
  -1  -9   3        766.71        772.17        19.37 o                         
   0  -9   3        136.56        131.10         4.55 o                         
   1  -9   3          1.28          3.04         0.67 o                         
   2  -9   3        464.80        478.36        10.07 o                         
   3  -9   3          7.08          4.99         0.74 o                         
   4  -9   3        114.46        111.95         3.67 o                         
   5  -9   3        253.36        252.77         9.30 o                         
  -7  -8   3         15.58         15.57         1.19 o                         
  -6  -8   3          6.78          9.59         1.84 o                         
  -5  -8   3          0.21         -0.39         0.62 o                         
  -4  -8   3         77.63         63.62         2.45 o                         
  -3  -8   3          0.01          0.75         0.55 o                         
  -2  -8   3       1344.04       1294.22        22.80 o                         
  -1  -8   3        700.72        645.36        13.73 o                         
   0  -8   3         36.53         29.58         1.65 o                         
   1  -8   3         31.84         30.31         1.30 o                         
   2  -8   3         66.11         64.85         2.46 o                         
   3  -8   3         25.71         24.29         1.35 o                         
   4  -8   3        256.31        257.67         5.15 o                         
   5  -8   3        228.03        227.27         5.24 o                         
   6  -8   3        145.85        128.73         5.16 o                         
  -8  -7   3         21.68         23.22         1.69 o                         
  -7  -7   3          2.72          2.58         1.31 o                         
  -6  -7   3         89.63         82.28         4.51 o                         
  -5  -7   3         50.51         58.40         2.60 o                         
  -4  -7   3        121.25        116.17         3.88 o                         
  -3  -7   3         18.86         17.48         1.05 o                         
  -2  -7   3        734.20        721.04        11.54 o                         
  -1  -7   3         17.67         15.41         0.79 o                         
   0  -7   3          1.86          2.43         0.64 o                         
   1  -7   3         12.09         12.27         1.00 o                         
   2  -7   3        130.78        154.25         4.27 o                         
   3  -7   3        116.05        134.62         3.98 o                         
   4  -7   3        169.40        183.83         4.60 o                         
   5  -7   3         16.66         17.64         1.41 o                         
   6  -7   3         38.80         33.29         1.43 o                         
  -8  -6   3          2.49          2.49         0.95 o                         
  -7  -6   3          0.79          0.87         1.27 o                         
  -6  -6   3         20.09         19.18         1.20 o                         
  -5  -6   3         31.96         25.04         1.16 o                         
  -4  -6   3        767.98        760.11        12.21 o                         
  -3  -6   3          4.89          2.39         0.50 o                         
  -2  -6   3        130.40        113.25         3.35 o                         
  -1  -6   3        212.25        225.95         4.64 o                         
   0  -6   3         26.36         29.57         1.85 o                         
   1  -6   3        758.76        778.58        19.29 o                         
   2  -6   3        462.56        475.20        12.56 o                         
   3  -6   3         25.14         28.27         1.30 o                         
   4  -6   3         68.23         74.10         2.06 o                         
   5  -6   3         89.95         92.37         2.85 o                         
   6  -6   3        112.04        121.23         4.42 o                         
   7  -6   3         63.33         66.04         3.74 o                         
  -8  -5   3         20.19         25.08         2.22 o                         
  -7  -5   3        431.80        412.25        10.28 o                         
  -6  -5   3         38.11         45.65         1.88 o                         
  -5  -5   3        595.14        582.24         9.43 o                         
  -4  -5   3         33.36         28.89         1.88 o                         
  -3  -5   3          3.61          2.17         0.56 o                         
  -2  -5   3        989.10       1149.38        47.43 o                         
  -1  -5   3          0.45          0.70         1.73 o                         
   0  -5   3        376.15        438.62        11.30 o                         
   1  -5   3         24.30         26.09         2.70 o                         
   2  -5   3        139.96        149.35         6.75 o                         
   3  -5   3        295.35        319.10         6.22 o                         
   4  -5   3         24.81         29.92         1.32 o                         
   5  -5   3        315.53        331.39         6.37 o                         
   6  -5   3         12.51         12.12         0.98 o                         
   7  -5   3        195.07        194.00         5.51 o                         
   8  -5   3        186.56        188.01         5.17 o                         
  -8  -4   3          3.16          3.80         1.27 o                         
  -7  -4   3        475.47        479.06        10.24 o                         
  -6  -4   3       1391.42       1401.83        27.59 o                         
  -5  -4   3          4.67          4.13         0.53 o                         
  -4  -4   3        323.94        347.76        13.45 o                         
  -3  -4   3         39.94         53.51         2.20 o                         
  -2  -4   3        241.02        238.36        10.60 o                         
  -1  -4   3       2021.99       2123.40        40.27 o                         
   0  -4   3          5.00         13.82         1.23 o                         
   1  -4   3         17.88         14.26         1.26 o                         
   2  -4   3          3.20          2.28         0.95 o                         
   3  -4   3        508.59        492.91        18.68 o                         
   4  -4   3        375.71        411.21         9.26 o                         
   5  -4   3         80.79         83.51         2.18 o                         
   6  -4   3         55.16         65.98         2.25 o                         
   7  -4   3         44.85         47.63         1.48 o                         
   8  -4   3        122.06        127.89         6.21 o                         
  -8  -3   3         11.77         15.97         2.22 o                         
  -7  -3   3          2.49          1.57         0.64 o                         
  -6  -3   3         87.68         89.80         2.90 o                         
  -5  -3   3          0.27          1.01         0.56 o                         
  -4  -3   3          3.11          3.69         0.88 o                         
  -3  -3   3        352.35        409.81         8.60 o                         
  -2  -3   3        676.06        785.34        18.67 o                         
  -1  -3   3        108.14        100.81         2.91 o                         
   0  -3   3         18.68         26.73         1.63 o                         
   1  -3   3        215.26        247.36        13.14 o                         
   2  -3   3        663.70        683.42        23.64 o                         
   3  -3   3          8.36          9.08         1.50 o                         
   4  -3   3        145.93        175.61         4.64 o                         
   5  -3   3          1.87          3.26         0.60 o                         
   6  -3   3        406.46        410.96         7.31 o                         
   7  -3   3          5.58          7.32         0.64 o                         
   8  -3   3          9.37         10.12         1.14 o                         
  -9  -2   3          5.10          6.27         1.08 o                         
  -8  -2   3        110.22        101.44         2.84 o                         
  -7  -2   3          7.68          9.98         1.47 o                         
  -6  -2   3        440.69        417.06         8.18 o                         
  -5  -2   3         76.17         81.01         2.59 o                         
  -4  -2   3         18.10         14.93         1.30 o                         
  -3  -2   3        966.10        990.48        64.27 o                         
  -2  -2   3          1.70          2.93         0.75 o                         
  -1  -2   3         32.86         35.05         1.21 o                         
   0  -2   3        116.32        108.39         5.85 o                         
   1  -2   3        306.85        369.78        17.93 o                         
   2  -2   3        200.93        214.98         5.88 o                         
   3  -2   3          0.77          2.55         1.21 o                         
   4  -2   3         58.54         76.48         5.45 o                         
   5  -2   3         99.76         94.19         2.16 o                         
   6  -2   3        241.31        232.88         4.30 o                         
   7  -2   3          0.76          1.29         0.61 o                         
   8  -2   3         26.07         28.35         1.30 o                         
   9  -2   3         43.66         43.92         2.41 o                         
  -9  -1   3         15.92         13.40         1.48 o                         
  -8  -1   3         29.72         25.94         2.13 o                         
  -7  -1   3        102.27        115.06         3.96 o                         
  -6  -1   3         38.93         40.17         1.65 o                         
  -5  -1   3          3.70          2.34         0.50 o                         
  -4  -1   3        343.75        406.92        15.72 o                         
  -3  -1   3         41.67         53.60         2.16 o                         
  -2  -1   3        263.03        281.90        14.34 o                         
  -1  -1   3        872.04        795.61        18.70 o                         
   0  -1   3         84.66        100.11         8.06 o                         
   1  -1   3      23692.71      20361.38       380.63 o                         
   2  -1   3       1489.52       1465.48        27.89 o                         
   3  -1   3       1706.73       1729.92        35.79 o                         
   4  -1   3         80.95         99.99         2.98 o                         
   5  -1   3         41.37         47.51         1.53 o                         
   6  -1   3         97.52         98.00         3.20 o                         
   7  -1   3         76.76         72.96         2.62 o                         
   8  -1   3         59.65         70.32         2.02 o                         
   9  -1   3         61.92         59.97         2.29 o                         
  -9   0   3         26.32         24.72         1.90 o                         
  -8   0   3         19.40         14.96         1.52 o                         
  -7   0   3        351.94        385.77        10.28 o                         
  -6   0   3         18.63         13.20         0.81 o                         
  -5   0   3        616.24        620.70         9.98 o                         
  -4   0   3         60.57         64.28         4.57 o                         
  -3   0   3       2869.22       3046.95        99.72 o                         
  -2   0   3        219.37        221.33         8.05 o                         
  -1   0   3         38.08         53.02         1.74 o                         
   0   0   3       1807.08       1751.19        33.07 o                         
   1   0   3        593.50        679.12        18.10 o                         
   3   0   3        153.84        146.99         6.21 o                         
   4   0   3         71.57         93.33         3.30 o                         
   5   0   3         18.85         21.90         1.54 o                         
   6   0   3         39.30         48.97         1.85 o                         
   7   0   3         92.20         91.99         2.80 o                         
   8   0   3         31.82         29.53         1.36 o                         
   9   0   3          6.07          7.78         1.92 o                         
  -8   1   3         35.38         34.23         2.24 o                         
  -7   1   3       2027.83       2054.74        48.94 o                         
  -6   1   3        304.75        307.01         6.40 o                         
  -5   1   3         27.90         25.19         1.06 o                         
  -4   1   3        417.51        441.62        15.12 o                         
  -3   1   3        366.53        429.94         9.06 o                         
  -2   1   3       3519.68       3527.53        66.36 o                         
  -1   1   3       1978.41       2035.81        33.09 o                         
   0   1   3       1946.77       1868.82        35.41 o                         
   1   1   3      16260.84      13753.99       313.56 o                         
   2   1   3       1879.24       1784.16        58.33 o                         
   3   1   3        481.75        463.81        11.40 o                         
   4   1   3         64.04         79.09         2.86 o                         
   5   1   3        180.96        198.66         8.64 o                         
   6   1   3         44.25         34.70         1.66 o                         
   7   1   3        435.82        450.54         9.58 o                         
   8   1   3        165.24        183.93         4.70 o                         
   9   1   3          6.98          9.53         1.16 o                         
  -8   2   3         24.65         23.96         1.44 o                         
  -7   2   3        249.45        263.29         6.35 o                         
  -6   2   3        141.01        131.31         4.19 o                         
  -5   2   3         57.68         61.21         1.49 o                         
  -4   2   3         24.65         17.61         1.05 o                         
  -3   2   3       1193.82       1381.07        26.88 o                         
  -2   2   3        363.80        351.12         7.34 o                         
  -1   2   3       1146.81       1039.03        19.98 o                         
   0   2   3          0.00          0.75         0.31 o                         
   1   2   3          5.19          7.08         0.46 o                         
   2   2   3          4.72          3.79         0.43 o                         
   3   2   3         43.28         49.98         1.84 o                         
   4   2   3         17.69          9.88         0.97 o                         
   5   2   3         11.97         19.28         1.55 o                         
   6   2   3         20.08         27.42         2.14 o                         
   7   2   3        376.73        383.10         9.63 o                         
   8   2   3         52.35         58.47         2.39 o                         
   9   2   3          3.39          4.63         0.87 o                         
  -8   3   3         62.58         57.23         1.81 o                         
  -7   3   3         66.68         57.54         2.94 o                         
  -6   3   3         23.09         23.19         2.77 o                         
  -5   3   3          0.17          0.16         0.40 o                         
  -4   3   3        298.59        308.32         7.17 o                         
  -3   3   3         16.38         42.34         2.15 o                         
  -2   3   3        140.33        143.20         5.31 o                         
  -1   3   3          5.98         10.67         0.66 o                         
   0   3   3        344.54        298.88         8.59 o                         
   1   3   3        986.15       1014.52        23.74 o                         
   2   3   3         12.97          8.17         0.60 o                         
   3   3   3        207.79        210.59         7.20 o                         
   4   3   3         67.46         59.47         3.81 o                         
   5   3   3         30.96         34.25         1.55 o                         
   6   3   3          2.04          2.79         0.53 o                         
   7   3   3         46.18         48.40         2.50 o                         
   8   3   3        339.39        353.95        13.78 o                         
   9   3   3         16.04         16.40         1.69 o                         
  -8   4   3         91.44         84.24         4.04 o                         
  -7   4   3        170.90        173.49         4.41 o                         
  -6   4   3          0.11          0.23         1.28 o                         
  -5   4   3        211.96        210.99         4.48 o                         
  -4   4   3         28.25         18.73         1.05 o                         
  -3   4   3        102.53         95.78         4.21 o                         
  -2   4   3         60.42         58.75         2.09 o                         
  -1   4   3          0.19          0.29         0.37 o                         
   0   4   3        303.92        247.77         8.54 o                         
   1   4   3       2738.93       2720.80        51.29 o                         
   2   4   3        254.10        193.17         5.35 o                         
   3   4   3          7.12         20.05         1.92 o                         
   4   4   3        154.15        159.16         7.18 o                         
   5   4   3        319.13        356.09         7.84 o                         
   6   4   3          9.27          7.99         0.97 o                         
   7   4   3         49.50         52.95         2.66 o                         
   8   4   3         32.69         27.47         2.56 o                         
   9   4   3          0.31          1.18         0.89 o                         
  -7   5   3         30.70         28.35         1.30 o                         
  -6   5   3        642.69        656.17        23.71 o                         
  -5   5   3        128.37        120.89         3.76 o                         
  -4   5   3        662.10        672.32        12.63 o                         
  -3   5   3          4.56          4.45         0.69 o                         
  -2   5   3        982.08       1048.89        21.07 o                         
  -1   5   3        304.04        282.96         8.98 o                         
   0   5   3        346.52        344.28        11.79 o                         
   1   5   3       1245.09       1369.62        26.38 o                         
   2   5   3          3.81          8.13         0.90 o                         
   3   5   3         51.99         85.19         4.56 o                         
   4   5   3        712.42        745.24        26.54 o                         
   5   5   3        189.39        216.09         5.25 o                         
   6   5   3        336.32        338.62         6.86 o                         
   7   5   3        116.83        105.55         5.64 o                         
   8   5   3         94.90        100.95         5.22 o                         
   9   5   3         40.99         37.27         2.39 o                         
  -7   6   3         52.07         37.99         2.57 o                         
  -6   6   3        119.11        122.17         4.48 o                         
  -5   6   3        412.11        437.88        12.43 o                         
  -4   6   3         50.09         43.61         2.17 o                         
  -3   6   3         14.91         14.57         0.97 o                         
  -2   6   3         32.50         30.35         2.28 o                         
  -1   6   3         46.84         62.49         2.49 o                         
   0   6   3        107.55        128.01         5.43 o                         
   1   6   3        180.34        246.01         6.98 o                         
   2   6   3        470.40        514.60        13.21 o                         
   3   6   3        166.65        195.49         8.01 o                         
   4   6   3        172.99        152.44         4.16 o                         
   5   6   3        519.99        546.20         9.11 o                         
   6   6   3         10.72         14.62         1.25 o                         
   7   6   3        282.92        286.47        11.64 o                         
   8   6   3         25.17         27.61         2.39 o                         
   9   6   3          0.34          1.14         0.47 o                         
  -6   7   3         25.89         27.63         1.38 o                         
  -5   7   3          3.90          7.08         1.54 o                         
  -4   7   3        506.60        514.54        13.91 o                         
  -3   7   3        175.83        175.62         5.38 o                         
  -2   7   3          5.74          5.34         0.83 o                         
  -1   7   3         19.60         12.43         3.35 o                         
   0   7   3         57.49         59.62         2.61 o                         
   1   7   3        572.23        575.27        21.15 o                         
   2   7   3         16.06          8.90         0.78 o                         
   3   7   3        156.68        140.99         3.55 o                         
   4   7   3         59.70         56.91         1.48 o                         
   5   7   3        355.11        332.68         5.57 o                         
   6   7   3        434.63        418.76         9.51 o                         
   7   7   3        295.00        312.28        19.42 o                         
   8   7   3         82.97         81.60         3.10 o                         
   9   7   3          2.71          2.73         0.70 o                         
  -6   8   3         25.14         20.50         1.11 o                         
  -5   8   3         86.51        100.70         4.88 o                         
  -4   8   3         19.78         21.97         3.17 o                         
  -3   8   3        239.67        261.23         8.03 o                         
  -2   8   3        203.44        200.71         5.15 o                         
  -1   8   3          6.78         11.24         1.88 o                         
   0   8   3          0.02          1.42         0.45 o                         
   1   8   3          0.02          0.84         0.48 o                         
   2   8   3         43.27         44.31         1.37 o                         
   3   8   3        328.64        330.10         7.81 o                         
   4   8   3        144.56        146.32         3.04 o                         
   5   8   3         24.81         26.67         1.42 o                         
   6   8   3         54.75         47.86         5.49 o                         
   7   8   3        380.30        383.20        14.83 o                         
   8   8   3          0.06          0.17         0.74 o                         
  -5   9   3          8.63          6.25         0.63 o                         
  -4   9   3         51.68         62.41         3.91 o                         
  -3   9   3          2.39          1.52         1.06 o                         
  -2   9   3        380.23        368.81        13.84 o                         
  -1   9   3        290.86        294.48        11.62 o                         
   0   9   3        141.31        132.90         3.81 o                         
   1   9   3        179.50        145.61         3.62 o                         
   2   9   3         88.56         75.00         2.35 o                         
   3   9   3          6.87          7.26         0.74 o                         
   4   9   3        155.32        143.61         4.23 o                         
   5   9   3        535.30        537.11        11.72 o                         
   6   9   3         27.93         25.80         1.94 o                         
   7   9   3         25.97         21.73         1.53 o                         
   8   9   3          4.37          6.27         0.67 o                         
  -4  10   3          0.22          0.17         1.16 o                         
  -3  10   3          4.80          1.51         0.93 o                         
  -2  10   3         88.03         82.57         3.52 o                         
  -1  10   3          0.17          0.22         0.79 o                         
   0  10   3        212.62        194.55         6.71 o                         
   1  10   3         49.86         37.79         1.77 o                         
   2  10   3         71.38         63.78         4.84 o                         
   3  10   3          7.77         10.24         1.37 o                         
   4  10   3        124.55        119.56         3.33 o                         
   5  10   3         81.59         79.97         2.33 o                         
   6  10   3         48.89         51.04         2.03 o                         
   7  10   3         25.20         26.82         1.30 o                         
  -3  11   3         97.38         93.49         3.01 o                         
  -2  11   3         13.06         12.69         0.76 o                         
  -1  11   3          2.87          4.53         0.71 o                         
   0  11   3         66.36         66.14         2.79 o                         
   1  11   3         84.68         93.62         5.37 o                         
   2  11   3        158.93        132.28         7.06 o                         
   3  11   3         95.78         77.00         4.13 o                         
   4  11   3         17.70         17.29         1.57 o                         
   5  11   3        114.42        130.72         5.72 o                         
   6  11   3          3.53          5.76         0.84 o                         
  -1  12   3          0.02         -0.06         0.54 o                         
   0  12   3          3.45          2.69         0.66 o                         
   1  12   3         14.72         22.84         1.47 o                         
   2  12   3         26.36         40.99         1.69 o                         
   3  12   3         95.54        126.60         3.96 o                         
   4  12   3          7.06          9.17         1.18 o                         
   5  12   3        192.20        231.60         6.24 o                         
  -2 -12   4         29.69         34.04         1.77 o                         
  -1 -12   4        231.91        237.01         6.18 o                         
   0 -12   4         19.08         17.20         1.18 o                         
  -4 -11   4         22.52         20.80         1.37 o                         
  -3 -11   4          8.74          7.82         0.93 o                         
  -2 -11   4         10.06          9.37         0.87 o                         
  -1 -11   4          2.51          2.33         0.61 o                         
   0 -11   4         10.97          9.18         0.97 o                         
   1 -11   4         15.33         18.23         1.58 o                         
   2 -11   4         14.04         11.09         0.78 o                         
  -6 -10   4        106.54        112.70         4.65 o                         
  -5 -10   4         78.55         85.16         2.98 o                         
  -4 -10   4          0.05          0.11         0.67 o                         
  -3 -10   4          0.01          0.06         0.57 o                         
  -2 -10   4          0.01          0.99         0.71 o                         
  -1 -10   4          0.22          1.26         0.69 o                         
   0 -10   4        142.25        146.86         4.77 o                         
   1 -10   4         57.51         53.68         2.36 o                         
   2 -10   4         19.36         18.51         1.91 o                         
   3 -10   4        226.87        247.93        11.51 o                         
   4 -10   4          4.35          5.30         0.80 o                         
  -6  -9   4         14.02         19.95         1.34 o                         
  -5  -9   4          4.60          4.41         0.65 o                         
  -4  -9   4          1.12          1.43         0.63 o                         
  -3  -9   4         62.82         62.38         2.03 o                         
  -2  -9   4          5.67          6.57         0.97 o                         
  -1  -9   4        220.62        200.52         6.35 o                         
   0  -9   4        213.28        218.46         6.73 o                         
   1  -9   4         49.39         57.17         2.14 o                         
   2  -9   4         42.04         50.53         1.66 o                         
   3  -9   4          2.31          1.93         0.86 o                         
   4  -9   4         29.77         33.76         1.69 o                         
   5  -9   4          0.57          0.36         0.59 o                         
  -7  -8   4          0.02          0.19         0.52 o                         
  -6  -8   4         10.51          8.08         1.08 o                         
  -5  -8   4         13.70         10.55         1.24 o                         
  -4  -8   4          0.06          0.85         0.69 o                         
  -3  -8   4        531.34        516.90        11.13 o                         
  -2  -8   4        196.99        179.38         3.80 o                         
  -1  -8   4        151.31        157.09         6.44 o                         
   0  -8   4        487.50        473.44         8.09 o                         
   1  -8   4         18.66         20.58         1.07 o                         
   2  -8   4         32.91         25.80         1.46 o                         
   3  -8   4        286.18        283.61         8.03 o                         
   4  -8   4          0.75          0.98         0.52 o                         
   5  -8   4         49.17         50.19         2.57 o                         
   6  -8   4         17.40         13.18         1.16 o                         
  -7  -7   4         27.17         30.87         2.39 o                         
  -6  -7   4         49.41         59.54         4.01 o                         
  -5  -7   4        148.49        127.08         3.56 o                         
  -4  -7   4         52.75         46.98         1.78 o                         
  -3  -7   4        500.47        466.35         7.94 o                         
  -2  -7   4         11.01          9.24         0.94 o                         
  -1  -7   4         67.49         58.57         1.58 o                         
   0  -7   4        577.03        562.04         9.26 o                         
   1  -7   4         64.37         58.58         2.31 o                         
   2  -7   4         68.07         63.53         3.78 o                         
   3  -7   4          4.74          4.79         1.12 o                         
   4  -7   4         31.55         31.12         1.93 o                         
   5  -7   4         89.79         92.53         2.66 o                         
   6  -7   4          0.08          0.36         0.51 o                         
  -8  -6   4         24.88         19.61         1.52 o                         
  -7  -6   4         21.10         22.18         2.24 o                         
  -6  -6   4         17.67         19.88         2.45 o                         
  -5  -6   4          0.60          1.81         0.56 o                         
  -4  -6   4         18.06         16.21         0.92 o                         
  -3  -6   4          1.15          3.20         0.51 o                         
  -2  -6   4         56.68         50.66         2.17 o                         
  -1  -6   4         56.53         60.70         2.13 o                         
   0  -6   4         30.55         21.83         1.10 o                         
   1  -6   4         44.27         59.27         2.46 o                         
   2  -6   4         11.25         10.83         0.84 o                         
   3  -6   4          5.18          7.41         1.20 o                         
   4  -6   4        284.97        305.61         6.25 o                         
   5  -6   4         21.80         20.75         1.28 o                         
   6  -6   4        106.01        117.53         3.89 o                         
   7  -6   4         17.45         16.48         2.20 o                         
  -8  -5   4         42.62         43.84         2.64 o                         
  -7  -5   4          0.22          1.13         0.80 o                         
  -6  -5   4          3.81          3.79         0.83 o                         
  -5  -5   4        181.16        159.51         4.46 o                         
  -4  -5   4        266.14        255.34         5.31 o                         
  -3  -5   4         15.05         13.35         1.05 o                         
  -2  -5   4         12.16         21.61         1.16 o                         
  -1  -5   4         54.95         46.45         2.16 o                         
   0  -5   4        129.70        176.41        24.35 o                         
   1  -5   4         97.58         86.74        11.11 o                         
   2  -5   4          1.40          0.29         0.65 o                         
   3  -5   4        441.31        444.66        10.33 o                         
   4  -5   4        149.18        133.97         3.29 o                         
   5  -5   4          0.29          1.09         0.68 o                         
   6  -5   4          0.36          0.81         0.61 o                         
   7  -5   4         28.30         27.05         1.13 o                         
   8  -5   4         58.28         60.30         3.30 o                         
  -8  -4   4          1.16          0.79         0.67 o                         
  -7  -4   4          5.11          3.70         1.58 o                         
  -6  -4   4         17.35         19.18         1.79 o                         
  -5  -4   4        117.77        117.89         4.47 o                         
  -4  -4   4         60.67         71.08         2.03 o                         
  -3  -4   4          5.16          6.83         0.88 o                         
  -2  -4   4        115.39        133.46         4.14 o                         
  -1  -4   4         49.82         64.61         3.21 o                         
   0  -4   4          3.48          5.85         0.62 o                         
   1  -4   4         24.79         27.29         2.07 o                         
   2  -4   4          8.33         11.87         1.69 o                         
   3  -4   4       1442.94       1502.04        35.84 o                         
   4  -4   4          7.41          7.35         0.95 o                         
   5  -4   4         60.85         58.91         2.69 o                         
   6  -4   4        217.57        232.01         5.57 o                         
   7  -4   4         72.10         69.49         2.23 o                         
   8  -4   4          1.41          1.27         0.78 o                         
  -8  -3   4          2.70          3.11         1.23 o                         
  -7  -3   4         48.53         42.91         2.23 o                         
  -6  -3   4        397.37        387.18        10.76 o                         
  -5  -3   4        168.37        207.14         9.95 o                         
  -4  -3   4         30.41         28.99         2.00 o                         
  -3  -3   4       1443.00       1547.70        36.33 o                         
  -2  -3   4        396.53        392.56         9.72 o                         
  -1  -3   4       1268.75       1458.30        27.74 o                         
   0  -3   4          8.93         17.47         1.45 o                         
   1  -3   4        311.43        299.36        21.34 o                         
   2  -3   4        424.58        489.72        12.44 o                         
   3  -3   4         51.40         55.40         3.63 o                         
   4  -3   4         79.98        109.70         3.27 o                         
   5  -3   4        161.70        155.20         3.36 o                         
   6  -3   4         73.17         79.99         2.53 o                         
   7  -3   4        498.60        500.61         9.23 o                         
   8  -3   4         16.55         17.90         0.96 o                         
  -8  -2   4          0.22          1.88         1.31 o                         
  -7  -2   4         20.98         25.18         1.76 o                         
  -6  -2   4        143.62        134.19         5.39 o                         
  -5  -2   4        182.34        173.81         7.67 o                         
  -4  -2   4         25.13         22.50         2.60 o                         
  -3  -2   4       1306.14       1476.95        34.96 o                         
  -2  -2   4       2328.02       2525.68        58.20 o                         
  -1  -2   4         19.85         11.93         0.57 o                         
   0  -2   4         49.48         34.54         3.44 o                         
   1  -2   4          3.20          1.33         0.89 o                         
   2  -2   4         70.29         68.49         2.43 o                         
   3  -2   4          7.28          7.92         1.00 o                         
   4  -2   4         11.10         11.37         1.28 o                         
   5  -2   4        125.55        125.70         2.64 o                         
   6  -2   4         25.79         29.40         1.23 o                         
   7  -2   4        280.11        287.08         6.81 o                         
   8  -2   4        106.77         96.44         2.40 o                         
   9  -2   4          5.51          4.42         0.85 o                         
  -8  -1   4        207.14        217.09         9.68 o                         
  -7  -1   4          0.01          0.32         0.82 o                         
  -6  -1   4        373.28        365.45         7.29 o                         
  -5  -1   4        455.48        444.83         8.41 o                         
  -4  -1   4        259.59        306.29        12.66 o                         
  -3  -1   4          0.02          0.93         1.04 o                         
  -2  -1   4        211.89        208.19         7.52 o                         
  -1  -1   4        283.67        356.01         6.90 o                         
   0  -1   4          1.56          0.81         0.22 o                         
   1  -1   4        971.99        929.86        26.76 o                         
   2  -1   4       4757.24       4365.92        81.93 o                         
   3  -1   4       1151.91       1165.54        22.59 o                         
   4  -1   4        130.57        173.58         5.54 o                         
   5  -1   4         81.34         75.90         2.02 o                         
   6  -1   4        223.50        209.79         4.29 o                         
   7  -1   4         20.69         18.36         1.33 o                         
   8  -1   4         16.77         16.96         1.12 o                         
   9  -1   4         53.96         60.59         3.42 o                         
  -8   0   4         35.09         46.46         3.11 o                         
  -7   0   4          0.08          0.69         0.63 o                         
  -6   0   4         82.00         88.43         2.23 o                         
  -5   0   4          1.66          1.88         0.42 o                         
  -4   0   4        144.28        127.76         6.23 o                         
  -3   0   4        708.59        822.31        29.19 o                         
  -2   0   4         16.20         17.71         0.93 o                         
  -1   0   4          2.67          2.32         0.40 o                         
   0   0   4       1034.23        964.21        22.07 o                         
   1   0   4       5263.53       4814.34       106.20 o                         
   2   0   4      17038.75      16260.00       371.77 o                         
   3   0   4       2560.08       2483.84        67.29 o                         
   4   0   4        164.37        211.73         6.71 o                         
   5   0   4         14.30         15.83         1.00 o                         
   6   0   4        175.42        178.22         4.78 o                         
   7   0   4        269.74        257.22         5.03 o                         
   8   0   4         61.80         57.34         3.76 o                         
   9   0   4         42.45         34.48         1.59 o                         
  -8   1   4          1.27          2.89         1.39 o                         
  -7   1   4         27.57         25.48         1.74 o                         
  -6   1   4        262.67        238.24         4.27 o                         
  -5   1   4        224.97        212.61         3.25 o                         
  -4   1   4         32.17         24.81         1.24 o                         
  -3   1   4         93.58        117.58         5.29 o                         
  -2   1   4        484.11        498.54        10.03 o                         
  -1   1   4        222.63        163.35         3.66 o                         
   0   1   4        865.56        771.97        15.61 o                         
   1   1   4        734.97        716.85        13.84 o                         
   2   1   4       4649.62       4109.36       133.27 o                         
   3   1   4       1861.19       1826.03        60.19 o                         
   4   1   4        110.47        105.62         6.95 o                         
   5   1   4         12.78         12.84         1.15 o                         
   6   1   4         32.72         33.43         1.93 o                         
   7   1   4         21.53         23.85         1.33 o                         
   8   1   4          4.78          7.56         0.94 o                         
   9   1   4         87.95        100.77         4.35 o                         
  -8   2   4         21.31         16.06         1.94 o                         
  -7   2   4        141.89        149.49         3.86 o                         
  -6   2   4        132.40        146.32         5.14 o                         
  -5   2   4         11.03         12.65         0.70 o                         
  -4   2   4        149.64        138.30         2.98 o                         
  -3   2   4          1.34          0.76         0.50 o                         
  -2   2   4         19.65         22.62         1.40 o                         
  -1   2   4        412.52        402.22         8.44 o                         
   0   2   4        524.11        506.47         8.94 o                         
   1   2   4        104.64        121.95         3.52 o                         
   2   2   4        232.96        219.26         8.16 o                         
   3   2   4          9.21         14.15         0.90 o                         
   4   2   4         51.59         66.50         2.51 o                         
   5   2   4         83.61         75.59         2.11 o                         
   6   2   4        326.86        357.92         6.96 o                         
   7   2   4          3.30          4.20         1.12 o                         
   8   2   4         20.48         21.55         1.64 o                         
   9   2   4          1.36          1.36         0.78 o                         
  -8   3   4         33.23         32.92         2.07 o                         
  -7   3   4        192.21        190.53         5.52 o                         
  -6   3   4        127.73        130.10         4.01 o                         
  -5   3   4         11.34         14.46         0.77 o                         
  -4   3   4          0.84          1.26         0.46 o                         
  -3   3   4        168.05        161.87         5.23 o                         
  -2   3   4       1406.92       1601.34        31.05 o                         
  -1   3   4         71.38         66.74         1.77 o                         
   0   3   4         54.86         66.40         1.87 o                         
   1   3   4        209.02        202.47         4.30 o                         
   2   3   4          3.40          3.95         0.61 o                         
   3   3   4         82.23        110.54         3.25 o                         
   4   3   4        459.31        443.70        11.28 o                         
   5   3   4        296.72        315.71         6.10 o                         
   6   3   4        304.76        320.79         8.88 o                         
   7   3   4        114.47        137.35         4.74 o                         
   8   3   4         52.56         61.50         3.95 o                         
   9   3   4         57.15         59.05         2.40 o                         
  -7   4   4        191.00        195.58         5.65 o                         
  -6   4   4         21.24         18.79         1.82 o                         
  -5   4   4       1502.73       1544.19        21.84 o                         
  -4   4   4         47.51         42.13         1.40 o                         
  -3   4   4         32.42         28.51         1.37 o                         
  -2   4   4       1244.19       1383.07        27.36 o                         
  -1   4   4        395.64        420.98         7.74 o                         
   0   4   4       1253.47       1234.14        28.75 o                         
   1   4   4        300.85        348.20         8.80 o                         
   2   4   4        188.61        227.16         4.98 o                         
   3   4   4        187.12        175.47         5.15 o                         
   4   4   4       1551.20       1595.93        53.75 o                         
   5   4   4         13.54         15.10         0.91 o                         
   6   4   4        354.10        358.75         8.16 o                         
   7   4   4          5.93          5.28         1.50 o                         
   8   4   4          0.35          0.00         0.86 o                         
   9   4   4        535.80        553.80        13.80 o                         
  -7   5   4          2.59          2.12         0.49 o                         
  -6   5   4         41.15         42.87         3.25 o                         
  -5   5   4        294.63        293.72         7.19 o                         
  -4   5   4         87.38         87.30         2.26 o                         
  -3   5   4        174.71        172.47         4.35 o                         
  -2   5   4         90.56        105.33         3.25 o                         
  -1   5   4         23.77         13.30         1.00 o                         
   0   5   4        554.08        658.30        23.85 o                         
   1   5   4         33.55         36.21         1.75 o                         
   2   5   4       1182.05       1269.39        38.08 o                         
   3   5   4          7.84          7.26         0.99 o                         
   4   5   4          2.15          4.95         0.93 o                         
   5   5   4       1149.66       1133.15        22.66 o                         
   6   5   4        193.74        188.88         6.72 o                         
   7   5   4         37.43         37.78         3.17 o                         
   8   5   4          1.50          2.57         0.93 o                         
   9   5   4          9.90         10.84         1.65 o                         
  -6   6   4         18.49         16.14         1.69 o                         
  -5   6   4        178.34        171.34         5.45 o                         
  -4   6   4        151.83        147.20         5.80 o                         
  -3   6   4        105.84        112.97         3.33 o                         
  -2   6   4        200.43        195.36         9.93 o                         
  -1   6   4         13.88          7.12         1.52 o                         
   0   6   4        360.23        350.57         9.76 o                         
   1   6   4        265.48        310.79         8.55 o                         
   2   6   4        393.40        406.60        10.76 o                         
   3   6   4        172.53        165.28         5.32 o                         
   4   6   4         90.48         99.85         2.37 o                         
   5   6   4         56.81         52.24         2.61 o                         
   6   6   4        319.22        330.64         7.95 o                         
   7   6   4         53.30         64.48         4.39 o                         
   8   6   4        363.96        385.68        10.27 o                         
   9   6   4         83.78         85.31         6.85 o                         
  -6   7   4         27.49         26.81         1.60 o                         
  -5   7   4          0.96          0.99         1.09 o                         
  -4   7   4        169.91        182.21         6.20 o                         
  -3   7   4        453.54        451.16        10.44 o                         
  -2   7   4        163.85        140.94         7.65 o                         
  -1   7   4        329.87        366.17        14.75 o                         
   0   7   4        160.37        140.56         6.95 o                         
   1   7   4        488.55        479.47        18.04 o                         
   2   7   4          9.08         10.68         0.83 o                         
   3   7   4          0.42          1.05         0.62 o                         
   4   7   4        188.11        173.47         4.08 o                         
   5   7   4          0.72          1.56         0.57 o                         
   6   7   4        684.67        692.77        15.73 o                         
   7   7   4         65.70         57.50         2.24 o                         
   8   7   4         92.32         98.72         3.66 o                         
   9   7   4          0.41          0.85         0.68 o                         
  -5   8   4         24.55         27.86         1.53 o                         
  -4   8   4        315.35        307.60         8.80 o                         
  -3   8   4         59.14         66.17         3.24 o                         
  -2   8   4        453.26        414.94        12.09 o                         
  -1   8   4        863.72        842.66        30.61 o                         
   0   8   4        387.20        386.60        11.93 o                         
   1   8   4        109.54        113.41         3.49 o                         
   2   8   4        401.05        369.65        13.13 o                         
   3   8   4        222.77        204.94         5.37 o                         
   4   8   4        722.05        704.67        12.89 o                         
   5   8   4        301.84        280.41         5.41 o                         
   6   8   4        334.58        340.93         8.00 o                         
   7   8   4         44.85         49.98         2.08 o                         
   8   8   4         24.59         24.36         2.05 o                         
  -5   9   4         36.93         35.36         3.22 o                         
  -4   9   4         29.30         19.95         1.34 o                         
  -3   9   4         18.15         18.41         1.32 o                         
  -2   9   4          8.07         17.01         2.24 o                         
  -1   9   4        193.44        171.77         7.44 o                         
   0   9   4        122.48         93.44         2.47 o                         
   1   9   4        267.23        234.30         5.04 o                         
   2   9   4         78.51         71.48         3.26 o                         
   3   9   4        990.40       1022.51        17.78 o                         
   4   9   4        252.76        238.42         7.29 o                         
   5   9   4        333.01        349.75         8.98 o                         
   6   9   4         10.84          7.31         0.98 o                         
   7   9   4         36.26         39.84         1.68 o                         
   8   9   4         42.45         27.57         1.77 o                         
  -4  10   4        129.69        120.83         5.03 o                         
  -3  10   4         19.06         10.56         1.14 o                         
  -2  10   4         12.62         12.18         1.20 o                         
  -1  10   4        326.02        278.17        12.51 o                         
   0  10   4         28.34         29.73         3.42 o                         
   1  10   4         89.09        103.81         7.64 o                         
   2  10   4        375.35        376.86        15.59 o                         
   3  10   4          3.31          3.97         0.71 o                         
   4  10   4        120.67        142.79         5.36 o                         
   5  10   4          0.79          1.24         0.56 o                         
   6  10   4         85.67         87.95         3.73 o                         
   7  10   4          9.48         14.37         1.67 o                         
  -3  11   4          9.51         13.73         1.54 o                         
  -2  11   4          3.71          0.69         0.57 o                         
  -1  11   4          2.48          7.72         1.02 o                         
   0  11   4         10.77         12.00         1.16 o                         
   1  11   4         80.33         88.31         5.07 o                         
   2  11   4         41.98         37.45         6.01 o                         
   3  11   4         49.63         52.93         2.19 o                         
   4  11   4         69.83         76.14         4.12 o                         
   5  11   4         26.83         34.45         1.94 o                         
   6  11   4         17.72         19.84         2.16 o                         
  -1  12   4        183.40        200.29         5.59 o                         
   0  12   4         18.32         20.03         2.08 o                         
   1  12   4          1.08          1.76         0.54 o                         
   2  12   4          0.38          1.71         0.60 o                         
   3  12   4          0.11          1.10         0.57 o                         
   4  12   4          1.75          4.19         0.80 o                         
   5  12   4         56.87         63.44         4.01 o                         
  -4 -11   5         54.19         55.79         4.45 o                         
  -3 -11   5          0.12         -0.25         0.47 o                         
  -2 -11   5          4.54          5.94         0.61 o                         
  -1 -11   5          0.25          1.12         0.51 o                         
   0 -11   5         17.66         17.34         1.15 o                         
   1 -11   5         25.08         26.50         2.45 o                         
   2 -11   5          0.06          0.45         0.34 o                         
  -5 -10   5         14.66         12.55         1.37 o                         
  -4 -10   5          0.24          0.66         0.56 o                         
  -3 -10   5          8.70          4.66         0.74 o                         
  -2 -10   5          1.10          0.83         0.55 o                         
  -1 -10   5         69.52         70.38         2.92 o                         
   0 -10   5        122.00        134.00         4.97 o                         
   1 -10   5         24.19         26.91         1.58 o                         
   2 -10   5        344.16        342.57        12.51 o                         
   3 -10   5         17.20         18.69         1.05 o                         
  -6  -9   5        154.72        182.21         7.25 o                         
  -5  -9   5         17.53         19.42         2.07 o                         
  -4  -9   5          2.56          2.68         0.71 o                         
  -3  -9   5        116.07         98.16         2.60 o                         
  -2  -9   5         73.74         68.44         2.46 o                         
  -1  -9   5         22.43         18.11         1.59 o                         
   0  -9   5          4.21          5.76         0.92 o                         
   1  -9   5          4.67          3.54         0.96 o                         
   2  -9   5        500.79        535.81        11.11 o                         
   3  -9   5        152.15        151.85         4.65 o                         
   4  -9   5          0.00          0.60         0.72 o                         
   5  -9   5         26.31         25.84         1.61 o                         
  -7  -8   5        172.91        168.98         6.49 o                         
  -6  -8   5         26.25         34.62         2.94 o                         
  -5  -8   5         17.64         13.33         1.90 o                         
  -4  -8   5        164.61        141.57         3.89 o                         
  -3  -8   5          6.37          4.18         0.71 o                         
  -2  -8   5        807.31        733.99        18.65 o                         
  -1  -8   5        220.19        219.44         5.71 o                         
   0  -8   5          4.28          8.46         0.85 o                         
   1  -8   5        950.28        956.64        20.26 o                         
   2  -8   5          9.04         14.63         1.34 o                         
   3  -8   5        430.36        480.33        10.24 o                         
   4  -8   5         13.19         17.42         1.33 o                         
   5  -8   5         94.26         86.24         2.95 o                         
  -7  -7   5         13.39         13.14         1.53 o                         
  -6  -7   5         28.61         40.02         3.02 o                         
  -5  -7   5          8.61          9.95         1.86 o                         
  -4  -7   5         42.71         36.60         2.60 o                         
  -3  -7   5         10.17          4.55         0.71 o                         
  -2  -7   5       1744.85       1687.96        43.14 o                         
  -1  -7   5        254.24        250.40         4.70 o                         
   0  -7   5        305.99        303.22         5.48 o                         
   1  -7   5         53.67         52.66         1.50 o                         
   2  -7   5         17.63         15.99         1.23 o                         
   3  -7   5         18.95         18.06         2.11 o                         
   4  -7   5         55.50         52.98         2.57 o                         
   5  -7   5        221.27        244.47         5.57 o                         
   6  -7   5          8.17          6.47         0.76 o                         
  -8  -6   5         21.79         20.28         1.75 o                         
  -7  -6   5          9.75         15.72         1.69 o                         
  -6  -6   5          1.35         -1.08         1.20 o                         
  -5  -6   5          7.69          9.08         1.86 o                         
  -4  -6   5        644.23        592.21        12.69 o                         
  -3  -6   5        138.89        135.57         3.29 o                         
  -2  -6   5        418.34        409.54         7.79 o                         
  -1  -6   5        283.31        265.54         4.38 o                         
   0  -6   5         42.71         40.38         1.31 o                         
   1  -6   5        133.98        140.24         3.59 o                         
   2  -6   5        204.69        221.02         4.76 o                         
   3  -6   5          3.48          3.96         0.77 o                         
   4  -6   5         35.35         58.00         4.06 o                         
   5  -6   5          7.89         11.09         1.03 o                         
   6  -6   5         19.27         22.30         1.45 o                         
   7  -6   5        126.26        109.39         6.67 o                         
  -7  -5   5         39.70         34.15         2.27 o                         
  -6  -5   5         15.27         12.40         1.39 o                         
  -5  -5   5         57.43         57.32         2.38 o                         
  -4  -5   5        567.33        539.93         9.00 o                         
  -3  -5   5        638.44        595.70        10.73 o                         
  -2  -5   5          6.89         11.06         1.00 o                         
  -1  -5   5          0.01          0.42         0.70 o                         
   0  -5   5         36.06         36.42         1.81 o                         
   1  -5   5          0.81          1.68         1.04 o                         
   2  -5   5        442.65        499.83         7.24 o                         
   3  -5   5          3.77          6.89         0.77 o                         
   4  -5   5         63.92         61.09         4.11 o                         
   5  -5   5          5.46          5.29         0.99 o                         
   6  -5   5          0.43          0.80         0.62 o                         
   7  -5   5          5.78          4.16         0.56 o                         
   8  -5   5         18.93         18.30         1.65 o                         
  -8  -4   5         10.12          9.02         1.27 o                         
  -7  -4   5          0.72         -0.21         0.82 o                         
  -6  -4   5        633.91        591.26        22.52 o                         
  -5  -4   5        188.29        191.52         9.25 o                         
  -4  -4   5        536.96        553.49        10.21 o                         
  -3  -4   5         24.22         16.97         1.28 o                         
  -2  -4   5         43.77         36.29         1.61 o                         
  -1  -4   5         63.94         79.64         3.96 o                         
   0  -4   5        104.76         93.22         3.20 o                         
   1  -4   5       1840.59       2001.00        48.08 o                         
   2  -4   5        284.87        283.73        11.90 o                         
   3  -4   5          8.08          7.60         0.95 o                         
   4  -4   5         59.48         59.90         2.38 o                         
   5  -4   5         61.10         59.79         5.80 o                         
   6  -4   5        113.62        120.96         3.44 o                         
   7  -4   5          0.03          0.13         0.54 o                         
   8  -4   5         63.02         70.79         2.32 o                         
  -8  -3   5          0.49         -0.36         0.99 o                         
  -7  -3   5          8.36          7.67         1.96 o                         
  -6  -3   5        101.10         84.98         5.75 o                         
  -5  -3   5       1026.24       1054.38        37.76 o                         
  -4  -3   5        226.43        214.73         4.62 o                         
  -3  -3   5        357.20        345.88         9.11 o                         
  -2  -3   5        580.81        577.12        11.49 o                         
  -1  -3   5        172.59        176.49         8.06 o                         
   0  -3   5         20.42         21.65         1.28 o                         
   1  -3   5         68.90         99.27         4.01 o                         
   2  -3   5         54.41         74.24         3.93 o                         
   3  -3   5          2.02         -0.40         0.91 o                         
   4  -3   5        231.48        239.38         4.99 o                         
   5  -3   5         30.53         27.56         1.72 o                         
   6  -3   5         14.07         14.68         1.23 o                         
   7  -3   5        105.94        109.50         2.78 o                         
   8  -3   5          5.06          5.70         0.80 o                         
  -8  -2   5         31.60         32.05         2.73 o                         
  -7  -2   5        107.92        109.99         6.57 o                         
  -6  -2   5        119.25        107.79         6.72 o                         
  -5  -2   5        696.90        689.34        18.00 o                         
  -4  -2   5         98.96         89.57         2.82 o                         
  -3  -2   5         37.28         54.10         2.01 o                         
  -2  -2   5        720.68        734.92        14.30 o                         
  -1  -2   5        117.79        126.82         2.79 o                         
   0  -2   5        145.82        153.00         3.67 o                         
   1  -2   5        656.61        634.02        38.47 o                         
   2  -2   5        402.32        441.68        15.66 o                         
   3  -2   5         45.59         65.97         2.67 o                         
   4  -2   5        434.34        433.71         9.46 o                         
   5  -2   5         13.86         15.76         1.07 o                         
   6  -2   5         56.60         60.33         1.79 o                         
   7  -2   5          4.96          9.40         1.04 o                         
   8  -2   5          4.13          4.98         0.69 o                         
   9  -2   5          2.17          3.36         0.55 o                         
  -8  -1   5          1.35          4.04         1.48 o                         
  -7  -1   5        239.41        242.53        11.35 o                         
  -6  -1   5        463.35        454.21        12.67 o                         
  -5  -1   5          1.58          1.23         0.63 o                         
  -4  -1   5         34.29         33.96         1.84 o                         
  -3  -1   5         27.12         16.44         1.37 o                         
  -2  -1   5       1040.40       1118.21        37.16 o                         
  -1  -1   5         86.57         69.37         4.25 o                         
   0  -1   5         62.98         75.14         3.86 o                         
   1  -1   5        272.72        252.30         6.56 o                         
   2  -1   5        252.12        279.70         6.98 o                         
   3  -1   5       2806.67       2820.35        53.55 o                         
   4  -1   5        966.37        893.99        22.15 o                         
   5  -1   5          0.00          0.48         0.49 o                         
   6  -1   5         81.34         75.61         2.42 o                         
   7  -1   5         62.23         66.57         2.53 o                         
   8  -1   5         57.96         57.42         1.80 o                         
   9  -1   5          3.40          2.32         0.69 o                         
  -8   0   5         19.89         15.32         1.73 o                         
  -7   0   5        107.53        110.82         5.77 o                         
  -6   0   5         86.75         88.02         4.82 o                         
  -5   0   5        362.33        361.69         7.89 o                         
  -4   0   5         41.93         45.19         1.70 o                         
  -3   0   5         89.17        100.96         3.53 o                         
  -2   0   5          7.04          8.81         0.57 o                         
  -1   0   5         60.23         43.03         2.71 o                         
   0   0   5        262.65        261.77         5.02 o                         
   1   0   5        201.40        176.91        12.37 o                         
   2   0   5       1949.58       2008.69        46.71 o                         
   3   0   5        262.88        282.17         7.67 o                         
   4   0   5        544.37        518.73        13.43 o                         
   5   0   5        305.15        307.59         8.91 o                         
   6   0   5         42.65         29.79         1.68 o                         
   7   0   5         36.16         32.50         2.03 o                         
   8   0   5          0.14          0.64         0.59 o                         
   9   0   5          4.51          3.75         0.56 o                         
  -8   1   5         44.13         39.05         1.85 o                         
  -7   1   5        374.49        380.79        10.88 o                         
  -6   1   5         54.71         45.52         1.97 o                         
  -5   1   5        515.68        501.73         7.15 o                         
  -4   1   5          0.00          1.23         0.43 o                         
  -3   1   5        147.14        179.59         4.36 o                         
  -2   1   5          0.08          9.94         0.67 o                         
  -1   1   5         69.57         71.38         2.80 o                         
   0   1   5        274.66        261.05         9.87 o                         
   1   1   5        951.19        922.59        17.87 o                         
   2   1   5        662.07        671.81        15.24 o                         
   3   1   5       1698.81       1640.81        54.21 o                         
   4   1   5       1743.36       1845.15        61.06 o                         
   5   1   5         29.53         26.64         1.64 o                         
   6   1   5          2.59          3.65         0.67 o                         
   7   1   5          0.06          0.11         0.72 o                         
   8   1   5         19.20         18.40         1.53 o                         
   9   1   5         21.94         23.55         1.19 o                         
  -8   2   5         75.08         73.12         3.87 o                         
  -7   2   5         13.36         14.75         1.24 o                         
  -6   2   5        102.71         96.53         4.49 o                         
  -5   2   5         91.37         87.88         2.32 o                         
  -4   2   5          0.67          0.24         0.37 o                         
  -3   2   5        245.39        250.90         7.19 o                         
  -2   2   5       1027.82        982.47        23.54 o                         
  -1   2   5        514.83        559.66         9.65 o                         
   0   2   5         25.16         40.15         2.11 o                         
   1   2   5        619.30        487.32        11.55 o                         
   2   2   5       1940.04       1911.92        44.16 o                         
   3   2   5        321.88        378.04         9.44 o                         
   4   2   5        296.96        332.88        11.02 o                         
   5   2   5          1.31          2.37         0.59 o                         
   6   2   5        335.19        335.08         6.79 o                         
   7   2   5         22.77         21.94         1.26 o                         
   8   2   5         53.57         49.43         2.46 o                         
   9   2   5         41.49         43.79         2.46 o                         
  -7   3   5         10.04          9.04         0.74 o                         
  -6   3   5        446.00        408.51         9.22 o                         
  -5   3   5         70.29         63.01         1.70 o                         
  -4   3   5         73.44         62.21         1.78 o                         
  -3   3   5        660.66        688.51        17.11 o                         
  -2   3   5        264.70        296.02         6.80 o                         
  -1   3   5       1052.99       1109.67        21.65 o                         
   0   3   5        308.98        332.14         6.08 o                         
   1   3   5          8.32         12.77         0.95 o                         
   2   3   5        610.89        585.40        11.54 o                         
   3   3   5        279.12        258.03         9.80 o                         
   4   3   5        277.57        259.91        10.42 o                         
   5   3   5        135.45        154.98         3.99 o                         
   6   3   5         28.16         36.24         1.67 o                         
   7   3   5        170.98        188.44         4.87 o                         
   8   3   5          1.74          1.76         0.73 o                         
   9   3   5          7.65          6.42         0.97 o                         
  -7   4   5         21.63         26.00         1.70 o                         
  -6   4   5          0.74          0.64         0.49 o                         
  -5   4   5        259.00        260.06         7.33 o                         
  -4   4   5         12.49          9.78         0.69 o                         
  -3   4   5         23.46         16.80         0.81 o                         
  -2   4   5        763.94        757.81        15.60 o                         
  -1   4   5         80.73        105.68         3.01 o                         
   0   4   5        340.36        302.24        24.31 o                         
   1   4   5         16.62         13.29         0.79 o                         
   2   4   5         40.63         44.67         1.70 o                         
   3   4   5        390.48        463.49        11.77 o                         
   4   4   5         82.65         88.21         4.73 o                         
   5   4   5        194.12        186.61         3.64 o                         
   6   4   5          0.16          0.99         0.55 o                         
   7   4   5         53.71         51.15         2.07 o                         
   8   4   5         49.79         54.87         3.68 o                         
   9   4   5        163.70        166.93         6.97 o                         
  -7   5   5         18.13         17.33         1.17 o                         
  -6   5   5         11.21         14.01         1.94 o                         
  -5   5   5         64.69         55.30         2.14 o                         
  -4   5   5          0.14          0.47         0.49 o                         
  -3   5   5        471.49        459.15         7.39 o                         
  -2   5   5          5.61          4.92         0.54 o                         
  -1   5   5        241.54        236.43         5.89 o                         
   0   5   5          5.96          4.35         1.61 o                         
   1   5   5         94.56        104.50         4.88 o                         
   2   5   5          2.69          6.49         0.69 o                         
   3   5   5         41.23         44.17         1.90 o                         
   4   5   5         64.06         61.71         2.16 o                         
   5   5   5          2.98          2.59         0.63 o                         
   6   5   5         30.38         30.37         1.31 o                         
   7   5   5         66.52         71.19         4.27 o                         
   8   5   5         54.50         50.41         3.44 o                         
   9   5   5          9.53         10.94         1.46 o                         
  -6   6   5          7.37          7.54         1.11 o                         
  -5   6   5          2.23          1.97         0.70 o                         
  -4   6   5        261.56        256.10         8.12 o                         
  -3   6   5        190.71        184.17         4.13 o                         
  -2   6   5        207.54        197.32         5.32 o                         
  -1   6   5        527.23        488.33        18.55 o                         
   0   6   5         22.29         23.76         3.99 o                         
   1   6   5         12.22          8.28         1.42 o                         
   2   6   5        100.65        121.57         4.12 o                         
   3   6   5        160.84        167.19         3.71 o                         
   4   6   5        123.22        134.79         2.66 o                         
   5   6   5        145.68        140.53         3.23 o                         
   6   6   5        151.21        149.84         3.37 o                         
   7   6   5         46.51         49.33         3.53 o                         
   8   6   5         12.47          8.01         1.63 o                         
   9   6   5        243.87        248.03        12.33 o                         
  -6   7   5          0.78          0.90         0.60 o                         
  -5   7   5          0.06          0.42         0.55 o                         
  -4   7   5        110.11        119.33         4.63 o                         
  -3   7   5        239.88        239.57         6.42 o                         
  -2   7   5        231.52        241.98         6.36 o                         
  -1   7   5        885.94        847.82        33.91 o                         
   0   7   5         66.14         56.41         2.78 o                         
   1   7   5         26.88         17.13         1.27 o                         
   2   7   5         59.19         54.17         2.79 o                         
   3   7   5          2.76          5.00         0.68 o                         
   4   7   5         87.80         86.20         1.90 o                         
   5   7   5         40.56         38.14         1.28 o                         
   6   7   5         39.18         38.47         2.84 o                         
   7   7   5         93.12         94.96         3.33 o                         
   8   7   5         10.76         10.14         1.58 o                         
   9   7   5        129.58        151.99         5.98 o                         
  -5   8   5          2.94          2.95         0.70 o                         
  -4   8   5         35.62         33.68         1.79 o                         
  -3   8   5        265.53        245.55         6.30 o                         
  -2   8   5        397.31        385.93        11.06 o                         
  -1   8   5         12.64         13.73         2.16 o                         
   0   8   5        269.35        276.26         9.56 o                         
   1   8   5          0.56          3.44         0.61 o                         
   2   8   5       1326.51       1364.73        33.50 o                         
   3   8   5          3.69          9.36         0.98 o                         
   4   8   5        332.08        317.82         5.40 o                         
   5   8   5        171.09        149.09         3.11 o                         
   6   8   5          0.78          0.88         0.80 o                         
   7   8   5        775.57        758.82        19.01 o                         
   8   8   5          0.35          0.40         0.64 o                         
  -4   9   5          5.62          5.02         0.83 o                         
  -3   9   5         74.79         75.66         2.63 o                         
  -2   9   5         25.48         19.03         1.56 o                         
  -1   9   5         51.00         44.05         4.37 o                         
   0   9   5         13.56         12.48         1.91 o                         
   1   9   5         29.48         33.05         1.64 o                         
   2   9   5         42.19         40.32         2.64 o                         
   3   9   5        766.12        767.36        14.04 o                         
   4   9   5         49.93         45.74         2.07 o                         
   5   9   5        105.45        110.00         5.25 o                         
   6   9   5          2.79          2.81         0.81 o                         
   7   9   5         62.00         60.22         3.02 o                         
   8   9   5         55.58         52.46         2.77 o                         
  -4  10   5         19.78         24.57         1.61 o                         
  -3  10   5          0.02         -0.31         0.52 o                         
  -2  10   5         10.69         13.85         1.31 o                         
  -1  10   5         69.37         75.22         3.48 o                         
   0  10   5          0.31          0.32         1.61 o                         
   1  10   5        135.16        129.94         4.96 o                         
   2  10   5          7.22          2.48         1.29 o                         
   3  10   5          2.94          0.78         0.78 o                         
   4  10   5         41.79         31.44         2.60 o                         
   5  10   5         33.66         26.65         1.78 o                         
   6  10   5          5.96          9.23         2.45 o                         
   7  10   5         30.85         43.29         2.58 o                         
  -3  11   5          0.01          0.13         0.78 o                         
  -2  11   5         50.18         53.28         2.86 o                         
  -1  11   5          3.62          2.99         0.81 o                         
   0  11   5          5.98          5.83         1.69 o                         
   1  11   5         18.24         11.03         1.48 o                         
   2  11   5        121.24        125.09         3.69 o                         
   3  11   5         37.74         45.98         1.99 o                         
   4  11   5          6.51          6.25         1.25 o                         
   5  11   5         66.83         86.71         5.20 o                         
   6  11   5         19.00         22.56         1.41 o                         
   7  11   5         10.04          9.15         0.89 o                         
  -1  12   5        135.03        146.16         4.26 o                         
   0  12   5          3.53          2.96         0.97 o                         
   1  12   5          0.72          1.77         1.50 o                         
   2  12   5         37.19         50.63         2.91 o                         
   3  12   5         12.03         15.33         0.97 o                         
   4  12   5          0.21          1.03         0.58 o                         
   5  12   5        127.35        150.82         4.41 o                         
  -3 -11   6         75.01         88.77         2.81 o                         
  -2 -11   6          0.41          0.37         0.55 o                         
  -1 -11   6          5.47          5.63         0.52 o                         
   0 -11   6         21.85         21.05         1.10 o                         
   1 -11   6        181.20        185.95         6.93 o                         
  -4 -10   6          0.78          0.07         0.58 o                         
  -3 -10   6        119.55        118.69         3.80 o                         
  -2 -10   6         15.25         19.03         0.83 o                         
  -1 -10   6        108.89        102.00         2.89 o                         
   0 -10   6         34.99         37.50         1.53 o                         
   1 -10   6        157.88        168.48         4.95 o                         
   2 -10   6         18.59         19.65         2.43 o                         
   3 -10   6        209.60        205.25         7.88 o                         
  -5  -9   6         40.45         39.49         2.66 o                         
  -4  -9   6         11.67         14.31         2.86 o                         
  -3  -9   6          2.42          2.36         0.58 o                         
  -2  -9   6          6.94          8.32         0.92 o                         
  -1  -9   6        423.19        415.17         8.91 o                         
   0  -9   6          4.00          3.02         1.06 o                         
   1  -9   6         29.89         29.61         1.48 o                         
   2  -9   6        196.96        224.80         4.55 o                         
   3  -9   6          9.27         12.07         0.88 o                         
   4  -9   6        203.25        206.65         5.54 o                         
  -6  -8   6        101.01        112.92         5.18 o                         
  -5  -8   6         11.51          8.27         1.40 o                         
  -4  -8   6         18.18         15.99         1.47 o                         
  -3  -8   6          2.50          0.99         0.55 o                         
  -2  -8   6         79.94         79.28         3.31 o                         
  -1  -8   6        203.23        190.85         7.93 o                         
   0  -8   6        642.31        642.71        11.59 o                         
   1  -8   6         42.29         42.19         1.63 o                         
   2  -8   6         12.11         13.85         1.68 o                         
   3  -8   6        152.32        150.86         4.80 o                         
   4  -8   6          3.51          5.34         0.86 o                         
   5  -8   6          1.84          2.47         0.87 o                         
  -7  -7   6         10.49         12.00         0.89 o                         
  -6  -7   6         16.75         24.70         1.63 o                         
  -5  -7   6         79.39         76.77         3.35 o                         
  -4  -7   6         37.24         27.60         1.32 o                         
  -3  -7   6         74.73         81.26         2.87 o                         
  -2  -7   6        246.44        248.34         5.36 o                         
  -1  -7   6          2.70          2.10         0.68 o                         
   0  -7   6        613.11        616.29        11.31 o                         
   1  -7   6         39.96         40.05         1.70 o                         
   2  -7   6         26.69         32.20         2.00 o                         
   3  -7   6         11.53         12.68         1.88 o                         
   4  -7   6          2.16          1.29         1.31 o                         
   5  -7   6          0.17          0.07         0.58 o                         
   6  -7   6         77.80         80.98         3.70 o                         
  -7  -6   6         86.21        100.76         5.30 o                         
  -6  -6   6          3.30          6.04         1.39 o                         
  -5  -6   6         18.65          6.00         1.48 o                         
  -4  -6   6         20.55         17.10         1.37 o                         
  -3  -6   6         15.66         12.93         1.30 o                         
  -2  -6   6        450.63        436.94         8.38 o                         
  -1  -6   6        166.49        157.41         4.54 o                         
   0  -6   6         51.79         52.03         1.74 o                         
   1  -6   6         13.33         12.24         0.80 o                         
   2  -6   6          2.25          1.57         0.63 o                         
   3  -6   6        323.61        310.76         6.28 o                         
   4  -6   6        230.73        262.00         7.67 o                         
   5  -6   6         10.65         12.53         1.75 o                         
   6  -6   6          0.33         -0.93         0.99 o                         
   7  -6   6         17.65         16.29         1.20 o                         
  -8  -5   6          0.15          2.20         0.93 o                         
  -7  -5   6         38.11         33.09         2.43 o                         
  -6  -5   6         59.95         57.71         4.11 o                         
  -5  -5   6       2092.27       1929.10        46.08 o                         
  -4  -5   6         14.06         13.76         0.88 o                         
  -3  -5   6        494.70        504.40        10.94 o                         
  -2  -5   6         21.62         20.71         2.20 o                         
  -1  -5   6         83.38         90.94         3.62 o                         
   0  -5   6       1818.87       1883.96        36.91 o                         
   1  -5   6          8.31          3.13         0.53 o                         
   2  -5   6         24.45         24.58         0.98 o                         
   3  -5   6         76.97         86.48         2.71 o                         
   4  -5   6          0.31          1.35         0.59 o                         
   5  -5   6         58.82         67.95         2.98 o                         
   6  -5   6          4.22          3.29         0.85 o                         
   7  -5   6         77.03         71.96         2.31 o                         
  -8  -4   6          3.30          3.89         0.90 o                         
  -7  -4   6          0.48          2.51         1.25 o                         
  -6  -4   6         95.79        105.84         6.93 o                         
  -5  -4   6         73.91         58.03         2.96 o                         
  -4  -4   6       1091.86       1073.65        18.78 o                         
  -3  -4   6         36.83         34.67         1.27 o                         
  -2  -4   6         95.47        104.27         5.51 o                         
  -1  -4   6        803.42        920.56        22.23 o                         
   0  -4   6         18.04         15.70         2.12 o                         
   1  -4   6        410.30        445.32        19.52 o                         
   2  -4   6         26.08         14.38         1.53 o                         
   3  -4   6          1.19          0.54         0.54 o                         
   4  -4   6         10.96          9.49         0.96 o                         
   5  -4   6       1003.72       1001.73        22.43 o                         
   6  -4   6         79.14         80.43         4.37 o                         
   7  -4   6          0.74          0.64         0.55 o                         
   8  -4   6          5.61          7.00         0.76 o                         
  -8  -3   6          0.94          0.97         0.68 o                         
  -7  -3   6         27.79         28.16         2.98 o                         
  -6  -3   6         20.83         23.75         3.11 o                         
  -5  -3   6        335.03        330.17        13.98 o                         
  -4  -3   6        677.74        650.33        11.84 o                         
  -3  -3   6        145.15        136.39         4.67 o                         
  -2  -3   6         62.49         55.99         3.46 o                         
  -1  -3   6        293.20        287.01         7.44 o                         
   0  -3   6         20.77         32.18         1.93 o                         
   1  -3   6        235.23        240.71         6.73 o                         
   2  -3   6         93.42         94.06         4.58 o                         
   3  -3   6         94.66         96.98         5.11 o                         
   4  -3   6         51.56         53.01         1.74 o                         
   5  -3   6        349.47        340.78         7.22 o                         
   6  -3   6          3.26          2.26         1.56 o                         
   7  -3   6         63.97         66.42         2.23 o                         
   8  -3   6         13.15         11.79         0.65 o                         
  -8  -2   6         12.81         11.67         1.12 o                         
  -7  -2   6         18.25         16.65         2.51 o                         
  -6  -2   6        156.33        159.39         8.54 o                         
  -5  -2   6         36.94         39.81         1.96 o                         
  -4  -2   6        245.63        208.73         4.98 o                         
  -3  -2   6          0.15          0.59         0.68 o                         
  -2  -2   6        107.96        102.89         4.82 o                         
  -1  -2   6        219.04        228.62         6.29 o                         
   0  -2   6          0.09          1.59         0.30 o                         
   1  -2   6        324.92        319.02         8.83 o                         
   2  -2   6         25.49         41.24         2.45 o                         
   3  -2   6         47.77         59.45         3.51 o                         
   4  -2   6        162.18        154.96         3.60 o                         
   5  -2   6          1.44          0.83         0.48 o                         
   6  -2   6         83.48         77.65         3.41 o                         
   7  -2   6        253.19        239.07         5.57 o                         
   8  -2   6         15.28         17.52         0.86 o                         
   9  -2   6          5.39          8.20         0.76 o                         
  -8  -1   6          6.85          9.74         1.09 o                         
  -7  -1   6          3.15          5.64         1.94 o                         
  -6  -1   6          3.22          6.90         1.05 o                         
  -5  -1   6        213.82        209.23         6.81 o                         
  -4  -1   6         97.06         86.38         3.46 o                         
  -3  -1   6        225.49        229.74         8.62 o                         
  -2  -1   6         66.53         89.53        12.97 o                         
  -1  -1   6          9.61         18.66         1.23 o                         
   0  -1   6          7.19          8.68         1.27 o                         
   1  -1   6         43.40         36.74         1.88 o                         
   2  -1   6         59.10         64.02         2.58 o                         
   3  -1   6       4680.38       4717.44        88.91 o                         
   4  -1   6        353.67        355.79         9.78 o                         
   5  -1   6          5.75          6.24         0.58 o                         
   6  -1   6          2.79          1.63         0.76 o                         
   7  -1   6        200.08        185.23         5.83 o                         
   8  -1   6          2.87          3.26         0.62 o                         
   9  -1   6          1.69          3.19         0.43 o                         
  -8   0   6         33.75         26.83         2.07 o                         
  -7   0   6          6.17          6.32         1.39 o                         
  -6   0   6        673.78        614.59        17.68 o                         
  -5   0   6        586.22        573.49        10.75 o                         
  -4   0   6        178.12        153.13         3.19 o                         
  -3   0   6        195.71        213.02         8.39 o                         
  -2   0   6        248.66        240.86        15.09 o                         
  -1   0   6       3555.59       3525.95        81.20 o                         
   0   0   6         43.79         34.87         1.72 o                         
   1   0   6         75.30         83.64         4.82 o                         
   2   0   6       3884.34       3566.28       238.47 o                         
   3   0   6       2518.67       2690.86        62.45 o                         
   4   0   6        774.32        732.94        18.54 o                         
   5   0   6         24.88         21.41         1.66 o                         
   6   0   6          2.45          3.83         0.57 o                         
   7   0   6         30.15         25.24         1.60 o                         
   8   0   6        317.16        301.41        16.24 o                         
   9   0   6          1.33          1.17         0.45 o                         
  -8   1   6         41.89         33.62         1.55 o                         
  -7   1   6          4.26          2.51         0.84 o                         
  -6   1   6          5.18          4.63         0.78 o                         
  -5   1   6        757.45        690.46        10.25 o                         
  -4   1   6         87.83         78.92         2.26 o                         
  -3   1   6          5.04          6.95         1.48 o                         
  -2   1   6       1987.74       2213.43        73.44 o                         
  -1   1   6       1925.59       2029.42        52.20 o                         
   0   1   6       1348.38       1512.77       100.28 o                         
   1   1   6        179.17        194.59         3.71 o                         
   2   1   6        136.85        121.61         3.74 o                         
   3   1   6       3152.00       3159.98        73.36 o                         
   4   1   6       1491.30       1487.03        35.53 o                         
   5   1   6         14.50         20.47         1.17 o                         
   6   1   6          2.57          1.77         0.56 o                         
   7   1   6         33.89         42.56         2.07 o                         
   8   1   6         16.35         18.25         1.27 o                         
   9   1   6         87.21         82.57         4.01 o                         
  -7   2   6         50.19         53.22         2.59 o                         
  -6   2   6        376.73        345.15         6.26 o                         
  -5   2   6        124.16        108.00         2.56 o                         
  -4   2   6         35.73         33.30         1.20 o                         
  -3   2   6         14.74          9.80         1.09 o                         
  -2   2   6         90.38         82.15         5.11 o                         
  -1   2   6       2139.69       2280.28        43.08 o                         
   0   2   6        635.93        637.14        14.19 o                         
   1   2   6         18.71         14.13         0.67 o                         
   2   2   6          2.10          3.39         0.48 o                         
   3   2   6          3.66          2.62         0.37 o                         
   4   2   6        172.07        173.14         5.03 o                         
   5   2   6         48.37         34.01         2.49 o                         
   6   2   6         26.38         26.72         1.40 o                         
   7   2   6        209.75        211.78         4.76 o                         
   8   2   6          4.27          3.73         0.69 o                         
   9   2   6        291.20        309.25         6.72 o                         
  -7   3   6         16.49         25.39         1.32 o                         
  -6   3   6          2.64          4.45         0.63 o                         
  -5   3   6        718.38        696.10         9.85 o                         
  -4   3   6        141.78        135.03         2.95 o                         
  -3   3   6        252.23        258.38         4.83 o                         
  -2   3   6        366.09        391.42         8.64 o                         
  -1   3   6         10.78          9.07         0.74 o                         
   0   3   6       2285.51       2353.36        55.21 o                         
   1   3   6          0.18          8.17         0.56 o                         
   2   3   6         58.88         62.38         1.74 o                         
   3   3   6        198.51        262.65         6.95 o                         
   4   3   6        492.18        527.60        19.04 o                         
   5   3   6        253.60        249.65         5.01 o                         
   6   3   6         39.28         36.28         1.65 o                         
   7   3   6         46.93         45.08         1.92 o                         
   8   3   6         19.95         19.21         1.26 o                         
   9   3   6         33.74         42.58         1.81 o                         
  -7   4   6         74.50         70.06         4.16 o                         
  -6   4   6         49.41         37.04         1.31 o                         
  -5   4   6        160.33        154.78         3.48 o                         
  -4   4   6        191.10        177.24         4.30 o                         
  -3   4   6        109.81         94.11         1.91 o                         
  -2   4   6         34.42         45.29         1.64 o                         
  -1   4   6        411.40        458.09        11.56 o                         
   0   4   6          7.96         14.98         1.36 o                         
   1   4   6          0.58          0.17         0.59 o                         
   2   4   6         24.49         27.18         1.14 o                         
   3   4   6        548.62        550.94        11.22 o                         
   4   4   6        455.57        509.92        13.13 o                         
   5   4   6        155.70        185.64         3.63 o                         
   6   4   6        131.79        140.92         3.47 o                         
   7   4   6         28.72         22.54         1.38 o                         
   8   4   6          0.12          0.58         0.84 o                         
   9   4   6         55.57         61.97         1.99 o                         
  -7   5   6         97.72         97.74         4.71 o                         
  -6   5   6         49.07         44.24         1.96 o                         
  -5   5   6        127.60        128.35         3.48 o                         
  -4   5   6        308.20        290.78         6.46 o                         
  -3   5   6        102.73         95.11         2.29 o                         
  -2   5   6        397.61        387.91         6.22 o                         
  -1   5   6        439.35        469.00        18.00 o                         
   0   5   6        301.65        369.97        15.21 o                         
   1   5   6          1.09          1.66         0.76 o                         
   2   5   6        665.81        685.90        13.82 o                         
   3   5   6         54.54         70.61         2.42 o                         
   4   5   6         99.98        121.61         2.91 o                         
   5   5   6          1.72         -0.02         0.47 o                         
   6   5   6        111.48        114.22         2.77 o                         
   7   5   6         85.09         86.78         3.46 o                         
   8   5   6          6.41          5.84         1.02 o                         
   9   5   6         40.60         39.76         1.47 o                         
  -6   6   6         41.95         42.97         2.75 o                         
  -5   6   6         26.74         21.31         1.57 o                         
  -4   6   6        497.90        499.49        16.68 o                         
  -3   6   6        280.78        268.49         7.17 o                         
  -2   6   6        229.06        221.04         5.09 o                         
  -1   6   6         68.80         59.57         3.52 o                         
   0   6   6        132.79        139.29         4.92 o                         
   1   6   6        305.65        345.01        12.12 o                         
   2   6   6         33.72         43.95         2.24 o                         
   3   6   6         16.55         26.46         1.42 o                         
   4   6   6        298.43        299.07         4.92 o                         
   5   6   6        344.94        332.78         6.07 o                         
   6   6   6         49.19         41.28         1.41 o                         
   7   6   6          1.81          0.22         0.91 o                         
   8   6   6        221.13        223.57         6.45 o                         
   9   6   6         20.02         18.58         0.92 o                         
  -6   7   6          5.02          7.34         1.08 o                         
  -5   7   6          9.50          6.10         0.68 o                         
  -4   7   6        235.55        220.35         5.81 o                         
  -3   7   6         15.02         12.96         1.31 o                         
  -2   7   6        766.53        735.14        13.71 o                         
  -1   7   6          2.13          6.62         1.26 o                         
   0   7   6         94.41         91.70         4.70 o                         
   1   7   6        144.34        155.24         4.45 o                         
   2   7   6         24.60         25.42         1.57 o                         
   3   7   6        204.82        184.53         3.90 o                         
   4   7   6         44.76         41.64         1.63 o                         
   5   7   6        177.40        177.94         3.17 o                         
   6   7   6         80.38         77.56         3.21 o                         
   7   7   6         54.17         55.41         2.12 o                         
   8   7   6        494.00        500.78        16.59 o                         
   9   7   6          3.44          5.41         0.89 o                         
  -5   8   6         14.60         12.76         1.22 o                         
  -4   8   6         13.41         12.96         1.00 o                         
  -3   8   6        362.12        378.09         7.74 o                         
  -2   8   6         72.78         80.85         2.77 o                         
  -1   8   6         19.20         24.11         1.69 o                         
   0   8   6       1262.85       1225.62        24.89 o                         
   1   8   6         36.42         37.57         1.73 o                         
   2   8   6        216.25        218.73         5.85 o                         
   3   8   6          3.44          3.63         0.65 o                         
   4   8   6        399.45        397.06         6.42 o                         
   5   8   6        280.59        285.81         6.91 o                         
   6   8   6        330.63        338.04        12.63 o                         
   7   8   6         74.11         58.08         4.55 o                         
   8   8   6         25.88         23.09         1.94 o                         
  -4   9   6          1.13          1.27         0.45 o                         
  -3   9   6          2.34          1.85         0.68 o                         
  -2   9   6         14.46         15.67         1.22 o                         
  -1   9   6         94.15         91.21         6.56 o                         
   0   9   6        440.76        413.87        17.41 o                         
   1   9   6        438.94        441.02         8.82 o                         
   2   9   6        108.28         97.38         2.95 o                         
   3   9   6         25.95         28.42         1.52 o                         
   4   9   6          0.61          3.08         1.12 o                         
   5   9   6         24.52         21.99         1.40 o                         
   6   9   6        107.19        108.32         3.27 o                         
   7   9   6          0.46          0.94         1.26 o                         
   8   9   6         43.70         52.97         2.70 o                         
  -4  10   6          8.00          9.91         1.23 o                         
  -3  10   6         49.29         57.56         2.23 o                         
  -2  10   6          4.48          3.71         0.66 o                         
  -1  10   6         65.67         76.53         3.40 o                         
   0  10   6          0.63         -1.61         1.69 o                         
   1  10   6          3.63          2.91         0.96 o                         
   2  10   6        121.64        120.16         6.64 o                         
   3  10   6          0.20          0.74         0.76 o                         
   4  10   6        436.93        410.35        17.69 o                         
   5  10   6         16.47         17.06         1.53 o                         
   6  10   6         90.36         83.97         5.01 o                         
   7  10   6        122.99        127.32         5.37 o                         
  -2  11   6         67.73         75.00         2.27 o                         
  -1  11   6         80.84         89.73         3.17 o                         
   0  11   6          7.88         10.41         1.27 o                         
   1  11   6          0.26          1.14         1.07 o                         
   2  11   6         40.63         40.31         2.60 o                         
   3  11   6         38.19         36.02         1.98 o                         
   4  11   6        146.07        125.89         5.30 o                         
   5  11   6          0.84          3.82         1.80 o                         
   6  11   6          4.83          5.97         1.21 o                         
  -1  12   6         57.05         52.22         1.95 o                         
   0  12   6         21.10         29.79         2.11 o                         
   1  12   6          0.09          0.64         0.71 o                         
   2  12   6          0.06         -1.04         1.33 o                         
   3  12   6         88.16        111.92         5.87 o                         
   4  12   6          4.33          5.73         1.48 o                         
   5  12   6         99.03        103.19         4.33 o                         
   0 -11   7          1.25          0.73         0.40 o                         
  -4 -10   7         43.34         48.72         2.56 o                         
  -3 -10   7         11.65         16.17         0.93 o                         
  -2 -10   7         34.46         32.67         2.12 o                         
  -1 -10   7         95.20        100.09         2.78 o                         
   0 -10   7          5.22          3.64         0.59 o                         
   1 -10   7         15.85         16.47         0.90 o                         
   2 -10   7         42.89         41.18         2.26 o                         
   3 -10   7         51.18         49.21         2.26 o                         
  -5  -9   7          1.99          1.29         0.74 o                         
  -4  -9   7         42.26         65.18         3.66 o                         
  -3  -9   7          4.50          5.02         0.81 o                         
  -2  -9   7         20.73         19.90         1.18 o                         
  -1  -9   7         99.87        108.55         3.65 o                         
   0  -9   7        233.57        260.27         6.05 o                         
   1  -9   7        405.19        410.52         8.76 o                         
   2  -9   7        162.86        163.13         4.00 o                         
   3  -9   7         18.10         19.23         1.00 o                         
   4  -9   7         13.61         16.84         0.77 o                         
  -5  -8   7         31.46         33.80         2.49 o                         
  -4  -8   7          0.96          0.11         0.62 o                         
  -3  -8   7         83.56         69.85         2.00 o                         
  -2  -8   7         99.69         87.74         3.45 o                         
  -1  -8   7          0.00         -0.21         0.68 o                         
   0  -8   7        427.76        438.66         8.24 o                         
   1  -8   7         51.34         54.26         2.06 o                         
   2  -8   7        184.49        180.36        13.28 o                         
   3  -8   7         39.37         41.50         1.48 o                         
   4  -8   7         78.81         78.74         2.62 o                         
   5  -8   7          0.18          0.17         0.40 o                         
  -6  -7   7          3.47          6.78         1.33 o                         
  -5  -7   7          9.76          7.69         1.12 o                         
  -4  -7   7          2.23          4.81         1.17 o                         
  -3  -7   7        319.32        300.80         5.41 o                         
  -2  -7   7         27.70         30.22         1.65 o                         
  -1  -7   7         78.92         74.81         3.16 o                         
   0  -7   7        308.32        318.65         5.74 o                         
   1  -7   7         20.77         18.34         1.00 o                         
   2  -7   7        166.75        174.54         4.52 o                         
   3  -7   7        131.44        125.87         4.38 o                         
   4  -7   7        174.81        176.09         5.72 o                         
   5  -7   7         29.06         31.71         1.67 o                         
   6  -7   7         44.87         44.60         2.97 o                         
  -7  -6   7         13.17         16.14         1.80 o                         
  -6  -6   7          0.06          0.99         1.52 o                         
  -5  -6   7         50.76         54.37         3.68 o                         
  -4  -6   7          1.09          0.71         0.80 o                         
  -3  -6   7         11.97         14.82         1.27 o                         
  -2  -6   7        478.46        453.01         7.73 o                         
  -1  -6   7         20.97         20.30         1.32 o                         
   0  -6   7         70.01         65.71         1.80 o                         
   1  -6   7         40.03         32.64         1.36 o                         
   2  -6   7          6.91          7.16         0.98 o                         
   3  -6   7         27.00         27.94         2.12 o                         
   4  -6   7        234.97        229.86         4.87 o                         
   5  -6   7         16.04         16.11         1.40 o                         
   6  -6   7         92.21         80.44         2.87 o                         
   7  -6   7          4.18          5.24         0.68 o                         
  -7  -5   7         33.69         42.45         3.21 o                         
  -6  -5   7         31.66         39.99         3.00 o                         
  -5  -5   7        107.49        113.87         3.42 o                         
  -4  -5   7         16.44         12.69         1.01 o                         
  -3  -5   7        424.22        410.11         9.22 o                         
  -2  -5   7         75.28         73.50         2.68 o                         
  -1  -5   7        111.16         99.13         2.46 o                         
   0  -5   7        144.44        147.70         5.76 o                         
   1  -5   7        176.65        197.34         5.82 o                         
   2  -5   7        260.05        296.27         5.46 o                         
   3  -5   7        158.08        178.76         4.23 o                         
   4  -5   7        219.09        229.83         4.62 o                         
   5  -5   7         86.82         80.88         3.29 o                         
   6  -5   7          5.95          7.89         1.05 o                         
   7  -5   7        129.57        128.92         5.30 o                         
  -7  -4   7          5.33          4.48         1.20 o                         
  -6  -4   7         11.70         13.67         2.11 o                         
  -5  -4   7         27.89         26.27         2.03 o                         
  -4  -4   7        105.64         87.98         3.88 o                         
  -3  -4   7        290.46        274.63         6.81 o                         
  -2  -4   7         22.31         25.94         1.81 o                         
  -1  -4   7          1.08          2.21         0.90 o                         
   0  -4   7         13.54         10.19         1.59 o                         
   1  -4   7        114.51        128.79        14.72 o                         
   2  -4   7         89.49         87.07         2.00 o                         
   3  -4   7         46.31         39.24         1.61 o                         
   4  -4   7         62.94         58.87         1.95 o                         
   5  -4   7        136.98        147.81         4.96 o                         
   6  -4   7         10.42          7.10         0.87 o                         
   7  -4   7          2.00          2.55         0.69 o                         
   8  -4   7        177.15        162.46         4.26 o                         
  -8  -3   7         63.35         63.35         2.24 o                         
  -7  -3   7         13.69         12.34         1.92 o                         
  -6  -3   7          3.13          1.50         1.31 o                         
  -5  -3   7         20.91         20.36         1.40 o                         
  -4  -3   7        960.03        929.55        16.66 o                         
  -3  -3   7         47.42         45.20         1.34 o                         
  -2  -3   7         25.47         25.76         1.72 o                         
  -1  -3   7         17.14         13.14         1.77 o                         
   0  -3   7        769.96        880.30        48.53 o                         
   1  -3   7          0.03          3.19         2.54 o                         
   2  -3   7          6.32          5.39         1.02 o                         
   3  -3   7         19.23         19.16         1.09 o                         
   4  -3   7        244.00        265.72         6.03 o                         
   5  -3   7         25.09         30.91         1.44 o                         
   6  -3   7          4.09          2.66         0.92 o                         
   7  -3   7          4.70          5.43         1.29 o                         
   8  -3   7         81.41         91.12         2.03 o                         
  -8  -2   7         21.47         22.89         1.92 o                         
  -7  -2   7         25.73         21.28         2.47 o                         
  -6  -2   7         20.21         18.66         1.65 o                         
  -5  -2   7          0.51          0.76         0.76 o                         
  -4  -2   7        786.64        770.08        13.88 o                         
  -3  -2   7        291.89        264.41         4.56 o                         
  -2  -2   7         98.52         94.95         5.09 o                         
  -1  -2   7         63.36         52.75         3.72 o                         
   0  -2   7       2182.77       2431.46        69.35 o                         
   1  -2   7        188.87        203.53         6.80 o                         
   2  -2   7          0.60          1.16         0.57 o                         
   3  -2   7         38.68         47.18         3.00 o                         
   4  -2   7        309.18        287.99         6.69 o                         
   5  -2   7          5.70          8.78         1.61 o                         
   6  -2   7        116.69        104.36         5.19 o                         
   7  -2   7          3.70          2.45         1.16 o                         
   8  -2   7          0.06          0.36         0.40 o                         
  -8  -1   7          0.01          0.22         0.60 o                         
  -7  -1   7         68.65         60.89         4.31 o                         
  -6  -1   7         70.79         66.37         2.13 o                         
  -5  -1   7        573.27        602.70        13.09 o                         
  -4  -1   7        562.25        544.13        10.29 o                         
  -3  -1   7         39.73         32.42         3.25 o                         
  -2  -1   7       1622.59       1728.72        57.19 o                         
  -1  -1   7        297.18        301.89         8.15 o                         
   0  -1   7         27.77         14.99         1.39 o                         
   1  -1   7         74.60         72.62         4.61 o                         
   2  -1   7        961.40        956.66        49.13 o                         
   3  -1   7       1211.43       1211.16        23.65 o                         
   4  -1   7       5611.21       5531.85       104.31 o                         
   5  -1   7        484.45        525.86        11.89 o                         
   6  -1   7        323.34        314.42         5.80 o                         
   7  -1   7        176.67        170.13         4.78 o                         
   8  -1   7         59.90         52.05         2.24 o                         
   9  -1   7         27.55         29.74         1.39 o                         
  -8   0   7          0.09          0.08         0.63 o                         
  -7   0   7          4.06          1.61         0.93 o                         
  -6   0   7          2.30          5.11         0.78 o                         
  -5   0   7        859.59        821.60        21.10 o                         
  -4   0   7        237.93        232.74         3.83 o                         
  -3   0   7        394.37        393.85         7.50 o                         
  -2   0   7        124.58        138.11         7.44 o                         
  -1   0   7        140.69        178.03         5.21 o                         
   0   0   7        123.08        118.07         5.47 o                         
   1   0   7        326.83        280.87         8.79 o                         
   2   0   7         36.40         33.43         3.43 o                         
   3   0   7        663.72        687.99        36.13 o                         
   4   0   7       7128.53       7242.02       167.38 o                         
   5   0   7        337.76        319.02         5.64 o                         
   6   0   7          0.31          0.38         0.46 o                         
   7   0   7         60.39         61.54         2.44 o                         
   8   0   7         38.22         37.82         1.67 o                         
   9   0   7         61.82         65.73         2.23 o                         
  -7   1   7          1.51          1.38         0.88 o                         
  -6   1   7         13.93         11.84         1.17 o                         
  -5   1   7        316.41        330.40         4.92 o                         
  -4   1   7        352.86        345.79         5.27 o                         
  -3   1   7         16.65         16.84         1.00 o                         
  -2   1   7         55.13         51.67         2.65 o                         
  -1   1   7          0.58          2.17         1.09 o                         
   0   1   7         18.69         13.62         1.50 o                         
   1   1   7         19.91         28.70         1.36 o                         
   2   1   7         33.83         23.31         1.11 o                         
   3   1   7        227.43        200.84         9.51 o                         
   4   1   7         39.98         42.11         3.76 o                         
   5   1   7         90.07        101.33         2.52 o                         
   6   1   7          0.09          1.57         0.66 o                         
   7   1   7         13.22         14.68         1.02 o                         
   8   1   7         64.95         64.78         1.98 o                         
   9   1   7         15.92         13.22         0.83 o                         
  -7   2   7         45.26         40.09         1.70 o                         
  -6   2   7          3.51          3.38         0.63 o                         
  -5   2   7        324.48        329.94         6.50 o                         
  -4   2   7        311.54        341.33         5.25 o                         
  -3   2   7         12.07         14.21         0.81 o                         
  -2   2   7         43.02         43.68         2.45 o                         
  -1   2   7         15.19         37.95         3.03 o                         
   0   2   7        265.48        291.89         5.84 o                         
   1   2   7        250.10        230.19         6.07 o                         
   2   2   7         54.27         45.75         1.71 o                         
   3   2   7        428.86        442.75         9.28 o                         
   4   2   7         82.28         77.86         2.40 o                         
   5   2   7        270.11        257.82         6.16 o                         
   6   2   7          2.36          2.60         0.69 o                         
   7   2   7         45.87         41.65         1.83 o                         
   8   2   7        150.96        164.62         3.71 o                         
   9   2   7         35.46         37.98         1.44 o                         
  -7   3   7         17.37         17.57         1.22 o                         
  -6   3   7          5.96          8.18         0.89 o                         
  -5   3   7         99.11        102.04         2.39 o                         
  -4   3   7        278.34        268.25         3.92 o                         
  -3   3   7        145.50        124.59         2.06 o                         
  -2   3   7          2.89          1.10         0.76 o                         
  -1   3   7        474.49        528.70        25.07 o                         
   0   3   7        411.24        388.21         8.19 o                         
   1   3   7         15.41         33.06         1.17 o                         
   2   3   7         12.15         15.98         0.92 o                         
   3   3   7         63.80         52.40         1.67 o                         
   4   3   7        274.74        286.01         7.72 o                         
   5   3   7          1.20          0.98         0.43 o                         
   6   3   7          3.80          2.85         0.70 o                         
   7   3   7         80.39         83.96         2.74 o                         
   8   3   7         24.33         18.04         1.05 o                         
   9   3   7          2.35          1.42         0.54 o                         
  -7   4   7         51.11         56.23         2.28 o                         
  -6   4   7          5.41          6.69         0.99 o                         
  -5   4   7        463.05        476.64         8.24 o                         
  -4   4   7        229.30        253.73         4.30 o                         
  -3   4   7        689.64        751.99        10.35 o                         
  -2   4   7       1145.72       1161.97        14.19 o                         
  -1   4   7          6.31          3.30         0.81 o                         
   0   4   7         21.14         32.83         1.44 o                         
   1   4   7        550.02        588.41        12.28 o                         
   2   4   7         79.17         83.10         5.64 o                         
   3   4   7        950.48       1005.57        19.72 o                         
   4   4   7         60.88         80.35         2.48 o                         
   5   4   7         33.62         32.36         1.03 o                         
   6   4   7       1103.45       1087.93        17.64 o                         
   7   4   7         40.44         40.65         1.89 o                         
   8   4   7         36.30         38.78         2.04 o                         
   9   4   7         86.24         94.41         3.33 o                         
  -6   5   7         11.08          9.43         1.16 o                         
  -5   5   7          2.38          0.13         0.56 o                         
  -4   5   7        405.62        382.58         7.83 o                         
  -3   5   7        975.22        908.28        12.38 o                         
  -2   5   7        123.38        118.90         2.72 o                         
  -1   5   7         47.25         44.41         1.33 o                         
   0   5   7        295.65        329.36         7.56 o                         
   1   5   7         87.05         99.59         3.04 o                         
   2   5   7        757.83        885.02        28.55 o                         
   3   5   7        249.65        260.18         5.97 o                         
   4   5   7        217.04        239.85         5.53 o                         
   5   5   7         70.69         75.75         2.50 o                         
   6   5   7         47.95         48.82         1.50 o                         
   7   5   7        375.24        377.10        10.26 o                         
   8   5   7          5.41          6.08         1.00 o                         
   9   5   7          6.48          8.02         0.68 o                         
  -6   6   7         25.25         34.97         2.28 o                         
  -5   6   7         82.94         71.39         3.12 o                         
  -4   6   7          8.57         12.73         1.35 o                         
  -3   6   7          1.19          1.14         0.76 o                         
  -2   6   7        532.20        508.87        12.55 o                         
  -1   6   7        129.82        136.67         5.34 o                         
   0   6   7          0.02          0.72         0.53 o                         
   1   6   7        172.87        126.43         4.25 o                         
   2   6   7        142.14        120.82         7.20 o                         
   3   6   7         27.76         29.99         1.25 o                         
   4   6   7          5.33          4.25         0.58 o                         
   5   6   7         51.20         38.98         1.65 o                         
   6   6   7         19.07         20.15         0.99 o                         
   7   6   7        120.88        128.15         4.40 o                         
   8   6   7        198.47        226.99         9.35 o                         
   9   6   7         89.50         84.39         4.32 o                         
  -6   7   7          0.66          0.57         0.76 o                         
  -5   7   7         49.61         49.48         2.74 o                         
  -4   7   7         23.83         25.30         1.41 o                         
  -3   7   7         96.21         89.26         2.86 o                         
  -2   7   7          7.30          3.62         0.91 o                         
  -1   7   7       1406.44       1293.00        20.24 o                         
   0   7   7         23.88         18.69         1.27 o                         
   1   7   7        110.96        112.33         2.44 o                         
   2   7   7         88.71         87.38         2.54 o                         
   3   7   7        415.66        418.14         7.74 o                         
   4   7   7        114.08        109.70         3.98 o                         
   5   7   7        175.12        172.09         3.75 o                         
   6   7   7          0.98          1.66         0.67 o                         
   7   7   7        101.30        111.71         3.49 o                         
   8   7   7         89.09         99.11         3.34 o                         
   9   7   7        255.13        239.08         8.64 o                         
  -5   8   7          2.05          1.81         0.59 o                         
  -4   8   7          5.52          7.05         0.76 o                         
  -3   8   7        218.54        216.04         4.92 o                         
  -2   8   7        270.97        281.09         7.15 o                         
  -1   8   7        628.57        674.74        12.87 o                         
   0   8   7          0.03          1.38         0.72 o                         
   1   8   7        100.66         89.67         2.89 o                         
   2   8   7         74.97         68.75         2.18 o                         
   3   8   7         13.71         20.95         1.65 o                         
   4   8   7         83.92         81.58         2.52 o                         
   5   8   7        232.52        235.72        11.54 o                         
   6   8   7         53.37         56.78         2.25 o                         
   7   8   7        221.02        216.54         8.94 o                         
   8   8   7         35.33         37.50         2.39 o                         
  -4   9   7         37.14         43.78         1.33 o                         
  -3   9   7          0.82          2.77         0.63 o                         
  -2   9   7          0.02          0.61         0.59 o                         
  -1   9   7          0.65          1.18         1.03 o                         
   0   9   7        718.77        689.93        26.49 o                         
   1   9   7         72.78         70.96         3.04 o                         
   2   9   7         21.56         17.50         1.62 o                         
   3   9   7        629.62        598.61        16.98 o                         
   4   9   7          1.84          1.10         0.79 o                         
   5   9   7        514.09        526.15        20.96 o                         
   6   9   7        226.78        230.15         7.10 o                         
   7   9   7         84.60         80.96         4.10 o                         
   8   9   7          1.28          0.59         0.65 o                         
  -3  10   7         36.35         43.38         1.73 o                         
  -2  10   7         41.91         30.85         1.40 o                         
  -1  10   7          4.80          1.49         0.89 o                         
   0  10   7        118.35        121.44         6.97 o                         
   1  10   7        159.12        138.32         4.30 o                         
   2  10   7         44.90         53.67         2.47 o                         
   3  10   7          5.76          7.91         1.60 o                         
   4  10   7         74.19         74.05         3.03 o                         
   5  10   7         25.75         25.21         3.32 o                         
   6  10   7        130.76        134.94         4.55 o                         
   7  10   7          1.52          1.82         0.78 o                         
  -2  11   7         78.32         70.20         4.25 o                         
  -1  11   7          1.67          2.06         0.71 o                         
   0  11   7        161.93        146.35         7.10 o                         
   1  11   7         71.48         88.41         9.77 o                         
   2  11   7         26.17         24.76         2.02 o                         
   3  11   7         32.05         26.56         2.19 o                         
   4  11   7         26.88         25.02         2.87 o                         
   5  11   7          0.81          2.30         0.97 o                         
   6  11   7         17.90         21.09         1.30 o                         
   1  12   7         60.69         59.91         2.47 o                         
   2  12   7         18.16         15.58         1.22 o                         
   3  12   7          0.56          0.46         0.76 o                         
   4  12   7         60.30         51.28         3.30 o                         
   5  12   7         94.45        117.34         4.63 o                         
  -3 -10   8         65.34         60.76         2.92 o                         
  -2 -10   8         47.28         45.77         1.59 o                         
  -1 -10   8          4.17          2.50         0.64 o                         
   0 -10   8          2.50          2.88         0.65 o                         
   1 -10   8          4.07          2.03         0.56 o                         
  -4  -9   8         17.62         22.04         1.73 o                         
  -3  -9   8          1.34          1.61         0.58 o                         
  -2  -9   8          1.39          2.35         0.59 o                         
  -1  -9   8        234.83        230.49         5.36 o                         
   0  -9   8         10.30          9.91         0.99 o                         
   1  -9   8         66.65         71.52         2.69 o                         
   2  -9   8          0.61          0.58         0.38 o                         
   3  -9   8         11.46         12.98         0.78 o                         
   4  -9   8        135.69        103.08         4.01 o                         
  -5  -8   8        119.98        116.86         4.97 o                         
  -4  -8   8          0.66          0.80         0.95 o                         
  -3  -8   8          0.13          0.73         0.68 o                         
  -2  -8   8        227.20        209.58         6.21 o                         
  -1  -8   8        229.13        240.27         5.65 o                         
   0  -8   8        428.13        433.97         9.37 o                         
   1  -8   8         50.14         63.50         2.59 o                         
   2  -8   8        151.84        152.38         3.92 o                         
   3  -8   8        259.15        263.12         5.94 o                         
   4  -8   8         82.57         87.03         2.37 o                         
   5  -8   8        178.23        173.43         4.30 o                         
  -6  -7   8        300.68        334.81        12.25 o                         
  -5  -7   8          4.72          3.42         0.82 o                         
  -4  -7   8          9.68          7.14         0.95 o                         
  -3  -7   8         29.54         31.61         1.72 o                         
  -2  -7   8          5.55          5.17         0.93 o                         
  -1  -7   8         61.55         71.98         2.41 o                         
   0  -7   8        532.27        526.51         9.60 o                         
   1  -7   8         77.23         79.83         2.27 o                         
   2  -7   8        307.28        314.24         7.13 o                         
   3  -7   8          2.24          1.02         0.64 o                         
   4  -7   8          1.91          1.58         0.73 o                         
   5  -7   8          7.87          6.36         0.83 o                         
   6  -7   8         21.25         16.93         0.89 o                         
  -6  -6   8         33.91         33.87         2.83 o                         
  -5  -6   8         25.85         32.73         3.30 o                         
  -4  -6   8         33.39         35.08         4.37 o                         
  -3  -6   8        337.41        305.15        17.64 o                         
  -2  -6   8        972.80        924.10        19.13 o                         
  -1  -6   8         13.26         12.42         1.06 o                         
   0  -6   8        402.90        400.63         8.75 o                         
   1  -6   8        200.43        209.03         4.61 o                         
   2  -6   8         54.76         51.77         2.29 o                         
   3  -6   8         21.90         24.35         1.73 o                         
   4  -6   8         22.28         19.70         1.55 o                         
   5  -6   8        133.11        147.44         4.68 o                         
   6  -6   8        266.28        295.56        10.60 o                         
  -7  -5   8          0.19         -1.01         1.01 o                         
  -6  -5   8          3.50          4.37         1.69 o                         
  -5  -5   8        101.07         68.36         2.61 o                         
  -4  -5   8          3.52          3.02         0.89 o                         
  -3  -5   8        163.71        136.27         5.48 o                         
  -2  -5   8         71.19         63.19         2.69 o                         
  -1  -5   8         99.79         96.43         2.63 o                         
   0  -5   8         85.14         83.38         2.37 o                         
   1  -5   8         19.51         20.02         1.56 o                         
   2  -5   8          5.17          4.41         1.08 o                         
   3  -5   8         13.73         14.49         1.48 o                         
   4  -5   8         86.40         92.80         2.88 o                         
   5  -5   8         16.68         16.88         1.34 o                         
   6  -5   8         28.82         31.84         1.75 o                         
   7  -5   8         14.78         13.94         1.31 o                         
  -7  -4   8         72.20         62.28         3.36 o                         
  -6  -4   8         35.23         39.55         3.17 o                         
  -5  -4   8         24.68         11.07         1.40 o                         
  -4  -4   8        577.45        552.86        15.04 o                         
  -3  -4   8         56.05         56.82         1.93 o                         
  -2  -4   8        428.51        430.41         8.65 o                         
  -1  -4   8        199.57        196.24         6.44 o                         
   0  -4   8          1.64          0.79         0.60 o                         
   1  -4   8          1.64          2.08         1.05 o                         
   2  -4   8         78.40         84.13         2.36 o                         
   3  -4   8        170.41        167.23         4.57 o                         
   4  -4   8         90.57         92.87         4.75 o                         
   5  -4   8         27.01         25.43         1.43 o                         
   6  -4   8          3.12          3.60         0.94 o                         
   7  -4   8          5.32          6.67         0.73 o                         
  -7  -3   8          1.38          1.68         0.80 o                         
  -6  -3   8          8.98          2.13         1.58 o                         
  -5  -3   8         86.49         67.62         2.14 o                         
  -4  -3   8         18.07         13.64         1.07 o                         
  -3  -3   8        356.43        351.43         5.43 o                         
  -2  -3   8          1.73          1.62         0.60 o                         
  -1  -3   8        834.59        835.45        21.01 o                         
   0  -3   8         50.59         54.84         3.17 o                         
   1  -3   8        194.48        239.33        11.88 o                         
   2  -3   8         74.29         92.03         8.11 o                         
   3  -3   8         70.40         71.13         2.25 o                         
   4  -3   8         49.82         41.76         2.13 o                         
   5  -3   8          0.16          0.59         0.82 o                         
   6  -3   8         10.68         15.52         3.00 o                         
   7  -3   8         44.02         43.64         1.97 o                         
   8  -3   8         25.22         29.46         1.33 o                         
  -7  -2   8         63.96         79.65         3.36 o                         
  -6  -2   8         31.87         22.14         1.14 o                         
  -5  -2   8          1.79          1.44         0.88 o                         
  -4  -2   8        270.99        247.31         5.01 o                         
  -3  -2   8        461.84        445.44         6.69 o                         
  -2  -2   8          4.36          5.90         0.69 o                         
  -1  -2   8        210.49        259.79        10.39 o                         
   0  -2   8        224.46        212.65         8.96 o                         
   1  -2   8         65.01         83.12         6.93 o                         
   2  -2   8         88.05         93.58         7.78 o                         
   3  -2   8          1.20          0.30         0.76 o                         
   4  -2   8        667.35        674.59        18.78 o                         
   5  -2   8        145.54        136.05         4.86 o                         
   6  -2   8         13.42         13.50         1.38 o                         
   7  -2   8          1.70          1.60         0.72 o                         
   8  -2   8          3.84          5.13         1.01 o                         
  -7  -1   8          1.04         -0.03         0.52 o                         
  -6  -1   8          3.94          2.78         0.64 o                         
  -5  -1   8         99.49        101.54         3.44 o                         
  -4  -1   8        209.12        189.21         4.16 o                         
  -3  -1   8        262.42        245.13         4.19 o                         
  -2  -1   8         16.88         11.79         0.84 o                         
  -1  -1   8         96.23        110.66         3.79 o                         
   0  -1   8        247.28        268.20         8.19 o                         
   1  -1   8         10.12          7.23         1.56 o                         
   2  -1   8        256.22        257.84        11.39 o                         
   3  -1   8         10.81          8.16         1.75 o                         
   4  -1   8        621.01        555.01        14.20 o                         
   5  -1   8         49.31         44.85         2.55 o                         
   6  -1   8         82.74         75.86         3.04 o                         
   7  -1   8          6.46          8.44         1.81 o                         
   8  -1   8          5.75          5.36         0.79 o                         
   9  -1   8         18.66         15.59         1.20 o                         
  -7   0   8         39.68         38.26         1.99 o                         
  -6   0   8         26.31         26.63         1.59 o                         
  -5   0   8        218.51        221.00         5.04 o                         
  -4   0   8         48.65         39.47         1.63 o                         
  -3   0   8        502.78        477.61         8.05 o                         
  -2   0   8          0.74          0.65         1.56 o                         
  -1   0   8        129.75        100.55         5.73 o                         
   0   0   8         11.19         10.40         1.63 o                         
   1   0   8         94.90         89.86         4.31 o                         
   2   0   8          8.29          5.64         1.94 o                         
   3   0   8        457.87        473.09        18.70 o                         
   4   0   8       1040.54       1023.46        25.32 o                         
   5   0   8        613.99        656.38        10.57 o                         
   6   0   8        172.29        175.16         3.96 o                         
   7   0   8         40.64         41.71         1.96 o                         
   8   0   8          6.68          4.50         0.74 o                         
   9   0   8          1.42          2.47         0.65 o                         
  -7   1   8          2.36          2.15         0.75 o                         
  -6   1   8         11.49          8.31         0.86 o                         
  -5   1   8        408.45        410.22         8.13 o                         
  -4   1   8         38.88         27.88         1.04 o                         
  -3   1   8          0.11         -0.21         0.42 o                         
  -2   1   8        220.14        194.99         9.91 o                         
  -1   1   8          3.15          2.49         1.65 o                         
   0   1   8          3.21          2.85         1.84 o                         
   1   1   8          0.84          3.45         1.40 o                         
   2   1   8          2.99          6.25         2.05 o                         
   3   1   8        253.99        255.29        11.70 o                         
   4   1   8        245.96        259.22        12.06 o                         
   5   1   8        557.16        563.90        18.20 o                         
   6   1   8        239.38        241.35         5.14 o                         
   7   1   8        134.31        128.47         3.69 o                         
   8   1   8         38.19         35.64         1.36 o                         
   9   1   8         21.22         25.62         1.08 o                         
  -7   2   8         68.19         62.57         2.01 o                         
  -6   2   8          0.69          0.96         0.62 o                         
  -5   2   8         22.58         23.22         1.10 o                         
  -4   2   8        141.87        145.38         2.90 o                         
  -3   2   8         42.82         40.65         1.33 o                         
  -2   2   8        214.70        212.77         4.62 o                         
  -1   2   8        370.48        354.07        10.53 o                         
   0   2   8        122.57        119.20        13.25 o                         
   1   2   8        382.37        435.16        10.39 o                         
   2   2   8        175.75        171.27         3.98 o                         
   3   2   8        801.78        759.69        21.88 o                         
   4   2   8        527.68        519.74        21.13 o                         
   5   2   8         19.54         28.07         1.90 o                         
   6   2   8         16.59         15.36         1.00 o                         
   7   2   8          1.44          1.03         0.56 o                         
   8   2   8         26.93         25.10         1.17 o                         
   9   2   8         62.15         56.88         1.74 o                         
  -7   3   8          9.94         11.89         1.37 o                         
  -6   3   8         37.77         44.61         1.99 o                         
  -5   3   8         80.85         81.56         2.04 o                         
  -4   3   8         93.51         84.73         2.29 o                         
  -3   3   8        159.46        153.02         2.50 o                         
  -2   3   8          4.31          7.78         0.57 o                         
  -1   3   8       1706.90       1749.18        42.73 o                         
   0   3   8        894.06       1027.10        41.99 o                         
   1   3   8        293.88        304.01         8.84 o                         
   2   3   8         98.57         88.73         3.79 o                         
   3   3   8          3.92          3.96         0.47 o                         
   4   3   8          0.00          0.49         0.34 o                         
   5   3   8          8.40          7.96         0.95 o                         
   6   3   8          0.06          0.24         0.59 o                         
   7   3   8          0.38          0.50         0.61 o                         
   8   3   8         29.92         30.33         1.26 o                         
   9   3   8         62.58         53.18         1.97 o                         
  -7   4   8          0.59          0.57         0.63 o                         
  -6   4   8         12.04         12.72         1.33 o                         
  -5   4   8        101.38         95.22         2.43 o                         
  -4   4   8         83.18         91.57         2.24 o                         
  -3   4   8        479.36        481.46         7.02 o                         
  -2   4   8         21.18         23.74         0.92 o                         
  -1   4   8         31.16         31.72         1.79 o                         
   0   4   8         63.50         81.88         6.87 o                         
   1   4   8        720.77        721.51        18.60 o                         
   2   4   8          0.06          0.77         0.40 o                         
   3   4   8         72.99         77.20         2.13 o                         
   4   4   8         78.48         75.03         2.16 o                         
   5   4   8         10.28         15.63         0.78 o                         
   6   4   8        251.48        241.61         6.87 o                         
   7   4   8          1.19          0.38         0.63 o                         
   8   4   8        143.51        132.48         3.56 o                         
   9   4   8          3.10          1.84         0.48 o                         
  -6   5   8          0.06          1.04         1.25 o                         
  -5   5   8         55.09         54.12         2.21 o                         
  -4   5   8        129.90        128.43         3.82 o                         
  -3   5   8          1.68          1.62         0.57 o                         
  -2   5   8        142.44        150.95         2.97 o                         
  -1   5   8        349.68        345.19         4.39 o                         
   0   5   8         18.32         22.43         1.26 o                         
   1   5   8         65.12         58.92         2.21 o                         
   2   5   8         79.99         77.38         4.44 o                         
   3   5   8         43.76         39.99         3.06 o                         
   4   5   8        790.82        785.47        12.54 o                         
   5   5   8         50.20         42.98         1.33 o                         
   6   5   8        272.55        257.28         7.44 o                         
   7   5   8          0.11         -0.10         0.86 o                         
   8   5   8         91.53         87.83         3.16 o                         
   9   5   8          6.98          6.21         1.37 o                         
  -5   6   8          0.23          1.50         1.09 o                         
  -4   6   8          5.14          9.92         1.03 o                         
  -3   6   8        202.21        211.83         5.18 o                         
  -2   6   8        129.91        136.68         3.33 o                         
  -1   6   8          0.45          1.83         0.51 o                         
   0   6   8         12.38         16.28         1.01 o                         
   1   6   8        130.96        114.01         2.41 o                         
   2   6   8        149.95        166.24         3.76 o                         
   3   6   8        192.10        196.92         5.36 o                         
   4   6   8        358.43        388.72         6.24 o                         
   5   6   8         19.24         16.42         0.86 o                         
   6   6   8        114.79        109.41         3.41 o                         
   7   6   8          0.15         -0.20         0.73 o                         
   8   6   8          7.39          7.65         0.93 o                         
   9   6   8          0.10          1.48         0.61 o                         
  -5   7   8          0.23          0.86         0.44 o                         
  -4   7   8         27.19         25.32         1.34 o                         
  -3   7   8          0.68         -0.06         0.72 o                         
  -2   7   8        153.75        169.49         3.88 o                         
  -1   7   8         19.42         20.16         1.57 o                         
   0   7   8         12.19         13.38         1.23 o                         
   1   7   8          7.67          6.63         0.68 o                         
   2   7   8        161.74        134.27         3.06 o                         
   3   7   8          4.13          1.52         0.69 o                         
   4   7   8        106.19         94.53         2.79 o                         
   5   7   8          6.87          7.74         0.95 o                         
   6   7   8        213.07        213.95         5.47 o                         
   7   7   8          1.55          1.13         0.79 o                         
   8   7   8        222.26        237.92         9.17 o                         
   9   7   8         23.86         17.79         1.61 o                         
  -5   8   8         91.63         96.61         4.12 o                         
  -4   8   8        149.55        142.97         3.26 o                         
  -3   8   8         12.93         15.85         1.43 o                         
  -2   8   8         23.16         22.45         1.35 o                         
  -1   8   8        408.42        366.71         7.63 o                         
   0   8   8        140.71        120.20         5.33 o                         
   1   8   8        128.14        120.24         3.43 o                         
   2   8   8       1005.00        976.05        13.39 o                         
   3   8   8         33.22         26.97         1.97 o                         
   4   8   8        614.34        607.34        13.85 o                         
   5   8   8        179.58        187.57         9.85 o                         
   6   8   8        300.98        323.96         9.44 o                         
   7   8   8         53.68         55.00         3.34 o                         
   8   8   8        120.38        116.14         4.92 o                         
  -4   9   8         72.31         62.68         1.89 o                         
  -3   9   8         11.89          7.35         0.71 o                         
  -2   9   8          3.30          3.95         0.71 o                         
  -1   9   8         74.94         78.06         6.08 o                         
   0   9   8          4.14          1.91         0.99 o                         
   1   9   8         93.97         80.26         4.95 o                         
   2   9   8         13.44         10.55         1.28 o                         
   3   9   8        178.08        175.63         7.00 o                         
   4   9   8         81.81         90.80         9.50 o                         
   5   9   8        505.36        531.17        21.17 o                         
   6   9   8          7.57          6.67         1.19 o                         
   7   9   8        116.67        128.29         5.56 o                         
   8   9   8         17.45         16.80         1.08 o                         
  -3  10   8          6.01         10.59         1.57 o                         
  -2  10   8         73.58         74.25         2.94 o                         
  -1  10   8          0.19          0.83         1.16 o                         
   0  10   8         48.99         48.99         2.31 o                         
   1  10   8         56.01         68.89         3.66 o                         
   2  10   8         25.93         25.56         1.75 o                         
   3  10   8          9.99          9.03         1.00 o                         
   4  10   8          0.08          1.27         0.88 o                         
   5  10   8          0.99          1.88         0.84 o                         
   6  10   8          2.82          4.43         0.79 o                         
   7  10   8         29.79         26.80         1.39 o                         
  -2  11   8        165.66        177.87         4.89 o                         
  -1  11   8         31.33         31.46         1.86 o                         
   0  11   8         95.43        129.72         4.15 o                         
   1  11   8         28.16         36.21         1.74 o                         
   2  11   8          6.39         10.54         1.53 o                         
   3  11   8         21.70         16.31         1.67 o                         
   4  11   8        143.18        128.79         4.48 o                         
   5  11   8          0.45         -0.87         0.87 o                         
   6  11   8         22.81         22.67         1.27 o                         
   0  12   8         17.25         15.82         1.05 o                         
   1  12   8          1.71          1.90         0.66 o                         
   2  12   8         23.52         24.88         1.42 o                         
   3  12   8          9.90         11.58         1.54 o                         
   4  12   8        117.44        117.68         5.19 o                         
  -2 -10   9         58.67         49.39         1.80 o                         
  -1 -10   9          0.02         -0.22         0.38 o                         
   0 -10   9         34.56         28.90         1.73 o                         
   1 -10   9         17.85         19.73         0.96 o                         
  -3  -9   9         23.36         25.29         1.07 o                         
  -2  -9   9          0.00          0.03         0.55 o                         
  -1  -9   9          3.60          5.81         0.80 o                         
   0  -9   9         19.08         16.99         1.61 o                         
   1  -9   9        378.39        400.98        14.37 o                         
   2  -9   9         25.89         26.22         1.32 o                         
  -4  -8   9         21.13         21.42         3.58 o                         
  -3  -8   9          5.73          4.08         0.69 o                         
  -2  -8   9         25.62         22.01         3.62 o                         
  -1  -8   9        134.97        130.58         4.26 o                         
   0  -8   9         59.74         66.86         2.78 o                         
   1  -8   9         88.80         96.66         3.99 o                         
   2  -8   9          1.95          1.72         0.59 o                         
   3  -8   9         10.23         12.75         2.12 o                         
   4  -8   9         28.42         26.79         1.30 o                         
  -5  -7   9         18.19         19.16         1.88 o                         
  -4  -7   9          0.24          0.59         0.62 o                         
  -3  -7   9         39.44         39.95         1.52 o                         
  -2  -7   9        155.72        143.48         6.85 o                         
  -1  -7   9         64.29         63.32         3.32 o                         
   0  -7   9        258.02        261.82         6.07 o                         
   1  -7   9         12.50          9.00         0.86 o                         
   2  -7   9         22.38         16.39         1.53 o                         
   3  -7   9          0.00          0.56         0.50 o                         
   4  -7   9        196.32        200.77         8.18 o                         
   5  -7   9         18.51         19.70         0.92 o                         
  -6  -6   9        127.40        126.26         5.75 o                         
  -5  -6   9          0.08         -0.78         0.78 o                         
  -4  -6   9          4.93          4.26         0.82 o                         
  -3  -6   9          1.85          5.77         0.98 o                         
  -2  -6   9        131.77        121.92         5.74 o                         
  -1  -6   9        502.22        502.26         9.43 o                         
   0  -6   9         46.17         45.46         1.84 o                         
   1  -6   9        196.70        207.58         5.80 o                         
   2  -6   9         10.91         10.13         2.40 o                         
   3  -6   9         20.97         15.51         1.11 o                         
   4  -6   9         84.61         84.39         3.20 o                         
   5  -6   9          0.90          2.23         0.75 o                         
   6  -6   9         56.03         62.43         2.46 o                         
  -6  -5   9          9.22         11.92         1.90 o                         
  -5  -5   9         11.38         13.60         1.44 o                         
  -4  -5   9          2.14          1.55         1.90 o                         
  -3  -5   9       1591.71       1489.79        29.88 o                         
  -2  -5   9          0.54          0.87         0.75 o                         
  -1  -5   9         70.09         60.16         2.72 o                         
   0  -5   9         34.26         34.46         1.90 o                         
   1  -5   9        145.13        140.49         3.52 o                         
   2  -5   9        492.00        503.63        11.44 o                         
   3  -5   9          8.02          9.87         1.00 o                         
   4  -5   9        194.59        176.53         4.50 o                         
   5  -5   9        167.49        172.45         4.33 o                         
   6  -5   9         87.87         94.30         2.62 o                         
   7  -5   9          0.07          0.38         0.34 o                         
  -6  -4   9          1.29          2.40         0.86 o                         
  -5  -4   9         74.25         90.53         3.15 o                         
  -4  -4   9        652.77        609.63        11.49 o                         
  -3  -4   9        348.19        348.08         6.60 o                         
  -2  -4   9       1155.21       1134.97        18.07 o                         
  -1  -4   9         64.70         63.15         2.68 o                         
   0  -4   9         36.06         34.96         2.98 o                         
   1  -4   9        631.10        766.39        32.85 o                         
   2  -4   9         32.48         35.60         2.01 o                         
   3  -4   9        200.70        210.27         4.20 o                         
   4  -4   9        374.34        378.66         7.72 o                         
   5  -4   9         15.60         13.48         1.10 o                         
   6  -4   9         10.53         15.00         1.05 o                         
   7  -4   9        204.97        213.39         8.20 o                         
  -7  -3   9          6.59          5.64         1.25 o                         
  -6  -3   9          3.23          2.12         0.65 o                         
  -5  -3   9          9.77          9.63         1.02 o                         
  -4  -3   9          0.01          0.38         0.63 o                         
  -3  -3   9        558.44        519.52         7.64 o                         
  -2  -3   9        272.97        274.46         4.61 o                         
  -1  -3   9         17.21         14.82         2.18 o                         
   0  -3   9          0.00          1.92         0.73 o                         
   1  -3   9         19.56         14.70         1.95 o                         
   2  -3   9         41.89         39.58         1.75 o                         
   3  -3   9          0.54          0.97         0.52 o                         
   4  -3   9         63.04         61.68         2.63 o                         
   5  -3   9         14.42         12.42         1.26 o                         
   6  -3   9          9.49          8.71         1.52 o                         
   7  -3   9          3.51          4.14         1.12 o                         
   8  -3   9          0.74          0.35         0.40 o                         
  -7  -2   9         20.36         24.92         1.08 o                         
  -6  -2   9         38.68         37.08         1.28 o                         
  -5  -2   9         27.49         19.21         1.44 o                         
  -4  -2   9        194.05        171.23         4.21 o                         
  -3  -2   9        159.50        143.92         3.14 o                         
  -2  -2   9        483.58        460.07         6.38 o                         
  -1  -2   9         10.76          7.29         0.70 o                         
   0  -2   9        698.98        715.83        43.91 o                         
   1  -2   9          1.26          1.58         1.12 o                         
   2  -2   9        202.14        205.21        12.85 o                         
   3  -2   9        233.15        233.70         5.59 o                         
   4  -2   9        422.47        414.45        10.87 o                         
   5  -2   9        155.69        146.72         7.06 o                         
   6  -2   9         55.07         56.57         2.06 o                         
   7  -2   9          0.14          0.95         1.04 o                         
   8  -2   9         12.86         13.23         1.25 o                         
  -7  -1   9          0.87          2.11         0.61 o                         
  -6  -1   9          5.11          2.86         0.53 o                         
  -5  -1   9          3.33          1.83         0.88 o                         
  -4  -1   9         52.55         59.11         2.46 o                         
  -3  -1   9          9.36          8.28         0.71 o                         
  -2  -1   9          0.08          0.29         0.46 o                         
  -1  -1   9        172.07        161.63         5.21 o                         
   0  -1   9         46.25         54.19         5.68 o                         
   1  -1   9        101.84        112.36         8.26 o                         
   2  -1   9         42.62         31.99         3.34 o                         
   3  -1   9          0.14          1.86         1.39 o                         
   4  -1   9         14.80          8.16         0.95 o                         
   5  -1   9        368.86        352.66        10.66 o                         
   6  -1   9        680.16        654.36        13.60 o                         
   7  -1   9          2.30          2.71         0.67 o                         
   8  -1   9          4.70          4.70         0.79 o                         
  -7   0   9         10.81          4.93         0.47 o                         
  -6   0   9          3.17          1.43         0.63 o                         
  -5   0   9        131.14        129.28         3.10 o                         
  -4   0   9        761.92        676.06        10.40 o                         
  -3   0   9        218.17        199.36         3.31 o                         
  -2   0   9        100.99         89.39         1.86 o                         
  -1   0   9        538.64        575.42        21.68 o                         
   0   0   9        998.50       1179.38        43.76 o                         
   1   0   9        276.46        277.13         9.42 o                         
   2   0   9         72.99         67.97         4.03 o                         
   3   0   9        271.95        247.53        11.68 o                         
   4   0   9       2879.70       2830.38        54.51 o                         
   5   0   9        713.13        708.33        13.10 o                         
   6   0   9        613.05        580.29        14.96 o                         
   7   0   9         36.47         37.82         1.66 o                         
   8   0   9         14.66         12.32         1.21 o                         
   9   0   9         21.28         26.30         1.39 o                         
  -7   1   9         61.75         59.44         2.41 o                         
  -6   1   9        106.94        100.26         2.90 o                         
  -5   1   9        301.75        255.29         4.53 o                         
  -4   1   9        223.25        186.23         3.20 o                         
  -3   1   9        213.49        240.62         3.85 o                         
  -2   1   9          0.05          1.26         0.37 o                         
  -1   1   9          3.32          3.99         1.77 o                         
   0   1   9       1131.81       1388.67        49.80 o                         
   1   1   9        343.09        396.77        15.49 o                         
   2   1   9        919.93       1002.81        36.61 o                         
   3   1   9          0.01          3.78         1.86 o                         
   4   1   9         77.38         81.43         5.89 o                         
   5   1   9         16.75         20.41         2.30 o                         
   6   1   9       1109.55       1095.86        26.65 o                         
   7   1   9         23.46         19.33         1.20 o                         
   8   1   9         15.73         11.09         0.76 o                         
   9   1   9          2.71          3.17         0.78 o                         
  -7   2   9         27.41         32.40         4.50 o                         
  -6   2   9         42.84         56.09         2.29 o                         
  -5   2   9          9.17          7.54         0.93 o                         
  -4   2   9        909.41        790.23        11.92 o                         
  -3   2   9        123.59         96.47         2.18 o                         
  -2   2   9          3.71          4.53         0.42 o                         
  -1   2   9        253.98        254.05         9.67 o                         
   0   2   9        168.24        180.24         9.53 o                         
   1   2   9         11.46         10.92         1.71 o                         
   2   2   9        439.55        423.36        17.92 o                         
   3   2   9        151.40        152.65         8.83 o                         
   4   2   9          1.89          1.24         1.58 o                         
   5   2   9          3.95          5.05         0.94 o                         
   6   2   9         82.90         93.92         2.90 o                         
   7   2   9         13.03         13.35         0.89 o                         
   8   2   9          1.43          1.02         0.48 o                         
   9   2   9         73.80         68.60         3.51 o                         
  -6   3   9          0.02          0.00         0.69 o                         
  -5   3   9         12.28          6.64         0.66 o                         
  -4   3   9          1.08          3.04         0.62 o                         
  -3   3   9        435.54        408.57         6.18 o                         
  -2   3   9         13.48         10.21         0.51 o                         
  -1   3   9        135.85        125.68         2.95 o                         
   0   3   9        344.87        349.69        15.40 o                         
   1   3   9         60.28         63.93         2.75 o                         
   2   3   9        866.97        878.30        18.38 o                         
   3   3   9         92.71        100.08         7.08 o                         
   4   3   9          8.11          2.59         1.10 o                         
   5   3   9          0.41          1.88         0.48 o                         
   6   3   9          3.76          4.87         0.56 o                         
   7   3   9        262.61        268.89         5.42 o                         
   8   3   9         21.43         26.39         1.44 o                         
   9   3   9          1.10          0.63         0.65 o                         
  -6   4   9         86.39        105.17         3.84 o                         
  -5   4   9         61.33         57.89         2.30 o                         
  -4   4   9         72.75         51.53         1.66 o                         
  -3   4   9          0.77          1.89         0.59 o                         
  -2   4   9         59.30         68.21         1.59 o                         
  -1   4   9         10.99          8.33         0.49 o                         
   0   4   9        217.10        236.50         7.56 o                         
   1   4   9        127.32        125.35         4.71 o                         
   2   4   9         49.25         33.74         2.41 o                         
   3   4   9         50.22         64.19         2.12 o                         
   4   4   9          1.44          1.90         0.56 o                         
   5   4   9         56.42         47.95         2.39 o                         
   6   4   9          1.14          4.55         0.59 o                         
   7   4   9         18.58         19.44         1.16 o                         
   8   4   9         54.30         56.84         2.58 o                         
   9   4   9         48.26         36.98         1.63 o                         
  -6   5   9        108.42        128.63         5.87 o                         
  -5   5   9        113.01        117.55         7.79 o                         
  -4   5   9         30.81         21.28         1.24 o                         
  -3   5   9       1031.69        967.19        13.15 o                         
  -2   5   9         35.68         38.15         1.27 o                         
  -1   5   9        208.11        207.09         3.35 o                         
   0   5   9         47.10         53.54         1.48 o                         
   1   5   9        178.50        169.89         3.35 o                         
   2   5   9         96.69         99.19         2.45 o                         
   3   5   9        124.56         96.41         3.11 o                         
   4   5   9        336.51        347.92         6.40 o                         
   5   5   9          4.02          4.91         0.74 o                         
   6   5   9        138.94        132.27         6.77 o                         
   7   5   9          6.30          5.16         0.91 o                         
   8   5   9          2.26          1.09         0.59 o                         
   9   5   9         17.98         17.54         1.09 o                         
  -5   6   9         21.59         14.42         1.82 o                         
  -4   6   9          1.22          1.59         0.68 o                         
  -3   6   9          2.38          0.85         0.78 o                         
  -2   6   9         81.38         63.80         2.40 o                         
  -1   6   9         55.24         57.62         1.78 o                         
   0   6   9        508.78        523.61         8.37 o                         
   1   6   9         96.04         94.09         2.05 o                         
   2   6   9         17.81         19.44         1.12 o                         
   3   6   9         68.81         70.95         2.83 o                         
   4   6   9          1.53          2.79         0.71 o                         
   5   6   9         27.57         27.35         2.16 o                         
   6   6   9        190.33        188.15         6.69 o                         
   7   6   9         63.02         61.36         4.89 o                         
   8   6   9          3.04          1.49         0.57 o                         
  -5   7   9          3.86          4.37         0.46 o                         
  -4   7   9         23.16         19.96         1.32 o                         
  -3   7   9          0.95          1.79         0.73 o                         
  -2   7   9        107.48         93.54         2.99 o                         
  -1   7   9        138.40        140.42         3.72 o                         
   0   7   9        281.56        261.46         4.83 o                         
   1   7   9       1108.19       1088.39        13.83 o                         
   2   7   9         27.28         33.09         1.39 o                         
   3   7   9         47.55         47.61         2.28 o                         
   4   7   9         40.18         38.07         2.24 o                         
   5   7   9        145.99        138.72         8.88 o                         
   6   7   9        185.13        194.50         8.28 o                         
   7   7   9         59.82         67.59         3.76 o                         
   8   7   9         32.45         30.21         1.73 o                         
  -4   8   9          4.99          7.01         0.61 o                         
  -3   8   9         55.24         57.62         2.42 o                         
  -2   8   9          5.17          6.78         1.12 o                         
  -1   8   9        712.64        669.93        11.16 o                         
   0   8   9          4.06          3.68         0.92 o                         
   1   8   9        305.48        330.24         5.75 o                         
   2   8   9        118.02        106.35         2.57 o                         
   3   8   9        109.18        107.85         3.17 o                         
   4   8   9        244.72        238.25        10.65 o                         
   5   8   9         35.82         33.38         2.88 o                         
   6   8   9         85.84         84.73         5.02 o                         
   7   8   9         33.28         42.42         2.70 o                         
   8   8   9        198.32        206.47         5.84 o                         
  -3   9   9         12.33         14.93         1.12 o                         
  -2   9   9          1.59          4.86         0.86 o                         
  -1   9   9         72.86         77.43         3.91 o                         
   0   9   9          0.03         -0.97         0.97 o                         
   1   9   9         12.40         14.45         1.44 o                         
   2   9   9         23.01         28.31         1.80 o                         
   3   9   9        261.28        248.95         5.16 o                         
   4   9   9         41.73         37.28         3.43 o                         
   5   9   9        370.65        391.71        14.56 o                         
   6   9   9          9.17         10.31         1.46 o                         
   7   9   9          5.63          8.94         1.18 o                         
   8   9   9         21.98         19.54         1.94 o                         
  -3  10   9          9.86         12.15         1.31 o                         
  -2  10   9          6.76         12.01         1.54 o                         
  -1  10   9          2.89          4.63         1.21 o                         
   0  10   9          0.30          0.19         0.80 o                         
   1  10   9          2.31          3.54         1.00 o                         
   2  10   9         40.32         38.72         1.68 o                         
   3  10   9         38.56         35.22         1.55 o                         
   4  10   9         60.21         58.47         2.32 o                         
   5  10   9        145.14        142.02         3.97 o                         
   6  10   9         48.52         45.52         1.81 o                         
   7  10   9         62.67         53.98         1.95 o                         
  -1  11   9         34.98         33.39         1.77 o                         
   0  11   9        149.22        158.39         4.09 o                         
   1  11   9         35.38         40.22         2.05 o                         
   2  11   9         49.82         50.19         1.93 o                         
   3  11   9          3.00          2.20         1.31 o                         
   4  11   9         16.40         15.53         2.43 o                         
   5  11   9         99.27         81.22         3.61 o                         
   6  11   9         21.46         20.45         2.01 o                         
   1  12   9          2.34          4.01         1.18 o                         
   2  12   9         68.67         72.53         3.99 o                         
   3  12   9          4.12          1.88         1.04 o                         
  -2  -9  10         20.07         30.23         2.37 o                         
  -1  -9  10         14.73         13.31         1.10 o                         
   0  -9  10          0.04         -0.09         0.54 o                         
   1  -9  10         76.69         76.73         2.53 o                         
   2  -9  10        233.12        234.01         6.01 o                         
   3  -9  10        394.84        354.97        12.13 o                         
  -3  -8  10         17.57         14.83         1.12 o                         
  -2  -8  10        141.41        143.02         3.69 o                         
  -1  -8  10         15.18         13.62         1.07 o                         
   0  -8  10         12.27         15.00         1.58 o                         
   1  -8  10         90.47         97.50         4.61 o                         
   2  -8  10        408.81        424.04        20.81 o                         
   3  -8  10         24.01         18.51         1.11 o                         
   4  -8  10         14.24         12.02         1.06 o                         
  -4  -7  10          0.78          0.31         0.64 o                         
  -3  -7  10          6.81          6.11         1.06 o                         
  -2  -7  10          4.20          3.71         1.02 o                         
  -1  -7  10        558.00        566.75        11.82 o                         
   0  -7  10        161.96        174.63         7.12 o                         
   1  -7  10          7.31          6.50         0.88 o                         
   2  -7  10        223.68        243.70         5.54 o                         
   3  -7  10         47.63         49.19         3.64 o                         
   4  -7  10        131.66        139.15         6.93 o                         
   5  -7  10          0.09          0.96         0.43 o                         
  -5  -6  10          6.13          7.24         1.52 o                         
  -4  -6  10          0.95          0.57         0.94 o                         
  -3  -6  10         37.56         27.08         2.15 o                         
  -2  -6  10         25.11         23.24         2.47 o                         
  -1  -6  10          8.34          7.71         1.26 o                         
   0  -6  10        190.35        200.25         5.98 o                         
   1  -6  10         54.18         55.73         2.41 o                         
   2  -6  10        111.38        103.25         3.61 o                         
   3  -6  10         34.00         33.26         1.85 o                         
   4  -6  10          8.70          9.82         1.03 o                         
   5  -6  10         63.09         71.45         3.61 o                         
   6  -6  10         31.28         26.28         1.14 o                         
  -6  -5  10        168.99        196.26         5.53 o                         
  -5  -5  10          0.42          0.11         0.80 o                         
  -4  -5  10         35.20         30.36         2.41 o                         
  -3  -5  10        648.20        589.23        12.98 o                         
  -2  -5  10         86.50         88.20         3.32 o                         
  -1  -5  10        131.48        141.89         4.43 o                         
   0  -5  10         42.73         38.47         2.60 o                         
   1  -5  10          9.61          7.46         3.11 o                         
   2  -5  10         27.71         28.59         1.66 o                         
   3  -5  10        133.88        121.82         8.10 o                         
   4  -5  10        129.57        121.48         4.09 o                         
   5  -5  10          0.58          1.30         0.68 o                         
   6  -5  10         91.28         96.79         5.32 o                         
  -6  -4  10         92.72        102.98         4.88 o                         
  -5  -4  10         10.51         16.90         1.59 o                         
  -4  -4  10         17.38         21.21         1.53 o                         
  -3  -4  10        391.59        354.16         7.54 o                         
  -2  -4  10        157.77        140.04         3.19 o                         
  -1  -4  10          1.72          1.61         0.74 o                         
   0  -4  10         38.17         43.44         2.59 o                         
   1  -4  10        343.86        352.50        22.40 o                         
   2  -4  10         33.51         34.65         2.39 o                         
   3  -4  10         81.16         76.64         3.14 o                         
   4  -4  10         14.96         13.67         1.13 o                         
   5  -4  10        109.82        118.56         3.28 o                         
   6  -4  10          2.59          0.99         0.56 o                         
   7  -4  10         38.08         35.09         2.13 o                         
  -7  -3  10         41.88         50.60         2.62 o                         
  -6  -3  10         16.02         16.87         0.88 o                         
  -5  -3  10         21.09         20.08         1.69 o                         
  -4  -3  10         80.43         70.94         2.46 o                         
  -3  -3  10         80.59         82.63         2.53 o                         
  -2  -3  10        157.19        155.49         3.83 o                         
  -1  -3  10          0.00          0.46         0.78 o                         
   0  -3  10        153.41        141.19         6.66 o                         
   1  -3  10        318.46        346.95         9.32 o                         
   2  -3  10         31.06         45.32         3.48 o                         
   3  -3  10         20.65         17.93         1.49 o                         
   4  -3  10        104.53        110.78         3.85 o                         
   5  -3  10        133.13        124.35         4.23 o                         
   6  -3  10          2.01          3.99         0.72 o                         
   7  -3  10         58.28         60.23         2.48 o                         
   8  -3  10          1.02          1.31         0.35 o                         
  -7  -2  10          0.77          0.68         0.80 o                         
  -6  -2  10         82.55         87.92         2.30 o                         
  -5  -2  10         37.96         33.98         2.53 o                         
  -4  -2  10        273.29        270.49         5.32 o                         
  -3  -2  10         48.37         50.77         1.54 o                         
  -2  -2  10        978.59        931.57        11.93 o                         
  -1  -2  10          8.58          9.21         1.10 o                         
   0  -2  10         54.62         49.21         2.10 o                         
   1  -2  10         14.70         11.80         2.66 o                         
   2  -2  10         47.80         42.46         2.74 o                         
   3  -2  10         80.68         71.78         4.45 o                         
   4  -2  10         68.61         66.92         2.58 o                         
   5  -2  10        492.79        471.27        12.31 o                         
   6  -2  10          7.29          6.11         0.99 o                         
   7  -2  10          8.89          7.10         1.31 o                         
   8  -2  10         26.43         25.36         1.55 o                         
  -6  -1  10          5.94          6.22         0.62 o                         
  -5  -1  10        130.37        109.89         3.47 o                         
  -4  -1  10          0.28          1.27         0.77 o                         
  -3  -1  10       1151.09       1160.47        15.52 o                         
  -2  -1  10        122.40        107.74         2.60 o                         
  -1  -1  10        187.78        189.71         5.47 o                         
   0  -1  10        172.98        188.63        11.94 o                         
   1  -1  10          1.97          0.18         1.81 o                         
   2  -1  10         13.81         19.13         4.24 o                         
   3  -1  10         10.53         13.37         2.54 o                         
   4  -1  10         62.88         66.31         3.05 o                         
   5  -1  10        719.74        703.38        18.32 o                         
   6  -1  10        632.45        658.96        23.39 o                         
   7  -1  10        370.76        356.43        13.40 o                         
   8  -1  10         31.68         32.60         1.55 o                         
  -7   0  10        103.19        102.62         8.58 o                         
  -6   0  10         21.41         18.47         1.15 o                         
  -5   0  10          0.04          0.16         0.62 o                         
  -4   0  10         10.93         14.84         0.96 o                         
  -3   0  10       2415.84       2296.73        25.87 o                         
  -2   0  10          1.71          3.57         0.50 o                         
  -1   0  10        533.13        502.35         7.87 o                         
   0   0  10        670.94        673.96        17.48 o                         
   1   0  10         40.35         47.21         3.49 o                         
   2   0  10        484.46        438.37        14.90 o                         
   3   0  10         28.80         36.06         2.21 o                         
   4   0  10        161.65        147.58         8.62 o                         
   5   0  10       1755.06       1743.86        42.23 o                         
   6   0  10        370.35        339.61        10.12 o                         
   7   0  10          2.15          4.36         0.95 o                         
   8   0  10         64.08         74.39         2.68 o                         
   9   0  10         22.53         21.60         0.92 o                         
  -7   1  10          0.75          0.72         0.65 o                         
  -6   1  10         17.93         18.64         1.78 o                         
  -5   1  10          0.41          0.38         0.50 o                         
  -4   1  10         31.01         23.14         1.05 o                         
  -3   1  10        872.88        857.61        10.40 o                         
  -2   1  10          5.97          4.22         0.54 o                         
  -1   1  10         16.47         21.07         0.70 o                         
   0   1  10          6.93          6.44         1.44 o                         
   1   1  10         85.34        118.02        13.67 o                         
   2   1  10        124.39        131.18         6.09 o                         
   3   1  10          3.77          4.18         1.34 o                         
   4   1  10         37.92         39.57         2.89 o                         
   5   1  10        386.01        375.17        14.49 o                         
   6   1  10        202.69        198.59         6.84 o                         
   7   1  10          7.67          9.25         1.06 o                         
   8   1  10         93.14         91.63         7.04 o                         
   9   1  10         29.06         34.21         1.90 o                         
  -6   2  10          3.34          5.23         0.81 o                         
  -5   2  10          9.29         10.34         1.17 o                         
  -4   2  10          4.69          5.12         0.78 o                         
  -3   2  10          0.66          0.68         0.52 o                         
  -2   2  10        198.85        195.71         2.82 o                         
  -1   2  10          1.20          1.08         0.33 o                         
   0   2  10          8.21          4.53         1.13 o                         
   1   2  10        136.17        158.36         4.85 o                         
   2   2  10          1.82          1.26         1.81 o                         
   3   2  10          9.60          6.74         1.65 o                         
   4   2  10        235.63        204.15         5.99 o                         
   5   2  10         29.19         35.95         7.54 o                         
   6   2  10         16.97         15.01         1.38 o                         
   7   2  10        123.12        120.86         3.34 o                         
   8   2  10          0.19          0.17         0.67 o                         
   9   2  10         13.13         12.53         1.16 o                         
  -6   3  10          6.78          5.25         0.89 o                         
  -5   3  10          3.05          0.72         0.56 o                         
  -4   3  10         94.45         90.95         2.01 o                         
  -3   3  10        176.87        178.87         4.54 o                         
  -2   3  10        172.07        175.71         2.34 o                         
  -1   3  10          6.59         10.73         0.48 o                         
   0   3  10          0.12          0.49         0.42 o                         
   1   3  10        309.93        340.17         9.79 o                         
   2   3  10         77.65         91.98         2.74 o                         
   3   3  10         24.52         22.30         1.50 o                         
   4   3  10        119.15        113.49         5.41 o                         
   5   3  10        158.67        158.40         6.76 o                         
   6   3  10        112.22        112.54         4.40 o                         
   7   3  10         69.20         64.62         2.19 o                         
   8   3  10         91.35         87.62         3.06 o                         
  -6   4  10        173.71        189.97         6.33 o                         
  -5   4  10         15.83         19.02         1.71 o                         
  -4   4  10         22.78         31.64         1.32 o                         
  -3   4  10        233.84        209.06         5.03 o                         
  -2   4  10        821.05        818.38        10.36 o                         
  -1   4  10        176.91        168.19         2.58 o                         
   0   4  10        736.40        691.58         7.22 o                         
   1   4  10         24.66         30.37         1.52 o                         
   2   4  10        155.87        144.20         2.94 o                         
   3   4  10        459.46        476.41         9.42 o                         
   4   4  10        161.84        160.25         6.28 o                         
   5   4  10        484.06        450.23        20.77 o                         
   6   4  10        152.46        142.53         3.97 o                         
   7   4  10         12.63         10.84         1.08 o                         
   8   4  10         85.45         80.16         3.82 o                         
  -5   5  10         13.02         14.89         1.07 o                         
  -4   5  10          6.20          2.68         0.75 o                         
  -3   5  10         16.92         25.34         1.28 o                         
  -2   5  10         80.38         75.93         2.01 o                         
  -1   5  10       2028.08       2001.13        23.84 o                         
   0   5  10          0.18          1.01         0.44 o                         
   1   5  10         22.19         25.95         1.10 o                         
   2   5  10        136.95        157.14         3.41 o                         
   3   5  10          6.01          5.50         0.71 o                         
   4   5  10        100.39        109.87         5.11 o                         
   5   5  10          5.07          5.03         2.66 o                         
   6   5  10          9.35          8.01         1.35 o                         
   7   5  10        255.34        243.78         5.89 o                         
   8   5  10         22.05         18.61         1.32 o                         
   9   5  10        295.36        248.21         9.74 o                         
  -5   6  10         10.41         13.16         1.61 o                         
  -4   6  10         25.72         26.13         2.30 o                         
  -3   6  10         37.58         35.66         1.69 o                         
  -2   6  10        267.27        266.95         5.30 o                         
  -1   6  10          8.23          4.43         0.68 o                         
   0   6  10        620.52        583.93         9.20 o                         
   1   6  10         21.24         18.94         1.22 o                         
   2   6  10          2.51          3.01         0.68 o                         
   3   6  10         38.89         43.49         2.49 o                         
   4   6  10        102.03         86.05         3.46 o                         
   5   6  10         42.13         52.04         6.00 o                         
   6   6  10         90.51         89.32         3.21 o                         
   7   6  10          0.06         -0.07         0.55 o                         
   8   6  10          9.75          9.39         0.96 o                         
  -5   7  10        136.60        170.90         6.82 o                         
  -4   7  10         31.29         37.57         1.34 o                         
  -3   7  10          5.28         12.18         1.02 o                         
  -2   7  10          9.26          5.75         0.95 o                         
  -1   7  10        330.97        309.53         5.36 o                         
   0   7  10        138.44        129.57         3.69 o                         
   1   7  10        755.63        713.43        10.14 o                         
   2   7  10        174.49        167.55         3.13 o                         
   3   7  10         20.73         16.37         1.08 o                         
   4   7  10         99.06         92.77         3.17 o                         
   5   7  10        113.90        116.56         7.42 o                         
   6   7  10        300.17        316.58        12.04 o                         
   7   7  10         25.96         23.62         1.92 o                         
   8   7  10          6.29          4.44         0.89 o                         
  -4   8  10          0.94          0.42         0.46 o                         
  -3   8  10         12.67         10.06         0.80 o                         
  -2   8  10         23.59         26.47         1.37 o                         
  -1   8  10          9.05          7.68         1.15 o                         
   0   8  10        172.27        160.05         3.68 o                         
   1   8  10        179.53        190.46         6.50 o                         
   2   8  10        507.37        500.29         8.11 o                         
   3   8  10         13.02         14.12         1.24 o                         
   4   8  10          5.21          4.54         0.96 o                         
   5   8  10         80.60         81.81         4.29 o                         
   6   8  10         32.79         37.18         2.56 o                         
   7   8  10          4.18          3.06         0.82 o                         
   8   8  10         12.80         11.80         3.94 o                         
  -3   9  10         72.94         89.43         3.76 o                         
  -2   9  10        220.28        249.21         8.00 o                         
  -1   9  10          4.79          6.20         1.12 o                         
   0   9  10         12.22          7.13         1.17 o                         
   1   9  10         16.40         17.56         1.55 o                         
   2   9  10        900.04        860.41        13.87 o                         
   3   9  10        167.13        153.03         3.66 o                         
   4   9  10         99.54         98.47         3.16 o                         
   5   9  10        315.42        317.32         7.60 o                         
   6   9  10         43.98         38.85         1.77 o                         
   7   9  10         66.73         54.36         4.51 o                         
  -2  10  10          0.42          0.74         0.70 o                         
  -1  10  10         86.28         98.05         2.95 o                         
   0  10  10         28.55         37.91         1.86 o                         
   1  10  10         19.56         14.60         1.27 o                         
   2  10  10         13.56          9.29         1.05 o                         
   3  10  10        155.59        150.83         5.00 o                         
   4  10  10          7.31          8.05         0.95 o                         
   5  10  10          0.07          0.49         0.59 o                         
   6  10  10         37.80         27.21         1.29 o                         
   7  10  10         19.69         13.27         1.46 o                         
  -1  11  10         45.38         44.18         4.74 o                         
   0  11  10        237.06        249.30         9.53 o                         
   1  11  10         25.10         29.84         1.59 o                         
   2  11  10        107.83         88.63         3.35 o                         
   3  11  10          8.33          7.97         1.75 o                         
   4  11  10         18.82         18.66         1.86 o                         
   1  12  10         16.11         10.63         1.29 o                         
   2  12  10          2.82          4.37         1.12 o                         
  -1  -9  11         35.66         33.72         1.50 o                         
   0  -9  11          0.01         -0.34         0.65 o                         
   1  -9  11        251.75        227.06         8.81 o                         
  -3  -8  11         52.92         54.95         3.06 o                         
  -2  -8  11         25.85         29.96         2.42 o                         
  -1  -8  11          8.21         10.96         1.83 o                         
   0  -8  11          0.14          1.27         0.72 o                         
   1  -8  11        167.94        153.87         4.64 o                         
   2  -8  11          4.55          5.01         0.93 o                         
   3  -8  11          8.23          8.98         1.01 o                         
  -4  -7  11         44.34         55.14         2.94 o                         
  -3  -7  11          7.55          8.43         1.65 o                         
  -2  -7  11          0.96          3.69         0.86 o                         
  -1  -7  11        148.76        155.56         7.44 o                         
   0  -7  11          7.95          8.17         1.04 o                         
   1  -7  11          1.25          1.08         0.87 o                         
   2  -7  11         22.46         20.24         1.24 o                         
   3  -7  11         42.05         40.73         1.75 o                         
   4  -7  11         13.61          9.23         0.78 o                         
  -5  -6  11         14.12         13.67         1.39 o                         
  -4  -6  11         19.74         18.44         2.24 o                         
  -3  -6  11         40.23         56.97         4.47 o                         
  -2  -6  11         79.78         90.61         3.12 o                         
  -1  -6  11        144.86        140.50         7.67 o                         
   0  -6  11        202.06        209.06         8.35 o                         
   1  -6  11         87.54         80.62         4.18 o                         
   2  -6  11         47.41         46.89         2.97 o                         
   3  -6  11        195.80        194.25         7.86 o                         
   4  -6  11          1.41          3.04         0.99 o                         
   5  -6  11         17.07         14.83         1.35 o                         
  -5  -5  11         29.14         29.42         1.62 o                         
  -4  -5  11          0.06         -0.09         0.99 o                         
  -3  -5  11         28.74         18.00         1.44 o                         
  -2  -5  11        537.46        542.91        10.54 o                         
  -1  -5  11        231.01        216.67         5.98 o                         
   0  -5  11         96.70        103.84         6.87 o                         
   1  -5  11         19.31         20.05         1.90 o                         
   2  -5  11         19.31         15.11         2.85 o                         
   3  -5  11        100.58        102.28         4.00 o                         
   4  -5  11         10.46          9.74         1.50 o                         
   5  -5  11          1.44          1.31         0.93 o                         
   6  -5  11         13.08         11.79         1.25 o                         
  -6  -4  11         87.14         95.71         4.14 o                         
  -5  -4  11         19.60         25.03         2.10 o                         
  -4  -4  11         12.89         10.79         1.13 o                         
  -3  -4  11          0.07          1.96         0.98 o                         
  -2  -4  11         14.05         12.69         1.14 o                         
  -1  -4  11        110.80        102.85         3.33 o                         
   0  -4  11         67.41         67.42         5.45 o                         
   1  -4  11         82.52         84.80         7.07 o                         
   2  -4  11         16.41         21.79         3.82 o                         
   3  -4  11        119.79        117.91         5.54 o                         
   4  -4  11        144.70        138.20         3.59 o                         
   5  -4  11         48.47         37.42         2.31 o                         
   6  -4  11         19.91         24.14         1.34 o                         
   7  -4  11         34.22         31.74         1.49 o                         
  -6  -3  11        202.15        243.97         5.44 o                         
  -5  -3  11         16.24         19.82         2.03 o                         
  -4  -3  11         10.91          9.58         1.34 o                         
  -3  -3  11          0.00          0.92         0.92 o                         
  -2  -3  11          0.08          0.18         0.68 o                         
  -1  -3  11        164.39        155.73         3.89 o                         
   0  -3  11         57.45         52.92         3.17 o                         
   1  -3  11        106.45        107.32         7.68 o                         
   2  -3  11        348.50        380.16        16.74 o                         
   3  -3  11        244.57        244.72         8.06 o                         
   4  -3  11        122.31        108.65         3.70 o                         
   5  -3  11          0.07          0.69         0.55 o                         
   6  -3  11        156.08        149.12         7.37 o                         
   7  -3  11          1.80          1.03         0.58 o                         
  -6  -2  11          5.84         12.59         1.10 o                         
  -5  -2  11          8.03          5.66         0.97 o                         
  -4  -2  11          4.94          5.03         1.25 o                         
  -3  -2  11        137.34        125.52         2.80 o                         
  -2  -2  11         66.86         68.06         2.03 o                         
  -1  -2  11          6.07          3.93         0.94 o                         
   0  -2  11          0.76          1.86         0.95 o                         
   1  -2  11        134.07        136.66         4.71 o                         
   2  -2  11        350.84        365.29        11.03 o                         
   3  -2  11         41.34         38.72         3.45 o                         
   4  -2  11         11.72          8.05         1.06 o                         
   5  -2  11          9.45          7.13         1.00 o                         
   6  -2  11         42.90         37.42         2.68 o                         
   7  -2  11          2.90          3.19         0.71 o                         
   8  -2  11          0.01          0.60         0.37 o                         
  -6  -1  11        197.21        221.19         5.08 o                         
  -5  -1  11          5.65          4.86         0.73 o                         
  -4  -1  11          2.00          2.00         0.75 o                         
  -3  -1  11         57.56         50.23         1.66 o                         
  -2  -1  11          3.47          5.46         0.76 o                         
  -1  -1  11         22.32         25.84         1.57 o                         
   0  -1  11          6.45          6.59         1.02 o                         
   1  -1  11        176.55        175.46         6.33 o                         
   2  -1  11          5.96          6.50         1.34 o                         
   3  -1  11         62.18         59.07         3.78 o                         
   4  -1  11        378.73        383.55        11.64 o                         
   5  -1  11         35.05         43.69         2.42 o                         
   6  -1  11       1350.22       1298.96        43.86 o                         
   7  -1  11         18.76         12.85         1.58 o                         
   8  -1  11         56.76         59.52         1.70 o                         
  -6   0  11         56.84         56.72         1.62 o                         
  -5   0  11         41.43         40.18         1.50 o                         
  -4   0  11         94.67        103.73         2.70 o                         
  -3   0  11         39.03         39.98         1.55 o                         
  -2   0  11        140.03        149.29         2.96 o                         
  -1   0  11         47.45         47.14         1.60 o                         
   0   0  11         19.38         21.07         0.95 o                         
   1   0  11        244.01        223.43         5.91 o                         
   2   0  11        132.61        127.57         4.11 o                         
   3   0  11         18.87         18.22         1.58 o                         
   4   0  11        166.18        151.38         6.12 o                         
   5   0  11        139.71        140.35         8.51 o                         
   6   0  11        974.35        988.59        36.23 o                         
   7   0  11        283.88        278.59         7.66 o                         
   8   0  11          1.36          3.77         0.72 o                         
  -6   1  11          1.64          1.05         0.48 o                         
  -5   1  11         11.73         11.91         0.83 o                         
  -4   1  11          3.18          5.90         0.66 o                         
  -3   1  11        147.31        131.93         2.28 o                         
  -2   1  11        405.03        410.26         4.98 o                         
  -1   1  11         58.22         49.78         1.07 o                         
   0   1  11        217.17        201.22         2.91 o                         
   1   1  11          5.30          8.28         0.83 o                         
   2   1  11        117.97        119.22         3.78 o                         
   3   1  11         95.54         93.28         3.38 o                         
   4   1  11         16.20         19.56         2.16 o                         
   5   1  11        116.95         98.41         7.16 o                         
   6   1  11        140.85        127.83         5.00 o                         
   7   1  11        290.93        286.54         8.43 o                         
   8   1  11          3.15          3.09         0.68 o                         
   9   1  11         96.04         93.11         2.58 o                         
  -6   2  11         18.92         19.42         2.32 o                         
  -5   2  11         93.28         95.81         3.06 o                         
  -4   2  11          2.49          1.12         0.59 o                         
  -3   2  11        254.69        239.45         4.45 o                         
  -2   2  11        247.12        236.64         3.09 o                         
  -1   2  11          0.67          1.08         0.35 o                         
   0   2  11        765.46        773.93         7.79 o                         
   1   2  11        143.29        140.36         3.62 o                         
   2   2  11         80.39         86.03         2.43 o                         
   3   2  11         30.76         26.35         1.37 o                         
   4   2  11         20.54         18.03         1.76 o                         
   5   2  11        128.92        136.53         8.26 o                         
   6   2  11          0.31          1.58         1.08 o                         
   7   2  11          1.13          0.43         0.78 o                         
   8   2  11         53.41         41.96         2.60 o                         
   9   2  11          0.03          0.57         0.49 o                         
  -6   3  11          3.18          3.68         0.89 o                         
  -5   3  11         15.28         15.52         1.12 o                         
  -4   3  11          2.68          5.76         0.77 o                         
  -3   3  11        437.59        442.98         7.81 o                         
  -2   3  11        432.70        434.59         5.11 o                         
  -1   3  11         30.50         29.90         0.83 o                         
   0   3  11         38.88         34.06         0.84 o                         
   1   3  11        206.24        189.96         3.27 o                         
   2   3  11       1769.55       1800.49        23.55 o                         
   3   3  11         57.49         73.30         2.43 o                         
   4   3  11         85.75         91.24         5.96 o                         
   5   3  11         12.86         11.56         1.54 o                         
   6   3  11         73.11         69.19         3.26 o                         
   7   3  11          0.35          0.61         0.91 o                         
   8   3  11          6.35          4.04         1.71 o                         
   9   3  11          1.37          1.29         0.53 o                         
  -6   4  11         16.64         21.23         1.50 o                         
  -5   4  11         67.84         79.09         3.15 o                         
  -4   4  11          5.74          8.67         0.80 o                         
  -3   4  11         24.89         19.18         1.50 o                         
  -2   4  11        288.18        326.82         4.69 o                         
  -1   4  11         21.83         28.18         0.88 o                         
   0   4  11          6.80          4.29         0.42 o                         
   1   4  11          3.00          3.74         0.64 o                         
   2   4  11         90.01         87.97         2.16 o                         
   3   4  11        111.03        108.57         2.49 o                         
   4   4  11         63.04         65.19         3.27 o                         
   5   4  11        174.81        161.75         7.12 o                         
   6   4  11        117.28        115.00         7.71 o                         
   7   4  11         36.33         35.12         2.51 o                         
   8   4  11        136.40        129.41         7.18 o                         
  -5   5  11         10.82         18.89         1.44 o                         
  -4   5  11          6.40          2.44         0.82 o                         
  -3   5  11         43.64         31.25         1.70 o                         
  -2   5  11         14.83         16.66         0.95 o                         
  -1   5  11        133.73        116.43         2.24 o                         
   0   5  11         38.55         41.78         1.31 o                         
   1   5  11         79.98         76.69         2.11 o                         
   2   5  11        159.51        147.32         3.37 o                         
   3   5  11          1.78          0.63         0.88 o                         
   4   5  11        127.13        127.10         4.02 o                         
   5   5  11          0.40          1.21         1.61 o                         
   6   5  11        171.55        171.77        10.04 o                         
   7   5  11          3.90          6.55         2.35 o                         
   8   5  11         66.24         65.41         3.97 o                         
  -5   6  11         16.10         20.49         2.78 o                         
  -4   6  11         33.81         19.79         1.40 o                         
  -3   6  11        152.59        156.02         3.83 o                         
  -2   6  11         20.92         16.15         0.96 o                         
  -1   6  11        318.92        294.75         4.75 o                         
   0   6  11          2.12          1.28         0.66 o                         
   1   6  11          4.01          5.89         0.68 o                         
   2   6  11        137.28        142.02         3.11 o                         
   3   6  11        100.13         99.34         3.65 o                         
   4   6  11         31.16         37.75         2.48 o                         
   5   6  11        543.25        532.04        22.73 o                         
   6   6  11         41.07         35.94         4.37 o                         
   7   6  11         82.03         78.98         5.75 o                         
   8   6  11         24.32         24.24         1.73 o                         
  -4   7  11         99.44        110.83         4.10 o                         
  -3   7  11        166.24        168.24         4.20 o                         
  -2   7  11          0.49          0.01         0.49 o                         
  -1   7  11         62.19         65.28         2.11 o                         
   0   7  11          0.94          1.66         0.80 o                         
   1   7  11        368.14        356.88         6.84 o                         
   2   7  11         51.24         48.70         1.71 o                         
   3   7  11        542.46        538.02         9.90 o                         
   4   7  11          1.41          2.38         1.41 o                         
   5   7  11         10.49          4.12         2.56 o                         
   6   7  11          1.28          1.31         2.16 o                         
   7   7  11         20.57         22.63         2.13 o                         
   8   7  11         84.35         87.03         3.33 o                         
  -3   8  11         25.76         30.58         1.40 o                         
  -2   8  11          4.12          3.69         0.88 o                         
  -1   8  11         27.56         36.27         1.94 o                         
   0   8  11        114.97        123.03         3.04 o                         
   1   8  11          0.02          0.90         0.81 o                         
   2   8  11         47.48         47.59         2.37 o                         
   3   8  11         47.75         49.63         2.24 o                         
   4   8  11        570.50        566.82        12.99 o                         
   5   8  11          8.89         13.54         2.08 o                         
   6   8  11        271.33        281.36        13.27 o                         
   7   8  11        101.76        105.87         4.30 o                         
   8   8  11         82.91         85.01         6.11 o                         
  -3   9  11          0.11          0.06         0.44 o                         
  -2   9  11         41.91         46.06         3.32 o                         
  -1   9  11         47.43         51.66         2.52 o                         
   0   9  11          4.78          5.57         1.02 o                         
   1   9  11        162.03        147.36         6.83 o                         
   2   9  11         43.78         29.46         1.72 o                         
   3   9  11         50.77         42.43         1.93 o                         
   4   9  11          1.94          2.34         1.03 o                         
   5   9  11         45.26         36.34         2.66 o                         
   6   9  11        283.87        300.87        11.00 o                         
   7   9  11         99.78        104.70        10.46 o                         
  -2  10  11         69.54         72.91         3.57 o                         
  -1  10  11         15.54         33.59         2.07 o                         
   0  10  11          6.63          4.92         0.82 o                         
   1  10  11          6.12          3.52         0.92 o                         
   2  10  11          6.97          8.56         2.41 o                         
   3  10  11          1.03          0.20         0.91 o                         
   4  10  11          0.55          2.39         0.83 o                         
   5  10  11         20.63         21.70         1.79 o                         
   6  10  11         40.52         34.03         2.59 o                         
   0  11  11          0.95          4.56         0.56 o                         
   1  11  11          6.43          7.31         1.29 o                         
   2  11  11        161.84        200.05         7.62 o                         
   3  11  11        136.90        169.17         7.42 o                         
   4  11  11          1.00          1.73         0.91 o                         
  -2  -8  12         13.90         16.46         1.65 o                         
  -1  -8  12         13.68         13.26         1.89 o                         
   1  -8  12         15.23         15.44         0.83 o                         
   2  -8  12        510.44        452.79        11.39 o                         
  -3  -7  12          5.56          8.11         1.39 o                         
  -2  -7  12          2.03          2.14         0.82 o                         
  -1  -7  12          1.19          1.49         0.85 o                         
   0  -7  12          3.26          5.92         1.67 o                         
   1  -7  12         54.62         58.65         3.02 o                         
   2  -7  12        432.09        460.90        16.12 o                         
   3  -7  12         23.68         28.73         1.88 o                         
   4  -7  12         10.28         10.63         1.01 o                         
  -4  -6  12         31.03         29.05         2.07 o                         
  -3  -6  12         42.45         48.02         3.53 o                         
  -2  -6  12        109.73        104.86         4.05 o                         
  -1  -6  12         58.84         61.78         4.39 o                         
   0  -6  12          6.97          6.55         2.01 o                         
   1  -6  12        413.11        426.51        15.28 o                         
   2  -6  12         26.50         27.83         2.11 o                         
   3  -6  12         67.26         58.26         6.44 o                         
   4  -6  12         10.65         13.90         0.97 o                         
   5  -6  12         16.56         14.90         0.84 o                         
  -5  -5  12         40.84         50.81         2.83 o                         
  -4  -5  12          1.43          0.22         0.76 o                         
  -3  -5  12         14.92         11.84         1.12 o                         
  -2  -5  12        131.64        122.52         2.93 o                         
  -1  -5  12        616.98        615.86        17.59 o                         
   0  -5  12          2.05          1.06         1.80 o                         
   1  -5  12          2.21          3.38         0.99 o                         
   2  -5  12          2.35          3.13         1.94 o                         
   3  -5  12         29.05         28.19         2.48 o                         
   4  -5  12        156.71        151.91         5.05 o                         
   5  -5  12         32.45         39.22         1.89 o                         
   6  -5  12         26.73         24.99         1.50 o                         
  -5  -4  12         25.80         20.61         1.29 o                         
  -4  -4  12         20.85         27.98         1.46 o                         
  -3  -4  12         18.68         16.65         1.45 o                         
  -2  -4  12        990.29        966.22        14.18 o                         
  -1  -4  12        882.71        892.99        16.46 o                         
   0  -4  12        166.21        154.57         8.79 o                         
   1  -4  12         25.37         30.42         3.85 o                         
   2  -4  12         68.06         70.76         5.87 o                         
   3  -4  12         46.28         49.52         2.57 o                         
   4  -4  12          0.44          0.15         0.87 o                         
   5  -4  12         16.57         19.69         1.82 o                         
   6  -4  12         26.64         27.13         1.88 o                         
  -5  -3  12         52.75         73.46         2.83 o                         
  -4  -3  12         33.31         43.17         2.30 o                         
  -3  -3  12         11.78         10.74         1.31 o                         
  -2  -3  12         49.00         52.53         1.81 o                         
  -1  -3  12        603.35        583.50        10.36 o                         
   0  -3  12        143.24        139.78         5.88 o                         
   1  -3  12        277.33        295.07        14.43 o                         
   2  -3  12         74.98         76.58         5.13 o                         
   3  -3  12         16.93         17.20         1.48 o                         
   4  -3  12         20.15         16.73         1.23 o                         
   5  -3  12        146.85        155.77         7.58 o                         
   6  -3  12         35.77         29.91         1.50 o                         
   7  -3  12          8.09          7.55         0.70 o                         
  -6  -2  12         84.90         97.06         2.89 o                         
  -5  -2  12          0.40          3.32         0.61 o                         
  -4  -2  12         37.42         32.49         1.77 o                         
  -3  -2  12        183.95        169.10         4.90 o                         
  -2  -2  12        130.87        131.10         3.79 o                         
  -1  -2  12          0.51          2.55         0.87 o                         
   0  -2  12         60.48         61.34         3.18 o                         
   1  -2  12         94.24        107.15         3.77 o                         
   2  -2  12        258.46        271.07         7.86 o                         
   3  -2  12         14.09         12.66         2.73 o                         
   4  -2  12          4.59          6.17         2.09 o                         
   5  -2  12        208.32        220.28         8.77 o                         
   6  -2  12         26.43         33.09         1.69 o                         
   7  -2  12        164.40        153.97         5.29 o                         
  -6  -1  12          1.43          0.18         0.48 o                         
  -5  -1  12         21.51         28.02         1.24 o                         
  -4  -1  12         35.22         43.26         1.55 o                         
  -3  -1  12          1.39          0.80         0.52 o                         
  -2  -1  12          1.92          3.57         0.64 o                         
  -1  -1  12        224.28        222.72         4.94 o                         
   0  -1  12        315.86        330.41        10.59 o                         
   1  -1  12         72.25         72.00         2.61 o                         
   2  -1  12         25.28         21.02         2.04 o                         
   3  -1  12          2.20          4.00         1.31 o                         
   4  -1  12          1.30          2.13         1.69 o                         
   5  -1  12        871.99        852.59        21.45 o                         
   6  -1  12          3.57          3.02         1.04 o                         
   7  -1  12         41.48         43.10         2.44 o                         
   8  -1  12        229.22        193.21         5.27 o                         
  -6   0  12          6.94         11.43         0.84 o                         
  -5   0  12         22.44         18.70         0.90 o                         
  -4   0  12         80.13         71.00         1.73 o                         
  -3   0  12        314.24        305.00         4.95 o                         
  -2   0  12        236.88        207.58         4.02 o                         
  -1   0  12        426.35        434.67         8.41 o                         
   0   0  12          8.83          7.62         0.80 o                         
   1   0  12         26.68         32.94         1.79 o                         
   2   0  12        196.25        187.14         7.90 o                         
   3   0  12         45.89         46.84         2.47 o                         
   4   0  12          6.32          4.43         1.60 o                         
   5   0  12         92.39         96.58         3.88 o                         
   6   0  12        314.49        312.84         9.02 o                         
   7   0  12         13.61         21.02         1.32 o                         
   8   0  12        302.08        271.28         6.89 o                         
  -6   1  12         41.29         46.67         2.20 o                         
  -5   1  12          7.59          8.53         0.76 o                         
  -4   1  12        216.88        203.60         3.72 o                         
  -3   1  12        640.78        586.73         9.01 o                         
  -2   1  12         83.66         67.84         1.67 o                         
  -1   1  12        468.62        480.58         5.97 o                         
   0   1  12         61.00         62.41         1.89 o                         
   1   1  12        216.21        224.00         6.21 o                         
   2   1  12        168.29        175.32         4.28 o                         
   3   1  12          8.32         10.51         1.00 o                         
   4   1  12         28.04         19.30         1.72 o                         
   5   1  12          3.00          5.72         1.54 o                         
   6   1  12         22.64         23.64         1.82 o                         
   7   1  12        505.09        459.30         9.77 o                         
   8   1  12        135.10        125.76         7.17 o                         
  -6   2  12         35.11         36.19         1.96 o                         
  -5   2  12          0.56          1.55         0.94 o                         
  -4   2  12          0.03          1.20         0.59 o                         
  -3   2  12         17.14         24.00         1.01 o                         
  -2   2  12        159.16        142.43         2.34 o                         
  -1   2  12         31.15         28.61         0.79 o                         
   0   2  12         63.36         58.22         1.19 o                         
   1   2  12        187.62        189.06         3.44 o                         
   2   2  12         12.29         16.08         1.00 o                         
   3   2  12        105.94        124.23         3.44 o                         
   4   2  12         27.00         24.31         1.62 o                         
   5   2  12         97.09         90.55         9.68 o                         
   6   2  12          0.24          0.54         1.19 o                         
   7   2  12         27.56         23.04         1.91 o                         
   8   2  12         61.63         62.66         5.25 o                         
  -5   3  12        260.30        266.05         7.36 o                         
  -4   3  12          5.27          4.92         0.87 o                         
  -3   3  12         79.22         64.25         1.76 o                         
  -2   3  12         20.32         13.36         0.72 o                         
  -1   3  12        614.51        609.62         6.88 o                         
   0   3  12          6.93          7.05         0.47 o                         
   1   3  12         45.20         30.50         1.07 o                         
   2   3  12          6.47          5.98         0.87 o                         
   3   3  12         23.76         23.73         1.41 o                         
   4   3  12        324.89        333.59         7.17 o                         
   5   3  12          1.38          1.00         1.03 o                         
   6   3  12          0.28          1.18         1.07 o                         
   7   3  12          2.73          1.79         0.79 o                         
   8   3  12          2.77          1.82         1.42 o                         
  -5   4  12         27.77         28.84         2.35 o                         
  -4   4  12          0.56         -0.36         0.97 o                         
  -3   4  12          6.06          4.48         0.68 o                         
  -2   4  12          3.64          4.95         0.62 o                         
  -1   4  12          8.33          6.01         0.48 o                         
   0   4  12        110.38        115.57         1.84 o                         
   1   4  12          1.96          2.58         0.78 o                         
   2   4  12         45.45         41.25         1.98 o                         
   3   4  12          3.47          3.09         0.86 o                         
   4   4  12          0.48          0.89         1.17 o                         
   5   4  12         27.44         24.39         3.52 o                         
   6   4  12          4.94          3.29         1.42 o                         
   7   4  12         22.64         17.16         1.52 o                         
   8   4  12         78.87         77.96         4.97 o                         
  -5   5  12          5.21          7.80         0.99 o                         
  -4   5  12          5.91          8.71         0.87 o                         
  -3   5  12          2.93          1.19         0.67 o                         
  -2   5  12          0.40         -0.10         0.56 o                         
  -1   5  12        155.24        134.24         2.66 o                         
   0   5  12          0.00          0.28         0.47 o                         
   1   5  12         40.00         48.00         1.88 o                         
   2   5  12        245.06        276.09         5.97 o                         
   3   5  12        226.25        233.29         5.71 o                         
   4   5  12         18.73         15.32         1.93 o                         
   5   5  12          5.60          3.42         1.60 o                         
   6   5  12         12.20         12.32         1.99 o                         
   7   5  12         15.80         18.69         1.89 o                         
   8   5  12          6.97          6.99         1.86 o                         
  -4   6  12         84.08         93.81         3.06 o                         
  -3   6  12         16.81         10.67         1.08 o                         
  -2   6  12          0.02          0.07         0.46 o                         
  -1   6  12         33.72         34.43         1.37 o                         
   0   6  12         16.45         16.26         1.34 o                         
   1   6  12         26.12         23.99         2.61 o                         
   2   6  12         11.70         12.55         1.13 o                         
   3   6  12        279.82        300.67         6.40 o                         
   4   6  12        375.56        347.60        10.75 o                         
   5   6  12         14.23         16.77         3.90 o                         
   6   6  12         16.39         21.11         2.36 o                         
   7   6  12        143.57        143.40         5.39 o                         
   8   6  12          0.26          0.65         0.62 o                         
  -4   7  12          0.57          0.23         0.80 o                         
  -3   7  12          3.86          6.13         1.63 o                         
  -2   7  12         12.17         13.05         1.24 o                         
  -1   7  12         11.08         17.71         1.46 o                         
   0   7  12        149.22        137.45         5.23 o                         
   1   7  12        128.73        129.13         3.58 o                         
   2   7  12          1.92          1.49         0.99 o                         
   3   7  12        487.53        490.23         8.97 o                         
   4   7  12        273.28        246.94         8.51 o                         
   5   7  12         37.95         46.71         4.50 o                         
   6   7  12         26.23         21.28         2.78 o                         
   7   7  12          0.02          0.53         1.18 o                         
   8   7  12         42.36         42.67         2.41 o                         
  -2   8  12          1.58          0.47         0.67 o                         
  -1   8  12         16.91         16.61         1.14 o                         
   0   8  12          1.56          1.32         0.68 o                         
   1   8  12        475.90        432.10         9.77 o                         
   2   8  12         62.76         65.69         3.21 o                         
   3   8  12          1.40          2.05         0.99 o                         
   4   8  12         15.08         18.25         1.92 o                         
   5   8  12        244.78        246.84        12.25 o                         
   6   8  12        306.13        313.44         9.63 o                         
   7   8  12        116.86        127.19         3.79 o                         
  -2   9  12         17.14         20.64         1.22 o                         
  -1   9  12          3.03          4.32         0.87 o                         
   0   9  12         26.51         35.28         2.07 o                         
   1   9  12        100.06        110.36         4.05 o                         
   2   9  12         22.38         23.95         2.05 o                         
   3   9  12        112.50        121.83         3.36 o                         
   4   9  12         45.23         43.06         3.18 o                         
   5   9  12         45.39         47.37         3.21 o                         
   6   9  12          8.84         10.19         1.14 o                         
   7   9  12        246.03        241.16        19.72 o                         
  -1  10  12          4.64          7.54         0.89 o                         
   0  10  12          2.61          2.56         0.58 o                         
   1  10  12          1.12          1.18         1.33 o                         
   2  10  12          1.31          2.02         1.04 o                         
   3  10  12         30.66         25.44         2.70 o                         
   4  10  12         76.74         73.69         4.16 o                         
   5  10  12          0.35          1.62         0.85 o                         
   6  10  12         32.22         29.65         1.64 o                         
   1  11  12         13.69         10.20         1.20 o                         
   2  11  12         15.13         11.18         1.61 o                         
   3  11  12         14.13         13.33         1.65 o                         
  -1  -8  13          8.53          9.42         1.14 o                         
   0  -8  13        155.73        137.83         8.37 o                         
   1  -8  13         12.92         10.25         0.93 o                         
  -2  -7  13          0.11          0.42         0.91 o                         
  -1  -7  13        136.44        145.95         5.70 o                         
   0  -7  13         15.72         17.44         1.42 o                         
   1  -7  13        364.67        368.13         9.88 o                         
   2  -7  13          0.50          0.83         0.75 o                         
   3  -7  13          0.25         -0.06         0.42 o                         
  -3  -6  13          2.24          2.77         1.14 o                         
  -2  -6  13         53.34         58.38         2.52 o                         
  -1  -6  13         63.71         62.48         2.76 o                         
   0  -6  13         10.72          4.88         1.61 o                         
   1  -6  13         70.24         71.95         3.43 o                         
   2  -6  13          1.43          1.15         0.59 o                         
   3  -6  13         60.61         62.58         3.08 o                         
   4  -6  13          0.25          0.08         0.59 o                         
  -4  -5  13         33.46         39.83         2.43 o                         
  -3  -5  13          0.16          0.86         0.69 o                         
  -2  -5  13          7.06          4.32         1.15 o                         
  -1  -5  13        317.36        275.30         8.82 o                         
   0  -5  13          1.76          3.43         1.11 o                         
   1  -5  13          5.10          2.56         1.75 o                         
   2  -5  13         40.19         42.32         2.15 o                         
   3  -5  13         17.56         20.35         1.74 o                         
   4  -5  13         67.06         58.14         2.34 o                         
   5  -5  13         22.56         22.74         2.06 o                         
  -5  -4  13         35.65         35.20         2.11 o                         
  -4  -4  13          1.49          2.38         0.85 o                         
  -3  -4  13          1.38          0.47         0.74 o                         
  -2  -4  13        109.23        102.28         2.83 o                         
  -1  -4  13          0.01          0.19         0.91 o                         
   0  -4  13         23.34         23.00         1.69 o                         
   1  -4  13        111.03        113.76         5.45 o                         
   2  -4  13         37.59         35.71         4.14 o                         
   3  -4  13         51.07         44.90         4.56 o                         
   4  -4  13         48.78         45.37         2.26 o                         
   5  -4  13         20.73         20.54         1.37 o                         
   6  -4  13         52.18         41.58         1.73 o                         
  -5  -3  13        160.85        187.33         5.22 o                         
  -4  -3  13          2.90          1.12         0.71 o                         
  -3  -3  13         14.88         14.94         1.42 o                         
  -2  -3  13         53.91         50.87         1.85 o                         
  -1  -3  13        338.14        346.84         6.12 o                         
   0  -3  13          4.30          5.46         1.82 o                         
   1  -3  13         12.21         12.62         2.58 o                         
   2  -3  13          4.01          3.58         1.42 o                         
   3  -3  13         88.64         88.91         6.91 o                         
   4  -3  13          1.75          2.01         0.87 o                         
   5  -3  13         42.82         47.43         2.81 o                         
   6  -3  13          0.19          0.11         0.72 o                         
   7  -3  13         25.95         17.73         1.14 o                         
  -5  -2  13         17.32         18.05         1.23 o                         
  -4  -2  13         34.54         28.37         1.89 o                         
  -3  -2  13        175.24        169.79         4.82 o                         
  -2  -2  13        193.33        190.89         4.78 o                         
  -1  -2  13         17.18         14.58         1.14 o                         
   0  -2  13        329.03        333.10         8.68 o                         
   1  -2  13         59.48         52.20         4.71 o                         
   2  -2  13        105.55        109.81         3.81 o                         
   3  -2  13         34.18         30.00         3.74 o                         
   4  -2  13         99.35         98.93         8.04 o                         
   5  -2  13         70.65         78.70         4.01 o                         
   6  -2  13        141.54        140.57         4.11 o                         
   7  -2  13         56.85         57.77         1.82 o                         
  -5  -1  13         35.72         34.25         1.59 o                         
  -4  -1  13         19.29         19.46         1.08 o                         
  -3  -1  13          2.04          1.19         0.71 o                         
  -2  -1  13        384.38        395.20         7.36 o                         
  -1  -1  13        884.17        903.00        14.97 o                         
   0  -1  13          2.05          1.46         0.87 o                         
   1  -1  13        136.48        150.94         7.18 o                         
   2  -1  13          0.87          1.02         1.05 o                         
   3  -1  13         30.84         32.38         2.46 o                         
   4  -1  13         64.82         68.90         5.66 o                         
   5  -1  13          9.11         16.12         2.77 o                         
   6  -1  13        264.15        245.06         9.25 o                         
   7  -1  13         64.19         48.84         1.78 o                         
  -5   0  13         57.20         56.81         2.07 o                         
  -4   0  13         23.84         19.71         1.09 o                         
  -3   0  13          9.86          4.80         0.77 o                         
  -2   0  13         96.11        101.35         2.75 o                         
  -1   0  13        443.65        435.55         7.98 o                         
   0   0  13        319.40        324.30         8.97 o                         
   1   0  13         30.10         30.26         1.43 o                         
   2   0  13        321.83        356.91         9.83 o                         
   3   0  13         35.71         29.21         2.42 o                         
   4   0  13         96.38         86.21         3.36 o                         
   5   0  13         32.89         34.71         4.08 o                         
   6   0  13          9.01          6.55         0.77 o                         
   7   0  13        813.38        788.14        18.85 o                         
   8   0  13         49.03         41.52         2.11 o                         
  -5   1  13         22.30         20.07         1.03 o                         
  -4   1  13          8.66          6.03         1.23 o                         
  -3   1  13         79.26         93.08         2.68 o                         
  -2   1  13        190.94        176.99         3.58 o                         
  -1   1  13          9.66         10.85         0.71 o                         
   0   1  13        303.82        311.45         6.16 o                         
   1   1  13          3.29          2.65         0.67 o                         
   2   1  13         14.34         16.40         1.13 o                         
   3   1  13        544.24        548.54         9.58 o                         
   4   1  13        189.13        198.01         5.32 o                         
   5   1  13         37.58         35.36         4.75 o                         
   6   1  13          9.18         11.08         1.72 o                         
   7   1  13         53.63         49.05         1.93 o                         
   8   1  13        433.52        373.07        12.76 o                         
  -5   2  13         42.99         51.80         1.64 o                         
  -4   2  13          0.01          1.71         0.80 o                         
  -3   2  13         93.68         82.46         2.82 o                         
  -2   2  13        646.43        663.10        10.00 o                         
  -1   2  13        513.63        495.10         5.76 o                         
   0   2  13         51.41         44.82         1.45 o                         
   1   2  13          9.53          8.22         0.92 o                         
   2   2  13        111.30        101.51         2.44 o                         
   3   2  13          0.72          1.18         0.77 o                         
   4   2  13        260.87        254.94         5.91 o                         
   5   2  13          1.51          0.01         1.47 o                         
   6   2  13          7.60          3.36         2.32 o                         
   7   2  13          7.65          5.31         0.87 o                         
   8   2  13         39.00         39.91         2.03 o                         
  -4   3  13          6.58          6.74         1.06 o                         
  -3   3  13          2.92          4.11         0.66 o                         
  -2   3  13         59.17         54.51         1.46 o                         
  -1   3  13        314.93        297.01         3.77 o                         
   0   3  13         77.98         76.78         1.42 o                         
   1   3  13         24.75         24.88         1.13 o                         
   2   3  13          0.14         -0.07         0.83 o                         
   3   3  13         35.56         33.39         1.58 o                         
   4   3  13        275.27        275.23         7.85 o                         
   5   3  13         54.34         49.75         2.74 o                         
   6   3  13         59.03         68.72         4.00 o                         
   7   3  13          0.25         -0.68         1.94 o                         
   8   3  13          4.36          4.47         1.17 o                         
  -5   4  13        128.25        135.66         5.35 o                         
  -4   4  13          2.38          3.18         0.92 o                         
  -3   4  13        164.69        174.92         3.92 o                         
  -2   4  13          4.19          2.31         0.53 o                         
  -1   4  13         51.93         49.47         1.22 o                         
   0   4  13        974.40        979.80        10.89 o                         
   1   4  13          2.00          2.81         0.74 o                         
   2   4  13        562.78        580.08        14.20 o                         
   3   4  13        140.57        147.38         4.97 o                         
   4   4  13        101.39         95.60         3.46 o                         
   5   4  13         75.88         78.35         4.22 o                         
   6   4  13         14.41          9.36         1.45 o                         
   7   4  13         23.72         17.70         3.29 o                         
   8   4  13        189.79        163.25        11.50 o                         
  -4   5  13        204.03        244.51         6.77 o                         
  -3   5  13         13.48          9.33         0.95 o                         
  -2   5  13        151.35        120.92         3.54 o                         
  -1   5  13        356.79        352.20         6.04 o                         
   0   5  13         38.49         35.51         1.57 o                         
   1   5  13       1090.22       1119.71        18.27 o                         
   2   5  13          0.68          1.74         0.86 o                         
   3   5  13         10.56          9.39         1.52 o                         
   4   5  13         42.60         52.50         3.06 o                         
   5   5  13          2.56          0.79         1.28 o                         
   6   5  13        131.96        136.83         5.11 o                         
   7   5  13          3.45          3.37         0.99 o                         
   8   5  13          5.08          2.09         1.35 o                         
  -3   6  13         66.51         92.08         3.37 o                         
  -2   6  13          4.50          5.51         0.93 o                         
  -1   6  13          8.63          6.43         0.90 o                         
   0   6  13        560.87        574.62        13.19 o                         
   1   6  13         57.34         64.25         3.15 o                         
   2   6  13        536.82        560.64        10.01 o                         
   3   6  13         12.37         15.26         1.49 o                         
   4   6  13         15.81         15.29         4.14 o                         
   5   6  13         17.92         21.74         2.02 o                         
   6   6  13         25.52         22.53         1.92 o                         
   7   6  13          2.01          1.50         0.96 o                         
   8   6  13         35.64         38.71         2.96 o                         
  -3   7  13         23.61         29.01         1.92 o                         
  -2   7  13          1.11          0.76         0.66 o                         
  -1   7  13          1.66          0.23         0.73 o                         
   0   7  13          9.39          8.96         0.97 o                         
   1   7  13        560.36        539.91         9.25 o                         
   2   7  13        421.94        422.83        10.18 o                         
   3   7  13          0.76          1.79         0.84 o                         
   4   7  13         83.62         84.90         4.59 o                         
   5   7  13         70.66         75.84         4.11 o                         
   6   7  13        277.54        313.24         7.98 o                         
   7   7  13          2.24          0.35         0.89 o                         
   8   7  13         81.85         89.94         4.46 o                         
  -2   8  13          2.50          1.72         0.82 o                         
  -1   8  13         22.37         19.66         1.25 o                         
   0   8  13         12.41         15.93         1.45 o                         
   1   8  13          1.21          0.66         1.00 o                         
   2   8  13         82.33         76.23         2.63 o                         
   3   8  13        134.18        141.76         6.16 o                         
   4   8  13        263.57        268.93         7.01 o                         
   5   8  13         19.17         22.57         2.36 o                         
   6   8  13          1.37          2.33         1.01 o                         
   7   8  13        122.51        123.26         3.93 o                         
  -1   9  13        122.44        139.81         6.21 o                         
   0   9  13         44.51         36.15         1.90 o                         
   1   9  13         11.93         12.15         2.09 o                         
   2   9  13          2.03          3.36         0.94 o                         
   3   9  13         52.78         49.44         2.25 o                         
   4   9  13        169.97        176.52         6.05 o                         
   5   9  13        153.93        146.33         5.22 o                         
   6   9  13         33.54         33.04         2.96 o                         
   0  10  13          5.93          7.74         0.93 o                         
   1  10  13        145.40        166.68         7.16 o                         
   2  10  13          0.28          0.52         0.81 o                         
   3  10  13         73.10         77.29         4.35 o                         
   4  10  13          1.04          0.91         1.14 o                         
   5  10  13          6.34          7.78         1.37 o                         
   0  -7  14         24.26         23.46         1.15 o                         
   1  -7  14         54.67         57.95         2.11 o                         
  -2  -6  14         35.46         39.68         2.64 o                         
  -1  -6  14        184.06        200.65         8.09 o                         
   0  -6  14         43.33         46.20         1.86 o                         
   1  -6  14        248.62        280.46         7.96 o                         
   2  -6  14         22.81         27.13         2.66 o                         
   3  -6  14          9.68         10.18         0.89 o                         
   4  -6  14          3.96          0.97         0.85 o                         
  -3  -5  14          1.06          0.27         0.93 o                         
  -2  -5  14         31.46         34.61         1.91 o                         
  -1  -5  14         37.57         39.44         1.56 o                         
   0  -5  14        572.06        603.66        17.99 o                         
   1  -5  14        255.54        266.90         6.63 o                         
   2  -5  14          0.01          0.57         1.16 o                         
   3  -5  14         45.16         49.00         2.58 o                         
   4  -5  14         18.51         18.80         1.42 o                         
   5  -5  14         96.43         92.60         3.61 o                         
  -4  -4  14         31.45         34.50         2.09 o                         
  -3  -4  14          0.51          1.65         0.75 o                         
  -2  -4  14         18.20         18.91         2.41 o                         
  -1  -4  14          0.21          0.71         0.68 o                         
   0  -4  14         93.34         90.46         3.42 o                         
   1  -4  14         35.61         30.90         1.77 o                         
   2  -4  14         47.54         52.99         2.92 o                         
   3  -4  14         18.36         15.13         2.66 o                         
   4  -4  14         10.49          6.21         2.03 o                         
   5  -4  14          0.45          0.59         0.45 o                         
  -4  -3  14         70.87         79.06         3.93 o                         
  -3  -3  14          5.18          5.81         0.86 o                         
  -2  -3  14        120.65        111.09         3.48 o                         
  -1  -3  14         13.10         15.77         1.18 o                         
   0  -3  14          0.16         -0.27         0.85 o                         
   1  -3  14         71.52         74.65         3.46 o                         
   2  -3  14         88.36         85.94         4.06 o                         
   3  -3  14         89.35         94.34         6.87 o                         
   4  -3  14        362.51        389.32        16.86 o                         
   5  -3  14          2.39          0.60         0.61 o                         
   6  -3  14         11.49          9.64         1.43 o                         
  -5  -2  14         99.41        124.42         4.86 o                         
  -4  -2  14          6.67          8.30         1.99 o                         
  -3  -2  14          0.46          1.16         0.75 o                         
  -2  -2  14          3.09          3.24         0.82 o                         
  -1  -2  14        324.23        330.91         6.45 o                         
   0  -2  14         95.99         91.33         2.84 o                         
   1  -2  14         70.52         82.76         4.15 o                         
   2  -2  14         87.86         75.04         6.19 o                         
   3  -2  14         55.10         50.48         3.43 o                         
   4  -2  14        337.35        335.19        14.20 o                         
   5  -2  14          7.47          7.44         1.12 o                         
   6  -2  14          3.13          2.53         0.52 o                         
   7  -2  14         65.44         52.97         3.36 o                         
  -5  -1  14         72.86         82.34         3.57 o                         
  -4  -1  14          3.78          1.73         0.99 o                         
  -3  -1  14         17.40         16.73         1.13 o                         
  -2  -1  14          2.38          3.65         0.72 o                         
  -1  -1  14        274.25        292.38         5.91 o                         
   0  -1  14          3.93          5.67         1.14 o                         
   1  -1  14         36.93         41.38         1.84 o                         
   2  -1  14         75.49         79.46         3.60 o                         
   3  -1  14         45.21         48.61         2.74 o                         
   4  -1  14          0.47          0.02         1.00 o                         
   5  -1  14         14.95         13.57         1.81 o                         
   6  -1  14        114.05        117.75         3.52 o                         
   7  -1  14        168.80        174.22         6.49 o                         
  -5   0  14         27.84         29.98         1.77 o                         
  -4   0  14         34.15         37.67         3.66 o                         
  -3   0  14         28.94         24.10         1.22 o                         
  -2   0  14          0.88          2.48         0.75 o                         
  -1   0  14        542.59        556.20        12.42 o                         
   0   0  14         48.59         47.78         2.71 o                         
   1   0  14         85.62         93.06         2.79 o                         
   2   0  14         82.12         80.80         2.95 o                         
   3   0  14         41.35         44.41         2.47 o                         
   4   0  14          2.38          2.59         0.97 o                         
   5   0  14          1.17          2.96         2.07 o                         
   6   0  14          6.60          2.09         1.52 o                         
   7   0  14         93.61         90.60         3.93 o                         
  -5   1  14         26.90         28.54         1.67 o                         
  -4   1  14         41.36         43.50         1.59 o                         
  -3   1  14          3.53          2.54         0.87 o                         
  -2   1  14          1.68          2.12         0.60 o                         
  -1   1  14        707.27        702.58         9.83 o                         
   0   1  14          1.85          2.65         0.83 o                         
   1   1  14          9.44          8.82         0.93 o                         
   2   1  14        295.86        285.02         5.92 o                         
   3   1  14         62.17         58.34         1.99 o                         
   4   1  14          3.08          2.04         1.28 o                         
   5   1  14         29.10         22.86         2.28 o                         
   6   1  14         17.18         20.49         2.98 o                         
   7   1  14        145.12        143.90         6.68 o                         
  -4   2  14         20.26         16.40         1.69 o                         
  -3   2  14         68.11         78.65         2.46 o                         
  -2   2  14         13.96          8.03         0.71 o                         
  -1   2  14          1.50          2.42         0.62 o                         
   0   2  14         39.55         45.51         1.49 o                         
   1   2  14         21.38         26.72         1.50 o                         
   2   2  14        329.36        343.83         5.79 o                         
   3   2  14        382.50        402.49         8.52 o                         
   4   2  14         13.61         11.53         2.10 o                         
   5   2  14          8.40          8.95         1.87 o                         
   6   2  14         10.37         10.14         2.60 o                         
   7   2  14          0.39          1.99         1.39 o                         
  -4   3  14         41.25         40.76         2.64 o                         
  -3   3  14         43.56         52.38         3.11 o                         
  -2   3  14          0.84          2.43         0.61 o                         
  -1   3  14        207.08        218.22         3.40 o                         
   0   3  14         35.97         39.82         1.21 o                         
   1   3  14        107.41        101.10         2.64 o                         
   2   3  14         33.44         30.31         1.63 o                         
   3   3  14          0.31          1.34         0.88 o                         
   4   3  14        131.66        123.49         7.90 o                         
   5   3  14          4.52          6.69         1.33 o                         
   6   3  14          6.12          8.99         1.70 o                         
   7   3  14         13.25         19.10         2.70 o                         
  -4   4  14         66.99         76.55         3.63 o                         
  -3   4  14         31.50         29.50         1.68 o                         
  -2   4  14         20.43         26.65         1.31 o                         
  -1   4  14         59.54         50.53         1.48 o                         
   0   4  14        759.98        768.97         9.13 o                         
   1   4  14         11.95         12.80         1.06 o                         
   2   4  14          2.85          3.25         1.84 o                         
   3   4  14        121.47        122.80         3.95 o                         
   4   4  14         12.53         13.19         1.46 o                         
   5   4  14        205.93        201.62         5.93 o                         
   6   4  14         20.28         21.16         1.72 o                         
   7   4  14        232.28        227.75        11.06 o                         
   8   4  14         33.80         30.95         2.32 o                         
  -3   5  14          5.83          8.07         1.23 o                         
  -2   5  14          8.31          9.29         0.97 o                         
  -1   5  14        142.77        113.06         3.23 o                         
   0   5  14          6.30          4.93         0.80 o                         
   1   5  14         65.21         64.69         4.19 o                         
   2   5  14          0.04          0.42         1.22 o                         
   3   5  14         13.43         13.50         2.14 o                         
   4   5  14          6.22          7.17         1.48 o                         
   5   5  14         14.05         20.39         1.96 o                         
   6   5  14         50.25         48.28         4.44 o                         
   7   5  14          3.61          2.26         0.83 o                         
   8   5  14         10.06          9.89         1.46 o                         
  -2   6  14          3.18          3.26         0.77 o                         
  -1   6  14        109.94        102.11         3.75 o                         
   0   6  14        105.08         99.87         2.55 o                         
   1   6  14         80.08         79.34         2.78 o                         
   2   6  14        146.81        141.13         3.97 o                         
   3   6  14        223.20        228.45        10.05 o                         
   4   6  14          5.39          4.95         1.73 o                         
   5   6  14         10.20         11.08         1.61 o                         
   6   6  14         17.23         18.14         1.64 o                         
   7   6  14        163.47        163.73         4.41 o                         
  -2   7  14         46.53         55.33         2.92 o                         
  -1   7  14         23.03         24.19         1.73 o                         
   0   7  14         79.71         79.19         2.36 o                         
   1   7  14        145.28        150.38         4.57 o                         
   2   7  14          0.02         -0.01         0.95 o                         
   3   7  14       1123.75       1170.80        27.18 o                         
   4   7  14         23.24         25.86         2.02 o                         
   5   7  14        250.67        265.94         8.56 o                         
   6   7  14        252.78        253.88         6.51 o                         
   7   7  14          6.01          6.48         0.87 o                         
  -1   8  14         26.55         22.82         2.12 o                         
   0   8  14          4.17          3.32         1.17 o                         
   1   8  14          0.95          1.36         0.89 o                         
   2   8  14          5.84          8.08         1.01 o                         
   3   8  14        101.28        105.61         3.61 o                         
   4   8  14        559.50        590.15        15.98 o                         
   5   8  14         13.04         13.72         1.69 o                         
   6   8  14         72.03         76.17         2.66 o                         
   7   8  14         42.82         49.67         2.05 o                         
  -1   9  14          4.72          7.54         1.14 o                         
   1   9  14         20.21         19.47         1.62 o                         
   2   9  14         40.77         39.60         1.78 o                         
   3   9  14         91.13         91.91         5.09 o                         
   4   9  14        249.83        251.25         7.47 o                         
   5   9  14        129.93        121.25         6.21 o                         
   6   9  14         12.77         10.56         1.61 o                         
   4  10  14         16.07         17.30         1.54 o                         
  -1  -6  15         47.45         59.64         3.04 o                         
   0  -6  15         85.41         84.67         3.57 o                         
   1  -6  15        116.23        118.73         8.01 o                         
   2  -6  15          1.70          1.44         1.21 o                         
  -2  -5  15         19.60         13.84         1.25 o                         
  -1  -5  15        224.67        222.49         6.36 o                         
   0  -5  15        130.28        135.16         3.62 o                         
   1  -5  15        125.27        123.86         4.26 o                         
   2  -5  15         37.08         37.82         2.21 o                         
   3  -5  15          4.38          4.42         0.87 o                         
   4  -5  15          0.01         -0.13         0.91 o                         
  -3  -4  15         29.77         27.15         1.91 o                         
  -2  -4  15          6.73          5.41         1.29 o                         
  -1  -4  15          1.63          1.73         0.65 o                         
   0  -4  15        155.32        171.76         3.62 o                         
   1  -4  15        593.79        625.86        11.60 o                         
   2  -4  15         56.86         61.76         2.63 o                         
   3  -4  15         67.87         72.52         3.10 o                         
   4  -4  15          2.43          1.83         0.47 o                         
   5  -4  15          9.28          5.89         1.06 o                         
  -4  -3  15         50.06         55.71         2.54 o                         
  -3  -3  15        100.89        110.80         2.96 o                         
  -2  -3  15          0.21          0.19         1.23 o                         
  -1  -3  15         14.35         17.80         1.08 o                         
   0  -3  15        309.22        312.69         5.98 o                         
   1  -3  15        174.55        165.02         4.83 o                         
   2  -3  15          3.23          9.11         2.58 o                         
   3  -3  15         97.88        105.41         7.80 o                         
   4  -3  15         29.62         26.67         2.80 o                         
   5  -3  15         10.72          8.39         1.88 o                         
  -4  -2  15         32.89         43.24         1.65 o                         
  -3  -2  15          1.41          6.07         0.77 o                         
  -2  -2  15          0.60          1.38         0.61 o                         
  -1  -2  15          7.66          5.04         0.85 o                         
   0  -2  15         11.16         13.65         1.24 o                         
   1  -2  15          1.58          3.64         1.05 o                         
   2  -2  15          6.13          5.64         1.27 o                         
   3  -2  15         18.82         20.70         3.08 o                         
   4  -2  15         15.93         14.77         1.62 o                         
   5  -2  15         24.93         20.45         3.11 o                         
   6  -2  15         66.81         67.93         4.37 o                         
  -4  -1  15          3.57          3.31         0.85 o                         
  -3  -1  15         13.70         15.60         1.32 o                         
  -2  -1  15          1.56          0.19         0.56 o                         
  -1  -1  15         13.72         14.60         1.22 o                         
   0  -1  15         71.60         77.99         2.49 o                         
   1  -1  15         81.61         86.00         2.86 o                         
   2  -1  15        215.49        217.18         6.25 o                         
   3  -1  15         94.21        102.20         4.96 o                         
   4  -1  15         30.81         33.52         1.95 o                         
   5  -1  15          0.21          0.59         1.10 o                         
   6  -1  15         69.97         72.83         2.67 o                         
   7  -1  15        574.00        463.59        16.82 o                         
  -4   0  15          2.96          1.69         1.25 o                         
  -3   0  15         83.40         84.77         3.77 o                         
  -2   0  15        117.40        116.78         3.57 o                         
  -1   0  15        441.56        472.58         8.16 o                         
   0   0  15         51.03         46.92         2.39 o                         
   1   0  15        125.99        126.93         3.52 o                         
   2   0  15         28.35         34.23         2.03 o                         
   3   0  15         57.51         62.92         2.43 o                         
   4   0  15          1.12          1.53         0.96 o                         
   5   0  15          6.47          5.66         2.01 o                         
   6   0  15         11.24         12.17         0.96 o                         
   7   0  15          0.41          1.04         1.29 o                         
  -4   1  15         26.98         28.84         1.84 o                         
  -3   1  15         32.40         36.02         1.82 o                         
  -2   1  15          2.43          0.85         0.69 o                         
  -1   1  15        409.27        401.29         6.50 o                         
   0   1  15        118.87        122.07         3.59 o                         
   1   1  15        137.18        141.13         2.92 o                         
   2   1  15          0.55          0.50         0.78 o                         
   3   1  15         70.28         71.52         2.41 o                         
   4   1  15         21.46         22.66         1.29 o                         
   5   1  15          0.32         -0.66         1.03 o                         
   6   1  15         14.50         17.75         2.54 o                         
   7   1  15         23.75         31.99         1.49 o                         
  -4   2  15         49.76         51.76         2.54 o                         
  -3   2  15         87.06         91.43         5.17 o                         
  -2   2  15         33.90         40.12         1.71 o                         
  -1   2  15         14.10         12.63         0.92 o                         
   0   2  15         64.31         62.58         3.16 o                         
   1   2  15         90.54         78.59         2.68 o                         
   2   2  15          0.00          0.78         0.70 o                         
   3   2  15        195.58        197.02         6.31 o                         
   4   2  15          4.38          6.26         0.97 o                         
   5   2  15        123.27        122.20         4.38 o                         
   6   2  15         73.54         73.59         3.75 o                         
   7   2  15         40.23         35.56         2.06 o                         
  -3   3  15          0.00          0.12         0.54 o                         
  -2   3  15         17.83         12.74         0.91 o                         
  -1   3  15        441.18        422.19         7.95 o                         
   0   3  15         54.40         55.46         1.73 o                         
   1   3  15        203.61        202.51         4.16 o                         
   2   3  15          5.17          4.56         0.95 o                         
   3   3  15         42.97         48.00         1.92 o                         
   4   3  15        176.71        191.22         5.75 o                         
   5   3  15         20.59         24.07         1.63 o                         
   6   3  15          7.99          6.10         1.14 o                         
   7   3  15          1.42          1.54         1.27 o                         
  -3   4  15         85.20         89.48         4.06 o                         
  -2   4  15          2.31          3.08         0.97 o                         
  -1   4  15         21.47         22.40         1.82 o                         
   0   4  15          1.95          1.24         0.59 o                         
   1   4  15         31.59         31.78         2.15 o                         
   2   4  15        321.21        344.62         8.73 o                         
   3   4  15         67.73         82.11         3.06 o                         
   4   4  15          0.13          0.26         1.20 o                         
   5   4  15         12.83         12.25         1.75 o                         
   6   4  15        138.45        141.18         5.46 o                         
   7   4  15          2.64          0.23         1.37 o                         
  -1   5  15         34.66         32.05         2.16 o                         
   0   5  15          0.00          0.33         0.92 o                         
   1   5  15         18.14         12.32         2.66 o                         
   2   5  15         31.24         38.38         2.39 o                         
   3   5  15         70.11         80.18         7.82 o                         
   4   5  15         79.01         84.91         3.63 o                         
   5   5  15          0.10          0.32         1.12 o                         
   6   5  15         76.74         89.74         3.78 o                         
   7   5  15          4.98          7.56         1.09 o                         
  -1   6  15          0.22         -0.55         1.10 o                         
   0   6  15          4.24          5.99         1.36 o                         
   1   6  15          2.20          1.04         0.98 o                         
   2   6  15         65.86         81.43         6.04 o                         
   3   6  15         28.23         28.47         2.54 o                         
   4   6  15         44.50         44.98         3.07 o                         
   5   6  15          4.89          4.25         1.16 o                         
   6   6  15         59.16         54.15         2.37 o                         
   7   6  15         47.13         37.88         2.68 o                         
  -1   7  15          1.44          3.57         1.23 o                         
   0   7  15         44.30         43.19         3.32 o                         
   1   7  15         18.65         26.56         2.89 o                         
   2   7  15         12.89         14.08         2.56 o                         
   3   7  15          2.84          5.26         2.30 o                         
   4   7  15          8.99          9.63         1.58 o                         
   5   7  15         35.68         36.52         2.39 o                         
   6   7  15        174.25        176.60         4.67 o                         
   7   7  15          5.40          3.63         1.01 o                         
   0   8  15         15.19         16.73         1.90 o                         
   1   8  15         45.58         41.66         2.98 o                         
   2   8  15          0.02         -0.85         1.44 o                         
   3   8  15         67.77         63.04         3.05 o                         
   4   8  15        146.31        152.29         7.73 o                         
   5   8  15          3.48          3.42         1.61 o                         
   6   8  15         80.36         70.86         4.14 o                         
   2   9  15          5.27          4.69         1.04 o                         
   3   9  15          3.96          3.63         1.25 o                         
   4   9  15          2.65          3.11         0.93 o                         
   5   9  15         63.65         69.57         4.92 o                         
  -1  -5  16         15.88         19.86         1.48 o                         
   0  -5  16        116.58        115.04         3.33 o                         
   1  -5  16         24.58         15.43         1.11 o                         
   2  -5  16         43.65         40.71         2.96 o                         
  -2  -4  16         32.54         38.85         3.90 o                         
  -1  -4  16         15.25         20.39         1.52 o                         
   0  -4  16        245.59        243.05         5.23 o                         
   1  -4  16         38.72         36.85         1.79 o                         
   2  -4  16          1.20          0.90         0.63 o                         
   3  -4  16         84.55         90.45         2.54 o                         
   4  -4  16          0.04          0.25         0.80 o                         
  -2  -3  16          1.00         -0.31         0.68 o                         
  -1  -3  16          1.32          1.79         0.56 o                         
   0  -3  16         15.68         15.33         1.05 o                         
   1  -3  16        146.15        151.27         5.52 o                         
   2  -3  16        237.52        252.40         5.50 o                         
   3  -3  16         53.02         53.90         3.07 o                         
   4  -3  16          1.45          0.66         0.53 o                         
  -3  -2  16         24.84         33.85         1.96 o                         
  -2  -2  16         23.73         17.40         1.26 o                         
  -1  -2  16         28.41         31.41         1.27 o                         
   0  -2  16        341.21        378.58         7.55 o                         
   1  -2  16          0.66          0.73         0.86 o                         
   2  -2  16         94.07         94.90         3.89 o                         
   3  -2  16         14.77         15.35         1.33 o                         
   4  -2  16        108.79         95.73         5.05 o                         
   5  -2  16          2.49          0.93         1.35 o                         
  -3  -1  16          1.17          1.37         0.74 o                         
  -2  -1  16          4.67          3.74         0.69 o                         
  -1  -1  16          1.24          1.98         0.69 o                         
   0  -1  16        250.20        271.78         5.30 o                         
   1  -1  16         44.77         52.12         1.87 o                         
   2  -1  16         49.87         45.41         2.32 o                         
   3  -1  16         43.83         38.84         2.09 o                         
   4  -1  16         98.29        102.11         3.57 o                         
   5  -1  16         15.38         12.40         2.49 o                         
   6  -1  16          0.11         -1.20         1.35 o                         
  -3   0  16        103.83         93.95         2.94 o                         
  -2   0  16          1.14          1.32         0.67 o                         
  -1   0  16        209.78        203.40         4.49 o                         
   0   0  16         29.14         33.21         1.86 o                         
   1   0  16        131.50        140.01         9.13 o                         
   2   0  16         61.50         68.25         3.55 o                         
   3   0  16         22.97         25.81         1.46 o                         
   4   0  16        391.81        364.28        10.04 o                         
   5   0  16          0.33         -0.25         1.31 o                         
  -3   1  16          5.33          3.63         1.01 o                         
  -2   1  16          1.50          0.46         0.56 o                         
  -1   1  16         49.61         51.25         3.24 o                         
   0   1  16        427.10        444.71        10.94 o                         
   1   1  16         40.15         40.16         2.07 o                         
   2   1  16         52.78         57.44         2.28 o                         
   3   1  16          4.40          3.60         0.79 o                         
   4   1  16          7.30          6.32         0.87 o                         
   5   1  16         27.15         28.34         2.42 o                         
   6   1  16         38.66         37.41         2.28 o                         
  -3   2  16         70.34         88.61         3.74 o                         
  -2   2  16         18.77         15.79         1.07 o                         
  -1   2  16         42.39         44.44         1.88 o                         
   0   2  16        313.40        332.00         6.76 o                         
   1   2  16        217.02        233.15         4.78 o                         
   2   2  16          1.12          1.56         0.66 o                         
   3   2  16          0.73          0.10         0.87 o                         
   4   2  16         30.68         26.91         2.01 o                         
   5   2  16         63.25         62.42         2.84 o                         
   6   2  16         50.80         50.83         2.77 o                         
  -2   3  16          3.39          2.18         0.72 o                         
  -1   3  16         13.06         15.21         1.17 o                         
   0   3  16        515.42        507.98         9.75 o                         
   1   3  16        200.13        195.63         4.24 o                         
   2   3  16        117.26        114.84         4.04 o                         
   3   3  16        172.48        186.24         4.83 o                         
   4   3  16         39.81         38.16         2.18 o                         
   5   3  16          2.01          1.12         0.97 o                         
   6   3  16         62.49         53.40         5.23 o                         
   7   3  16          9.04         12.21         1.56 o                         
   0   4  16          0.50          1.69         1.52 o                         
   1   4  16        114.57        111.60         4.79 o                         
   2   4  16        427.29        450.81         8.16 o                         
   3   4  16          0.07          0.77         0.92 o                         
   4   4  16          8.89         10.34         1.43 o                         
   5   4  16          0.65          0.77         1.07 o                         
   6   4  16         21.88         21.24         1.76 o                         
   7   4  16         24.68         27.78         2.32 o                         
   1   5  16        645.47        678.50        17.97 o                         
   2   5  16        139.38        147.08         4.63 o                         
   3   5  16        348.49        368.40        26.91 o                         
   4   5  16         95.79        114.82         3.99 o                         
   5   5  16          9.03          9.12         1.22 o                         
   6   5  16          1.91          3.28         0.93 o                         
   7   5  16          0.29         -0.15         0.93 o                         
   1   6  16          8.02          8.33         1.34 o                         
   2   6  16        273.67        316.52        13.71 o                         
   3   6  16          0.25          2.82         1.58 o                         
   4   6  16         87.84         99.08         6.27 o                         
   5   6  16        407.88        419.35        11.34 o                         
   6   6  16          0.62          1.22         0.70 o                         
   1   7  16         32.21         29.77         2.64 o                         
   2   7  16          2.14          2.67         1.08 o                         
   3   7  16        363.01        375.74        15.23 o                         
   4   7  16          1.62          0.61         1.11 o                         
   5   7  16        285.90        274.57        11.34 o                         
   6   7  16         28.72         26.19         1.69 o                         
   2   8  16         12.42          6.87         1.44 o                         
   3   8  16        169.74        173.90        11.27 o                         
   4   8  16        146.29        141.60         6.66 o                         
   5   8  16        108.12        104.76         3.57 o                         
   3   9  16         38.39         30.93         1.96 o                         
   0  -4  17          0.06          0.11         0.72 o                         
   1  -4  17         27.91         29.18         2.13 o                         
   2  -4  17        128.42        130.19         5.22 o                         
  -1  -3  17          2.93          3.15         0.59 o                         
   0  -3  17        194.32        205.63         4.79 o                         
   1  -3  17         78.36         80.02         3.15 o                         
   2  -3  17          3.69          3.77         0.62 o                         
   3  -3  17         14.46          9.93         0.87 o                         
  -2  -2  17         20.96         19.56         1.06 o                         
  -1  -2  17          0.05          0.01         0.61 o                         
   0  -2  17          3.34          5.25         1.33 o                         
   1  -2  17        307.98        324.03         6.51 o                         
   2  -2  17        235.72        250.94         5.32 o                         
   3  -2  17          0.20          0.47         0.64 o                         
   4  -2  17          0.27         -1.01         1.31 o                         
  -2  -1  17         27.71         26.33         1.32 o                         
  -1  -1  17          0.01         -0.09         0.69 o                         
   0  -1  17          4.01          3.86         0.76 o                         
   1  -1  17        569.29        582.80        10.92 o                         
   2  -1  17         94.97        107.85         3.40 o                         
   3  -1  17        133.11        136.42         3.83 o                         
   4  -1  17         15.27         16.63         3.62 o                         
   5  -1  17          3.56          4.65         1.52 o                         
  -2   0  17          7.23          8.81         1.08 o                         
  -1   0  17         51.50         49.38         2.32 o                         
   0   0  17         42.65         36.75         1.95 o                         
   1   0  17        433.42        439.23        11.76 o                         
   2   0  17         12.68         15.21         1.71 o                         
   3   0  17        231.03        247.45        11.32 o                         
   4   0  17         49.86         42.28         2.43 o                         
   6   0  17         29.95         25.23         2.11 o                         
  -2   1  17          0.03         -0.17         0.61 o                         
  -1   1  17          4.23          7.30         0.80 o                         
   0   1  17          4.28          2.51         0.93 o                         
   1   1  17        161.61        177.00         6.50 o                         
   2   1  17         70.84         64.26         2.20 o                         
   3   1  17         27.84         23.80         1.66 o                         
   4   1  17        108.47        116.20         6.08 o                         
   5   1  17         67.38         60.66         4.79 o                         
   6   1  17         38.38         35.64         2.68 o                         
  -1   2  17         52.83         43.97         2.79 o                         
   0   2  17         40.50         37.50         1.83 o                         
   1   2  17        203.67        222.56         5.79 o                         
   2   2  17          5.44          6.44         1.29 o                         
   3   2  17         17.45         16.59         1.35 o                         
   4   2  17         26.44         27.50         1.83 o                         
   5   2  17        118.87        116.91         6.92 o                         
   6   2  17         90.33         96.91         3.74 o                         
   0   3  17          2.29          1.44         0.87 o                         
   1   3  17         76.22         82.48         3.04 o                         
   2   3  17         46.11         49.24         2.13 o                         
   3   3  17         64.04         64.76         3.05 o                         
   4   3  17         13.89         12.69         1.58 o                         
   5   3  17          0.01         -0.95         1.00 o                         
   6   3  17          1.75          3.36         1.31 o                         
   1   4  17          8.55         11.26         2.20 o                         
   2   4  17        164.56        184.18         8.60 o                         
   3   4  17        137.15        146.16         4.43 o                         
   4   4  17          2.39          1.09         0.89 o                         
   5   4  17         83.28         80.27         5.96 o                         
   6   4  17         52.45         41.85         5.19 o                         
   1   5  17         15.47         19.21         2.39 o                         
   2   5  17          2.86          3.33         1.30 o                         
   3   5  17        119.21        121.46         4.56 o                         
   4   5  17         47.04         40.99         2.03 o                         
   5   5  17          0.03          0.74         0.74 o                         
   6   5  17         33.35         24.00         1.99 o                         
   2   6  17         72.18         71.45         3.17 o                         
   3   6  17         11.43          8.39         1.35 o                         
   4   6  17        357.96        356.29         9.73 o                         
   5   6  17         79.37         65.02         2.23 o                         
   2   7  17         22.21         24.93         2.30 o                         
   3   7  17        302.03        318.16        12.42 o                         
   4   7  17          0.45          1.33         0.86 o                         
   5   7  17         89.58         94.25         4.37 o                         
   3   8  17         15.22         10.31         1.31 o                         
   0  -2  18          9.83         10.84         1.39 o                         
   1  -2  18         22.91         26.83         1.27 o                         
   2  -2  18          8.43         10.06         0.67 o                         
   3  -2  18         31.81         29.94         1.89 o                         
   0  -1  18         33.35         36.03         1.87 o                         
   1  -1  18         32.57         29.47         1.37 o                         
   2  -1  18          1.20          1.19         0.52 o                         
   3  -1  18          0.40         -0.06         0.52 o                         
   4  -1  18        202.93        210.04         6.34 o                         
  -1   0  18          0.13          0.11         0.70 o                         
   0   0  18        227.47        231.49         5.48 o                         
   1   0  18         16.25         12.31         1.31 o                         
   2   0  18         84.34         81.29         2.91 o                         
   3   0  18          0.59         -0.11         0.68 o                         
   5   0  18          0.61          2.24         1.01 o                         
   0   1  18          3.24          3.01         0.95 o                         
   1   1  18        109.13        117.17         3.76 o                         
   2   1  18        226.80        226.23         7.31 o                         
   3   1  18          5.22          4.18         1.84 o                         
   4   1  18         33.76         34.06         3.06 o                         
   5   1  18          5.49          6.57         1.35 o                         
   0   2  18         75.25         80.05         4.35 o                         
   1   2  18         22.53         23.13         3.22 o                         
   2   2  18          6.81          8.13         1.37 o                         
   3   2  18        125.01        129.69         3.87 o                         
   4   2  18         34.14         34.28         4.73 o                         
   5   2  18          7.68          2.51         1.06 o                         
   1   3  18         71.89         71.29         4.06 o                         
   2   3  18         17.40         21.21         2.28 o                         
   3   3  18         55.53         55.17         2.67 o                         
   4   3  18          2.85          2.06         1.19 o                         
   5   3  18          0.07         -0.22         0.65 o                         
   2   4  18         45.35         47.20         3.63 o                         
   3   4  18        163.87        159.51         5.25 o                         
   4   4  18          2.76          4.08         0.74 o                         
   5   4  18         35.01         38.42         1.95 o                         
   2   5  18          0.13          0.61         1.18 o                         
   3   5  18        291.95        288.31        11.18 o                         
   4   5  18          4.66          4.28         0.72 o                         
   5   5  18          8.04          5.98         0.83 o                         
   3   6  18          0.66          1.61         0.75 o                         
   4   6  18         32.15         28.08         2.09 o                         
   1   0  19        502.27        520.40        18.42 o                         
   2   0  19          0.69          0.93         1.12 o                         
   1   1  19        156.92        155.31         6.63 o                         
   2   1  19          0.49          0.96         0.77 o                         
   3   1  19         68.58         61.47         2.53 o                         
   2   2  19         41.42         36.20         1.80 o                         
   3   2  19        109.78        118.61         3.79 o                         
                                                                                
